# Supplementary material for: Genome-wide analysis of DNA-PK-bound MRN cleavage products supports a sequential model of DSB repair pathway choice
Source: Nat Commun. 2023 Sep 16;14:5759. doi: 10.1038/s41467-023-41544-8 (PMC10505227; doi:10.1038/s41467-023-41544-8)
Supplement: Supplementary file 4 — Supplementary Data 1 [file 41467_2023_41544_MOESM4_ESM.xlsx]

## Sheet: rep1 long version
Protein FDR Confidence: Combined	Master	Accession	Description	Exp. q-value: Combined	Contaminant	Marked as	Species Map	Sum PEP Score	Coverage [%]	# Peptides	# PSMs	# Unique Peptides	# Protein Groups	# AAs	MW [kDa]	calc. pI	Score Sequest HT: Sequest HT	# Peptides (by Search Engine): Sequest HT	Aggresome	Pfam IDs	Entrez Gene ID	Ensembl Gene ID	Gene Symbol	No Ab, Untreated, n/a, Form, IP	+ Ab, Untreated, n/a, Form, IP	no Ab, 4OHT, n/a, Form, IP	+ Ab, 4OHT, n/a, Form, IP	plus Ab / no Ab, untreated	plus Ab / no Ab with 4OHT	ratio
High	Master Protein	Q8TDY2-1	RB1-inducible coiled-coil protein 1 [OS=Homo sapiens]	0	FALSE		Homo sapiens	123.36	23	29	92	28	1	1594	183	5.41	185.05	29	Vacuole;Autophagy	Pf03938, Pf04111, Pf05667, Pf10377, Pf12128	9821	ENSG00000023287.12	RB1CC1	3967.44	1.26701e+07	3967.44	6.36978e+06	3193.53	1605.51	0.502739
High	Master Protein	Q05193-1	Dynamin-1 [OS=Homo sapiens]	0	FALSE		Homo sapiens	15.635	8	5	13	5	1	864	97.3	7.17	20.16	5		Pf00169, Pf00350, Pf01031, Pf02212	1759	ENSG00000106976.20	DNM1	245091	30114342	21917.6	2.88954e+07	122.87	1318.37	10.7298
High	Master Protein	P18583-5	Isoform D of Protein SON [OS=Homo sapiens]	0	FALSE		Homo sapiens	111.039	19	32	95	32	1	2459	266.9	5.73	189.26	32		Pf00035, Pf01585, Pf03154, Pf05109, Pf07174, Pf12526, Pf14709	6651		SON	183613	1.93523e+07	3967.44	5.08823e+06	105.397	1282.5	12.1682
High	Master Protein	P02794	Ferritin heavy chain [OS=Homo sapiens]	0	FALSE		Homo sapiens	37.468	46	9	34	9	1	183	21.2	5.55	44.59	9	Vacuole;Lysosome;Autophagy	Pf00210	2495	ENSG00000167996.15	FTH1	3967.44	7.16579e+06	3967.44	4.31595e+06	1806.15	1087.84	0.602299
High	Master Protein	P01857	Ig gamma-1 chain C region [OS=Homo sapiens]	0	FALSE		Homo sapiens	27.206	22	7	219	5	1	330	36.1	8.19	123.56	7		Pf07654, Pf08205	3500	ENSG00000277633.5; ENSG00000211896.7	IGHG1	1.48243e+07	1.1354e+09	1.15689e+06	1.09668e+09	76.5901	947.958	12.377
Medium	Master Protein	A6NCE7	Microtubule-associated proteins 1A/1B light chain 3 beta 2 [OS=Homo sapiens]	0.013	FALSE		Homo sapiens	3.151	11	1	4	1	1	125	14.6	8.68	0	1	Vacuole;Autophagy	Pf02991, Pf04110	643246	ENSG00000258102.3	MAP1LC3B2	3967.44	3967.44	3967.44	3.45531e+06	1	870.917	870.917
High	Master Protein	Q14596-1	Next to BRCA1 gene 1 protein [OS=Homo sapiens]	0	FALSE		Homo sapiens	104.596	37	22	89	22	1	966	107.3	5.12	225.53	22	Vacuole;Lysosome;Autophagy;Ubiquitination	Pf00564, Pf00569	4077	ENSG00000188554.13	NBR1	3967.44	2.01053e+07	14940.8	8.61056e+06	5067.56	576.312	0.113726
High	Master Protein	Q9UHD2	Serine/threonine-protein kinase TBK1 [OS=Homo sapiens]	0	FALSE		Homo sapiens	38.933	19	10	26	10	1	729	83.6	6.79	48.68	10	Autophagy	Pf00069, Pf07714	29110	ENSG00000183735.9	TBK1	3967.44	2.40868e+06	3967.44	1.93971e+06	607.112	488.906	0.805298
High	Master Protein	Q13123	Protein Red [OS=Homo sapiens]	0	FALSE		Homo sapiens	37.954	25	10	31	10	1	557	65.6	6.64	63.97	10	Ubiquitination	Pf07807, Pf07808	3550	ENSG00000113141.17	IK	66497	5.83691e+06	3967.44	1.88003e+06	87.777	473.865	5.39851
High	Master Protein	O94906-1	Pre-mRNA-processing factor 6 [OS=Homo sapiens]	0	FALSE		Homo sapiens	65.174	23	19	51	19	1	941	106.9	8.25	104.32	19		Pf06424, Pf13414, Pf14559	24148	ENSG00000101161.7	PRPF6	25004	9.78772e+06	3967.44	1.64993e+06	391.447	415.867	1.06239
High	Master Protein	Q8IYB3	Serine/arginine repetitive matrix protein 1 [OS=Homo sapiens]	0	FALSE		Homo sapiens	43.596	14	8	37	8	1	904	102.3	11.84	112.16	8		Pf01480	10250	ENSG00000133226.16	SRRM1	34483.4	4.83376e+06	3967.44	1.40521e+06	140.176	354.186	2.52672
High	Master Protein	P98175-1	RNA-binding protein 10 [OS=Homo sapiens]	0	FALSE		Homo sapiens	39.041	19	12	28	11	1	930	103.5	5.97	45.11	12		Pf00076, Pf00641, Pf01585, Pf12656, Pf14259	8241	ENSG00000182872.15	RBM10	3967.44	4.47627e+06	3967.44	1.3834e+06	1128.25	348.689	0.309053
High	Master Protein	Q9Y383	Putative RNA-binding protein Luc7-like 2 [OS=Homo sapiens]	0	FALSE		Homo sapiens	44.95	33	11	58	6	1	392	46.5	10.01	131.42	11		Pf03194	51631	ENSG00000146963.17	LUC7L2	3967.44	4913772	3967.44	1.32785e+06	1238.52	334.686	0.270229
High	Master Protein	O15042	U2 snRNP-associated SURP motif-containing protein [OS=Homo sapiens]	0	FALSE		Homo sapiens	80.245	27	21	41	21	1	1029	118.2	8.47	88.28	21		Pf00076, Pf01805, Pf08312, Pf13893, Pf14259	23350	ENSG00000163714.17	U2SURP	3967.44	7.14925e+06	3967.44	1.29305e+06	1801.98	325.915	0.180865
High	Master Protein	P11908-2	Isoform 2 of Ribose-phosphate pyrophosphokinase 2 [OS=Homo sapiens]	0	FALSE		Homo sapiens	12.946	18	5	11	1	1	321	35	6.46	19.53	5		Pf00156, Pf13793, Pf14572	5634	ENSG00000101911.12	PRPS2	3967.44	3967.44	3967.44	1.1807e+06	1	297.597	297.597
High	Master Protein	O00267	Transcription elongation factor Spt5 [OS=Homo sapiens]	0	FALSE		Homo sapiens	66.3	23	18	45	18	1	1087	120.9	5.06	110.09	18	Autophagy	Pf00467, Pf03439, Pf04731, Pf07223, Pf11029, Pf11942, Pf12815	6829	ENSG00000196235.13	SUPT5H	25825.1	5.89499e+06	3967.44	1.12758e+06	228.266	284.209	1.24508
High	Master Protein	Q6UN15-1	Pre-mRNA 3'-end-processing factor FIP1 [OS=Homo sapiens]	0	FALSE		Homo sapiens	27.885	16	8	20	8	1	594	66.5	5.59	45.87	8		Pf05182	81608	ENSG00000145216.15	FIP1L1	30939.8	1.97163e+06	3967.44	877844	63.7247	221.262	3.47215
High	Master Protein	P78362-2	Isoform 2 of SRSF protein kinase 2 [OS=Homo sapiens]	0	FALSE		Homo sapiens	16.429	10	5	15	4	1	699	79	5.22	21.7	5		Pf00069, Pf07714	6733	ENSG00000135250.16	SRPK2	23210.1	1.46657e+06	3967.44	871195	63.1865	219.586	3.4752
High	Master Protein	P02792	Ferritin light chain [OS=Homo sapiens]	0	FALSE		Homo sapiens	11.709	17	2	10	2	1	175	20	5.78	23.05	2	Vacuole;Lysosome;Autophagy	Pf00210	2512	ENSG00000087086.14	FTL	3967.44	723815	3967.44	859582	182.439	216.659	1.18757
High	Master Protein	Q9BZJ0	Crooked neck-like protein 1 [OS=Homo sapiens]	0	FALSE		Homo sapiens	37.201	14	11	23	11	1	848	100.4	8	33.18	11		Pf02184, Pf05843	51340	ENSG00000101343.14	CRNKL1	45487.2	2.90698e+06	3967.44	806032	63.9077	203.162	3.17898
High	Master Protein	P26440	Isovaleryl-CoA dehydrogenase, mitochondrial [OS=Homo sapiens]	0.002	FALSE		Homo sapiens	7.126	7	3	5	3	1	423	46.3	8.19	6.93	3		Pf00441, Pf02770, Pf02771, Pf08028	3712		IVD	3967.44	585017	3967.44	753326	147.454	189.877	1.2877
High	Master Protein	Q86VP1-2	Isoform 2 of Tax1-binding protein 1 [OS=Homo sapiens]	0	FALSE		Homo sapiens	198.196	57	46	213	1	1	747	86.2	5.43	474.9	46	Ubiquitination	Pf01576, Pf02463, Pf04156, Pf05483, Pf05557, Pf05622, Pf05911, Pf07888, Pf09304, Pf09726, Pf10174, Pf11559, Pf12128, Pf12718, Pf13166, Pf13851	8887	ENSG00000106052.13	TAX1BP1	3967.44	1.19537e+06	3967.44	694670	301.296	175.093	0.581132
High	Master Protein	Q15025	TNFAIP3-interacting protein 1 [OS=Homo sapiens]	0	FALSE		Homo sapiens	70.284	32	17	67	17	1	636	71.8	6.62	146.71	17	Autophagy;Ubiquitination	Pf00038, Pf01576, Pf02841, Pf03938, Pf03961, Pf04111, Pf04156, Pf10079, Pf10211, Pf13654, Pf13851, Pf14362	10318	ENSG00000145901.14	TNIP1	48550.2	1.07542e+07	39737.7	6.95268e+06	221.507	174.964	0.789881
High	Master Protein	Q9BTZ2	dehydrogenase/reductase sdr family member 4 [OS=Homo sapiens]	0	FALSE		Homo sapiens	9.932	14	3	6	3	1	278	29.5	8.56	12.68	3		Pf00106, Pf08659, Pf13561	10901	ENSG00000157326.18	DHRS4	3967.44	64246.6	3967.44	678193	16.1934	170.94	10.5561
High	Master Protein	Q9Y2T2	ap-3 complex subunit mu-1 [OS=Homo sapiens]	0.002	FALSE		Homo sapiens	9.405	12	3	4	3	1	418	46.9	6.93	11.46	3	Vacuole;Lysosome	Pf00928, Pf01217	26985	ENSG00000185009.12	AP3M1	3967.44	576337	3967.44	659617	145.267	166.258	1.1445
High	Master Protein	Q13835	Plakophilin-1 [OS=Homo sapiens]	0.002	FALSE		Homo sapiens	9.049	4	3	9	3	1	747	82.8	9.13	16.36	3		Pf00514	5317	ENSG00000081277.12	PKP1	74124.1	108742	3967.44	647521	1.46703	163.209	111.251
Medium	Master Protein	P49903-1	Selenide, water dikinase 1 [OS=Homo sapiens]	0.049	FALSE		Homo sapiens	1.933	6	1	1	1	1	392	42.9	5.97	2.18	1		Pf00586, Pf02769	22929	ENSG00000086475.14	SEPHS1	3967.44	58901.6	3967.44	596774	14.8462	150.418	10.1317
High	Master Protein	Q15424-3	Isoform 3 of Scaffold attachment factor B1 [OS=Homo sapiens]	0	FALSE		Homo sapiens	109.211	24	19	109	11	1	917	102.8	5.49	279.09	19		Pf00076, Pf02037, Pf13893, Pf14259	6294	ENSG00000160633.12	SAFB	88728.6	6.7083e+06	12166.8	1.81692e+06	75.6047	149.334	1.97519
High	Master Protein	P36383	gap junction gamma-1 protein [OS=Homo sapiens]	0	FALSE		Homo sapiens	13.038	18	3	9	3	1	396	45.4	7.33	33.01	3		Pf00029, Pf10582	10052	ENSG00000182963.9	GJC1	3967.44	463346	3967.44	573803	116.787	144.628	1.23839
High	Master Protein	Q14151	scaffold attachment factor B2 [OS=Homo sapiens]	0	FALSE		Homo sapiens	75.66	23	15	68	7	1	953	107.4	6.16	171.14	15		Pf00076, Pf02037, Pf13893, Pf14259	9667	ENSG00000130254.11	SAFB2	34541.8	1.83902e+06	3967.44	568707	53.2405	143.343	2.69238
High	Master Protein	Q9HCS7	Pre-mRNA-splicing factor SYF1 [OS=Homo sapiens]	0	FALSE		Homo sapiens	39.798	18	12	21	12	1	855	99.9	6.23	31.89	12		Pf13424	56949	ENSG00000076924.11	XAB2	3967.44	2.39904e+06	3967.44	539401	604.681	135.957	0.224841
High	Master Protein	Q9C0J8	pre-mRNA 3' end processing protein WDR33 [OS=Homo sapiens]	0	FALSE		Homo sapiens	15.452	6	6	10	6	1	1336	145.8	9.17	14.44	6		Pf00400	55339	ENSG00000136709.11	WDR33	3967.44	1.42115e+06	3967.44	491862	358.203	123.975	0.346101
High	Master Protein	Q6PD62	RNA polymerase-associated protein CTR9 homolog [OS=Homo sapiens]	0	FALSE		Homo sapiens	22.837	7	6	11	6	1	1173	133.4	6.77	18.82	6	Ubiquitination	Pf08424, Pf13414, Pf13424, Pf13432, Pf14559	9646	ENSG00000198730.7	CTR9	57347.4	4.31786e+06	31971.6	3.89205e+06	75.293	121.735	1.61681
High	Master Protein	Q9UKV3-1	Apoptotic chromatin condensation inducer in the nucleus [OS=Homo sapiens]	0	FALSE		Homo sapiens	108.128	23	25	98	25	1	1341	151.8	6.43	222.56	25	Apoptosis	Pf02037, Pf13893	22985	ENSG00000100813.14	ACIN1	75636.9	1.60276e+07	33534.6	3.95429e+06	211.902	117.917	0.556469
High	Master Protein	Q9NQ29	putative RNA-binding protein Luc7-like 1 [OS=Homo sapiens]	0	FALSE		Homo sapiens	28.742	22	7	35	2	1	371	43.7	9.92	71.75	7		Pf03194	55692	ENSG00000007392.16	LUC7L	20027.4	1.53335e+06	3967.44	461473	76.5628	116.315	1.51921
High	Master Protein	Q15007	Pre-mRNA-splicing regulator WTAP [OS=Homo sapiens]	0	FALSE		Homo sapiens	26.588	14	5	13	5	1	396	44.2	5.19	32.05	5			9589	ENSG00000146457.14	WTAP	3967.44	1.22e+06	3967.44	440374	307.502	110.997	0.360963
High	Master Protein	Q92797-1	Symplekin [OS=Homo sapiens]	0	FALSE		Homo sapiens	18.886	8	5	14	5	1	1274	141.1	6.13	36.3	5		Pf11935, Pf12295	8189	ENSG00000125755.18	SYMPK	3967.44	818644	3967.44	439391	206.34	110.749	0.53673
High	Master Protein	Q13772-4	Isoform 4 of Nuclear receptor coactivator 4 [OS=Homo sapiens]	0.002	FALSE		Homo sapiens	7.801	5	3	6	3	1	650	73.6	6.21	10.21	3	Vacuole;Lysosome;Autophagy	Pf12489	8031	ENSG00000266412.5	NCOA4	3967.44	875605	3967.44	433169	220.698	109.181	0.494709
High	Master Protein	Q14966-1	Zinc finger protein 638 [OS=Homo sapiens]	0	FALSE		Homo sapiens	37.368	9	12	22	12	1	1978	220.5	6.38	46.58	12		Pf00076, Pf12171, Pf13893, Pf14259	27332	ENSG00000075292.18	ZNF638	3967.44	2.33567e+06	3967.44	422318	588.709	106.446	0.180813
High	Master Protein	Q9UKF6	Cleavage and polyadenylation specificity factor subunit 3 [OS=Homo sapiens]	0	FALSE		Homo sapiens	13.089	7	4	17	4	1	684	77.4	5.6	34.22	4		Pf00753, Pf07521, Pf10996, Pf11718, Pf12706, Pf13483	51692	ENSG00000119203.13	CPSF3	39513.2	1.14322e+06	3967.44	421260	28.9327	106.179	3.66987
High	Master Protein	Q7L4I2-1	Arginine/serine-rich coiled-coil protein 2 [OS=Homo sapiens]	0	FALSE		Homo sapiens	12.603	5	2	6	2	1	434	50.5	11.33	9.79	2		Pf15477	65117	ENSG00000111011.17	RSRC2	3967.44	1.84298e+06	3967.44	418809	464.526	105.561	0.227245
High	Master Protein	Q9UQ35	serine/arginine repetitive matrix protein 2 [OS=Homo sapiens]	0	FALSE		Homo sapiens	164.522	17	32	173	32	1	2752	299.4	12.06	384.85	32			23524	ENSG00000167978.16	SRRM2	192271	4.76196e+07	118125	1.2414e+07	247.669	105.092	0.424326
High	Master Protein	Q9P2N5	RNA-binding protein 27 [OS=Homo sapiens]	0	FALSE		Homo sapiens	27.489	11	8	16	7	1	1060	118.6	9.19	36.39	8		Pf00076, Pf00642, Pf03962, Pf13893, Pf14259	54439	ENSG00000091009.7	RBM27	3967.44	2.05495e+06	3967.44	416204	517.953	104.905	0.202537
High	Master Protein	O95239-1	Chromosome-associated kinesin KIF4A [OS=Homo sapiens]	0	FALSE		Homo sapiens	11.513	4	4	13	4	1	1232	139.8	6.27	21.28	4	Autophagy	Pf00225, Pf04111, Pf05033, Pf06156, Pf06785, Pf07888, Pf09731, Pf12128	24137	ENSG00000090889.11	KIF4A	21839.2	1.04537e+06	3967.44	397779	47.8667	100.261	2.09459
High	Master Protein	P07954	fumarate hydratase, mitochondrial [OS=Homo sapiens]	0	FALSE		Homo sapiens	61.349	40	12	49	12	1	510	54.6	8.76	132.96	12		Pf00206, Pf10415	2271	ENSG00000091483.6	FH	3967.44	191888	3967.44	393288	48.3656	99.1289	2.04957
High	Master Protein	Q96T37-1	Putative RNA-binding protein 15 [OS=Homo sapiens]	0	FALSE		Homo sapiens	25.052	13	8	15	8	1	977	107.1	10.08	34.17	8		Pf00076, Pf07744, Pf13893, Pf14259	64783	ENSG00000162775.14	RBM15	3967.44	2.28509e+06	3967.44	386316	575.961	97.3715	0.169059
High	Master Protein	Q8N6T3-2	Isoform 2 of ADP-ribosylation factor GTPase-activating protein 1 [OS=Homo sapiens]	0	FALSE		Homo sapiens	16.983	20	5	13	5	1	414	45.6	5.78	31.11	5		Pf01412	55738	ENSG00000101199.12	ARFGAP1	3967.44	108679	3967.44	382909	27.3928	96.5128	3.52329
High	Master Protein	Q9H307	Pinin [OS=Homo sapiens]	0	FALSE		Homo sapiens	89.634	29	21	63	21	1	717	81.6	7.14	128.27	21		Pf04696, Pf04697	5411		PNN	199171	2.14899e+07	74368.5	6.99898e+06	107.897	94.1121	0.872242
High	Master Protein	Q13098-7	Isoform 2 of COP9 signalosome complex subunit 1 [OS=Homo sapiens]	0	FALSE		Homo sapiens	14.923	14	5	16	5	1	527	59	6.32	28.67	5		Pf01399, Pf10602	2873	ENSG00000169727.12	GPS1	3967.44	230043	3967.44	358382	57.9826	90.3308	1.5579
High	Master Protein	Q8IXT5	RNA-binding protein 12B [OS=Homo sapiens]	0.002	FALSE		Homo sapiens	8.534	5	3	8	3	1	1001	118	6.81	12.12	3		Pf00076, Pf14259	389677	ENSG00000183808.11	RBM12B	3967.44	1.20115e+06	3967.44	355751	302.752	89.6676	0.296175
High	Master Protein	Q8TAQ2	SWI/SNF complex subunit SMARCC2 [OS=Homo sapiens]	0	FALSE		Homo sapiens	36.461	9	9	35	5	1	1214	132.8	5.69	71.07	9		Pf04433	6601	ENSG00000139613.11	SMARCC2	45846.3	632965	3967.44	348027	13.8062	87.7208	6.3537
High	Master Protein	P24928	DNA-directed RNA polymerase II subunit RPB1 [OS=Homo sapiens]	0	FALSE		Homo sapiens	96.389	17	30	72	30	1	1970	217	7.37	125.54	30	Ubiquitination	Pf00623, Pf04983, Pf04990, Pf04992, Pf04997, Pf04998, Pf05000	5430		POLR2A	49746	1.61021e+07	34977.6	3.04455e+06	323.686	87.0429	0.268911
High	Master Protein	Q9UDY2-7	Isoform 7 of Tight junction protein ZO-2 [OS=Homo sapiens]	0	FALSE		Homo sapiens	19.522	4	4	21	4	1	1221	137.3	8.05	48.63	4		Pf00595, Pf00625, Pf07653, Pf13180	9414	ENSG00000119139.17	TJP2	3967.44	379292	3967.44	342712	95.601	86.3811	0.903559
High	Master Protein	O95232-1	Luc7-like protein 3 [OS=Homo sapiens]	0	FALSE		Homo sapiens	44.547	30	11	51	11	1	432	51.4	9.79	118.9	11		Pf03194	51747	ENSG00000108848.15	LUC7L3	163484	1.21032e+07	39054.7	3.36763e+06	74.0334	86.2287	1.16473
High	Master Protein	Q01780	exosome component 10 [OS=Homo sapiens]	0.002	FALSE		Homo sapiens	9.361	4	3	9	3	1	885	100.8	8.46	17.66	3		Pf00570, Pf01612, Pf08066	5394	ENSG00000171824.13	EXOSC10	118834	848863	3967.44	337631	7.14327	85.1005	11.9134
High	Master Protein	Q9ULW0-2	Isoform 2 of Targeting protein for Xklp2 [OS=Homo sapiens]	0.002	FALSE		Homo sapiens	7.354	4	3	6	3	1	783	89.3	9.2	7.62	3		Pf09041, Pf12214, Pf13900	22974	ENSG00000088325.15	TPX2	3967.44	588280	3967.44	334909	148.277	84.4143	0.569302
High	Master Protein	Q9NYF8-1	Bcl-2-associated transcription factor 1 [OS=Homo sapiens]	0	FALSE		Homo sapiens	121.541	30	27	116	26	1	920	106.1	9.98	243.1	27		Pf15440	9774	ENSG00000029363.16	BCLAF1	167948	4.42438e+07	110802	9.15448e+06	263.438	82.6202	0.313623
High	Master Protein	Q7KZ85	transcription elongation factor spt6 [OS=Homo sapiens]	0	FALSE		Homo sapiens	84.579	17	22	51	22	1	1726	198.9	4.91	94.41	22		Pf00017, Pf09371, Pf12836, Pf14633, Pf14635, Pf14639, Pf14641, Pf14878	6830	ENSG00000109111.14	SUPT6H	21216.3	5865652	19080.2	1.536e+06	276.469	80.5024	0.29118
High	Master Protein	Q9H0H5	Rac GTPase-activating protein 1 [OS=Homo sapiens]	0	FALSE		Homo sapiens	11.936	6	4	7	4	1	632	71	8.88	6.92	4	Ubiquitination	Pf00130, Pf00620, Pf07888	29127	ENSG00000161800.12	RACGAP1	3967.44	1.04758e+06	3967.44	317588	264.045	80.0485	0.303162
High	Master Protein	Q12972-1	Nuclear inhibitor of protein phosphatase 1 [OS=Homo sapiens]	0	FALSE		Homo sapiens	12.033	15	3	15	3	1	351	38.5	7.37	38.02	3		Pf00498	5511	ENSG00000117751.17	PPP1R8	3967.44	454996	3967.44	308555	114.683	77.7719	0.678149
High	Master Protein	Q7Z4V5	Hepatoma-derived growth factor-related protein 2 [OS=Homo sapiens]	0.002	FALSE		Homo sapiens	7.384	4	2	11	2	1	671	74.3	7.49	29.08	2		Pf00855, Pf11467	84717	ENSG00000167674.14	HDGFRP2; HDGFL2	3967.44	506962	3967.44	308426	127.78	77.7393	0.608381
High	Master Protein	Q13813	Spectrin alpha chain, non-erythrocytic 1 [OS=Homo sapiens]	0	FALSE		Homo sapiens	412.45	47	80	305	80	1	2472	284.4	5.35	847.5	80		Pf00018, Pf00036, Pf00435, Pf07653, Pf08239, Pf08726, Pf13405, Pf13499, Pf14604	6709	ENSG00000197694.15	SPTAN1	625155	2.58608e+07	483135	3.75084e+07	41.3671	77.6354	1.87675
High	Master Protein	O14980	Exportin-1 [OS=Homo sapiens]	0	FALSE		Homo sapiens	137.417	34	23	117	23	1	1071	123.3	6.06	309.31	23		Pf03810, Pf08389, Pf08767	7514	ENSG00000082898.16	XPO1	20075.4	1.73396e+06	18203.2	1.4089e+06	86.3725	77.3987	0.896103
High	Master Protein	P61204	ADP-ribosylation factor 3 [OS=Homo sapiens]	0	FALSE		Homo sapiens	50.958	48	7	57	2	1	181	20.6	7.43	136.44	7		Pf00025, Pf00071, Pf00503, Pf01926, Pf04670, Pf08477, Pf09439	377	ENSG00000134287.9	ARF3	3967.44	295997	3967.44	306911	74.6064	77.3575	1.03687
High	Master Protein	P62487	DNA-directed RNA polymerase II subunit rpb7 [OS=Homo sapiens]	0.006	FALSE		Homo sapiens	5.182	16	2	3	2	1	172	19.3	5.54	4.99	2		Pf00575, Pf03876	5436	ENSG00000168002.11	POLR2G	3967.44	340992	3967.44	303746	85.9474	76.5597	0.890773
High	Master Protein	P49756-1	RNA-binding protein 25 [OS=Homo sapiens]	0	FALSE		Homo sapiens	101.023	27	22	78	22	1	843	100.1	6.32	182.13	22		Pf00076, Pf01480, Pf14259	58517	ENSG00000119707.13	RBM25	91887.5	1.31987e+07	40481	3.09403e+06	143.64	76.4318	0.532105
High	Master Protein	Q96CV9-1	Optineurin [OS=Homo sapiens]	0.002	FALSE		Homo sapiens	9.477	6	3	6	3	1	577	65.9	5.24	12.9	3	Vacuole;Autophagy;Ubiquitination	Pf11577	10133		OPTN	3967.44	291889	3967.44	299291	73.571	75.4368	1.02536
High	Master Protein	Q9ULC3	Ras-related protein Rab-23 [OS=Homo sapiens]	0.002	FALSE		Homo sapiens	8.544	19	3	5	3	1	237	26.6	6.6	7.44	3	Vacuole;Autophagy	Pf00009, Pf00025, Pf00071, Pf04670, Pf08477	51715	ENSG00000112210.11	RAB23	3967.44	99761.7	3967.44	298982	25.1451	75.3589	2.99696
High	Master Protein	Q8WWY3	U4/U6 small nuclear ribonucleoprotein Prp31 [OS=Homo sapiens]	0	FALSE		Homo sapiens	27.79	23	8	14	8	1	499	55.4	5.78	26.61	8		Pf01798, Pf08060, Pf09785	26121	ENSG00000275117.4; ENSG00000277953.4; ENSG00000105618.13; ENSG00000277154.4; ENSG00000274894.4; ENSG00000274651.4; ENSG00000277707.4; ENSG00000276421.4; ENSG00000274144.4; ENSG00000275885.4	PRPF31	27475.4	1721972	3967.44	291856	62.6732	73.5627	1.17375
High	Master Protein	P56134	ATP synthase subunit f, mitochondrial [OS=Homo sapiens]	0	FALSE		Homo sapiens	10.983	26	2	12	2	1	94	10.9	9.67	24.1	2		Pf10206	9551	ENSG00000241468.7	ATP5J2	3967.44	131021	3967.44	290906	33.024	73.3234	2.22031
High	Master Protein	Q13573	SNW domain-containing protein 1 [OS=Homo sapiens]	0	FALSE		Homo sapiens	64.573	35	16	52	16	1	536	61.5	9.52	99.25	16	Ubiquitination	Pf02731	22938	ENSG00000100603.13	SNW1	209912	8.70475e+06	34206.8	2.50004e+06	41.4686	73.086	1.76244
High	Master Protein	O75143-5	Isoform 5 of Autophagy-related protein 13 [OS=Homo sapiens]	0.003	FALSE		Homo sapiens	5.923	4	1	4	1	1	550	60.1	5.29	13.02	1	Vacuole;Autophagy	Pf10033	9776	ENSG00000175224.16	ATG13	3967.44	472510	3967.44	284324	119.097	71.6643	0.601732
High	Master Protein	Q99590-1	protein SCAF11 [OS=Homo sapiens]	0	FALSE		Homo sapiens	10.374	4	4	6	4	1	1463	164.6	8.41	10.26	4	Ubiquitination	Pf00097, Pf09531, Pf12678, Pf12861, Pf13639, Pf13923, Pf14634, Pf15227, Pf15402	9169	ENSG00000139218.17	SCAF11	3967.44	1.02822e+06	3967.44	280975	259.163	70.8201	0.273264
High	Master Protein	P21964-1	Catechol O-methyltransferase [OS=Homo sapiens]	0	FALSE		Homo sapiens	36.533	42	7	23	7	1	271	30	5.47	71.88	7		Pf01596, Pf09445, Pf12847, Pf13578, Pf13659	1312	ENSG00000093010.13	COMT	3967.44	3967.44	3967.44	278137	1	70.1049	70.1049
High	Master Protein	Q86VP1	tax1-binding protein 1 [OS=Homo sapiens]	0	FALSE		Homo sapiens	192.63	54	46	212	1	1	789	90.8	5.43	476.41	46	Ubiquitination	Pf01576, Pf02463, Pf04156, Pf05483, Pf05557, Pf05622, Pf05911, Pf07888, Pf09304, Pf09726, Pf10174, Pf11559, Pf12128, Pf12718, Pf13166, Pf13851	8887	ENSG00000106052.13	TAX1BP1	3967.44	588708	3967.44	275149	148.385	69.3517	0.467377
Medium	Master Protein	Q8WUD4	Coiled-coil domain-containing protein 12 [OS=Homo sapiens]	0.012	FALSE		Homo sapiens	3.437	8	1	2	1	1	166	19.2	7.34	5.58	1		Pf08315	151903	ENSG00000160799.11	CCDC12	3967.44	780033	3967.44	268957	196.609	67.7909	0.344801
Medium	Master Protein	Q9P2M7-1	cingulin [OS=Homo sapiens]	0.017	FALSE		Homo sapiens	2.736	1	1	2	1	1	1197	136.3	5.54	3.42	1		Pf01576, Pf09726	57530		CGN	3967.44	306704	3967.44	266945	77.3052	67.2839	0.870366
High	Master Protein	Q9BUQ8	Probable ATP-dependent RNA helicase DDX23 [OS=Homo sapiens]	0	FALSE		Homo sapiens	51.637	19	14	38	14	1	820	95.5	9.55	71.81	14		Pf00270, Pf00271, Pf04851	9416	ENSG00000174243.9	DDX23	82852.8	8.90818e+06	36080.1	2.38781e+06	107.518	66.1809	0.615532
High	Master Protein	Q09161	Nuclear cap-binding protein subunit 1 [OS=Homo sapiens]	0	FALSE		Homo sapiens	14.591	8	5	14	5	1	790	91.8	6.43	17.56	5		Pf02854, Pf09088, Pf09090	4686	ENSG00000136937.12	NCBP1	3967.44	550474	3967.44	256265	138.748	64.5919	0.465535
High	Master Protein	Q9P2I0	Cleavage and polyadenylation specificity factor subunit 2 [OS=Homo sapiens]	0	FALSE		Homo sapiens	19.329	9	5	20	5	1	782	88.4	5.11	37.55	5		Pf00753, Pf07521, Pf10996, Pf12706, Pf13299	53981	ENSG00000165934.12	CPSF2	3967.44	737346	3967.44	254422	185.849	64.1275	0.345052
High	Master Protein	Q96A26	Protein FAM162A [OS=Homo sapiens]	0	FALSE		Homo sapiens	11.925	24	4	9	4	1	154	17.3	9.77	14.25	4		Pf06388	26355	ENSG00000114023.15	FAM162A	3967.44	469831	3967.44	250785	118.422	63.2108	0.533777
High	Master Protein	O75718	Cartilage-associated protein [OS=Homo sapiens]	0	FALSE		Homo sapiens	22.273	21	6	15	6	1	401	46.5	5.73	33.01	6	Chaperone		10491	ENSG00000170275.14	CRTAP	3967.44	205495	3967.44	245348	51.7952	61.8403	1.19394
High	Master Protein	Q14980-1	nuclear mitotic apparatus protein 1 [OS=Homo sapiens]	0	FALSE		Homo sapiens	165.109	23	35	92	34	1	2115	238.1	5.78	234.6	35	Autophagy	Pf04111, Pf07888, Pf12128	4926	ENSG00000137497.17	NUMA1	54242.7	4.43082e+06	24061.2	1.4766e+06	81.6851	61.3685	0.751282
High	Master Protein	O15031	Plexin-B2 [OS=Homo sapiens]	0	FALSE		Homo sapiens	27.287	6	7	23	7	1	1838	205	6.24	61.37	7		Pf01403, Pf01437, Pf01833, Pf08337	23654	ENSG00000196576.14	PLXNB2	63401.6	10106696	139001	8.49827e+06	159.408	61.1383	0.383535
High	Master Protein	P51946	Cyclin-H [OS=Homo sapiens]	0.006	FALSE		Homo sapiens	5.43	8	2	3	2	1	323	37.6	7.15	2.33	2		Pf00134	902	ENSG00000134480.13	CCNH	40876.8	396431	3967.44	242402	9.69819	61.0978	6.29991
Medium	Master Protein	Q96N67	Dedicator of cytokinesis protein 7 [OS=Homo sapiens]	0.011	FALSE		Homo sapiens	3.778	1	1	1	1	1	2140	242.4	6.8	2.82	1		Pf06920, Pf11878, Pf14429	85440	ENSG00000116641.17	DOCK7	3967.44	3967.44	3967.44	241737	1	60.9301	60.9301
High	Master Protein	Q8N7H5	RNA polymerase II-associated factor 1 homolog [OS=Homo sapiens]	0	FALSE		Homo sapiens	22.74	14	6	15	6	1	531	59.9	4.63	26.93	6	Ubiquitination	Pf03985	54623	ENSG00000006712.14	PAF1	3967.44	1.04542e+06	3967.44	241078	263.5	60.7641	0.230604
High	Master Protein	Q96T60	Bifunctional polynucleotide phosphatase/kinase [OS=Homo sapiens]	0.002	FALSE		Homo sapiens	6.429	4	2	7	2	1	521	57	8.46	10.29	2		Pf08433, Pf08645, Pf13419, Pf13671	11284	ENSG00000039650.11	PNKP	38839.3	394609	3967.44	236779	10.16	59.6805	5.87404
High	Master Protein	O60264	SWI/SNF-related matrix-associated actin-dependent regulator of chromatin subfamily A member 5 [OS=Homo sapiens]	0	FALSE		Homo sapiens	32.995	12	11	21	11	1	1052	121.8	8.09	35.42	11		Pf00176, Pf00270, Pf00271, Pf04851, Pf09110, Pf09111, Pf11496	8467	ENSG00000153147.5	SMARCA5	3967.44	1.04316e+06	3967.44	236605	262.93	59.6367	0.226816
Medium	Master Protein	Q53SF7-1	Cordon-bleu protein-like 1 [OS=Homo sapiens]	0.034	FALSE		Homo sapiens	2.152	1	1	1	1	1	1204	131.7	6.67	0	1		Pf09469	22837	ENSG00000082438.15	COBLL1	3967.44	352447	3967.44	233364	88.8348	58.8199	0.662126
High	Master Protein	Q92692-1	Nectin-2 [OS=Homo sapiens]	0.003	FALSE		Homo sapiens	6.257	5	3	4	3	1	538	57.7	4.82	7.43	3		Pf08205, Pf13927	5819	ENSG00000130202.9	PVRL2; NECTIN2	3967.44	3967.44	3967.44	233331	1	58.8115	58.8115
High	Master Protein	Q04760-1	lactoylglutathione lyase [OS=Homo sapiens]	0	FALSE		Homo sapiens	16.179	29	4	23	4	1	184	20.8	5.31	41.2	4		Pf00903, Pf12681, Pf13669	2739	ENSG00000124767.6	GLO1	3967.44	49937.2	3967.44	232372	12.5867	58.5698	4.6533
High	Master Protein	Q92878-2	Isoform 2 of DNA repair protein RAD50 [OS=Homo sapiens]	0	FALSE		Homo sapiens	19.34	6	6	8	6	1	1318	154.5	6.89	13.39	6		Pf02463, Pf04423, Pf13304, Pf13476, Pf13514, Pf13555, Pf13558	10111		RAD50	3967.44	556723	3967.44	229321	140.323	57.8008	0.411913
High	Master Protein	Q9ULR0-1	Isoform 2 of Pre-mRNA-splicing factor ISY1 homolog [OS=Homo sapiens]	0	FALSE		Homo sapiens	9.903	13	3	11	3	1	331	37.5	5.78	20.65	3		Pf06246	100534599; 339122; 57461	ENSG00000261796.1	ISY1-RAB43; RAB43; ISY1	3967.44	312203	3967.44	226357	78.6913	57.0537	0.725033
High	Master Protein	P49750-4	Isoform 4 of YLP motif-containing protein 1 [OS=Homo sapiens]	0	FALSE		Homo sapiens	20.666	5	7	13	7	1	2146	241.5	6.55	19.76	7		Pf13207, Pf13671	56252	ENSG00000119596.17	YLPM1	3967.44	738905	3967.44	222804	186.242	56.158	0.301532
High	Master Protein	O43290	U4/U6.U5 tri-snRNP-associated protein 1 [OS=Homo sapiens]	0	FALSE		Homo sapiens	75.895	39	21	60	20	1	800	90.2	6.13	143.1	21		Pf03343	9092	ENSG00000175467.14	SART1	99712.5	8.39766e+06	35992.9	2.01394e+06	84.2188	55.9538	0.664386
High	Master Protein	Q16666-1	gamma-interferon-inducible protein 16 [OS=Homo sapiens]	0	FALSE		Homo sapiens	17.609	9	5	6	5	1	785	88.2	9.28	11.94	5	Autophagy	Pf02758, Pf02760	3428	ENSG00000163565.18	IFI16	77837.1	555775	3967.44	218038	7.14023	54.9569	7.69679
Medium	Master Protein	Q96K19-3	Isoform 3 of E3 ubiquitin-protein ligase RNF170 [OS=Homo sapiens]	0.04	FALSE		Homo sapiens	2.073	4	1	2	1	1	200	22.1	5.94	1.96	1	Ubiquitination	Pf00097, Pf13639, Pf13923, Pf15227	81790	ENSG00000120925.15	RNF170	3967.44	784042	3967.44	208971	197.619	52.6714	0.26653
High	Master Protein	P68036	Ubiquitin-conjugating enzyme E2 L3 [OS=Homo sapiens]	0	FALSE		Homo sapiens	33.887	69	7	26	6	1	154	17.9	8.51	61.63	7	Ubiquitination	Pf00179	7332	ENSG00000185651.14	UBE2L3	3967.44	3967.44	3967.44	208512	1	52.5559	52.5559
High	Master Protein	Q9NQT5	exosome complex component RRP40 [OS=Homo sapiens]	0.003	FALSE		Homo sapiens	6.38	21	2	2	2	1	275	29.6	8.1	4.99	2			51010	ENSG00000107371.12	EXOSC3	3967.44	201660	3967.44	208351	50.8286	52.5152	1.03318
High	Master Protein	Q6P1J9	Parafibromin [OS=Homo sapiens]	0.002	FALSE		Homo sapiens	6.547	4	2	6	2	1	531	60.5	9.61	11.18	2	Ubiquitination	Pf05179	79577	ENSG00000134371.10	CDC73	3967.44	1.3254e+06	3967.44	206417	334.068	52.0278	0.15574
High	Master Protein	P30040-1	Endoplasmic reticulum resident protein 29 [OS=Homo sapiens]	0	FALSE		Homo sapiens	76.879	57	15	86	15	1	261	29	7.31	202.35	15	Chaperone	Pf07749, Pf07912	10961	ENSG00000089248.6	ERP29	3967.44	5.88117e+06	110801	5.75538e+06	1482.36	51.9433	0.035041
High	Master Protein	Q6UXN9	WD repeat-containing protein 82 [OS=Homo sapiens]	0	FALSE		Homo sapiens	16.29	13	3	8	3	1	313	35.1	7.69	15.08	3		Pf00400	80335	ENSG00000164091.11	WDR82	3967.44	228678	3967.44	205096	57.6386	51.6947	0.896876
High	Master Protein	P35250-1	Replication factor C subunit 2 [OS=Homo sapiens]	0	FALSE		Homo sapiens	26.987	27	6	26	6	1	354	39.1	6.44	55.4	6		Pf00004, Pf01078, Pf01443, Pf03215, Pf05496, Pf08542, Pf13086, Pf13173, Pf13177, Pf13191, Pf13207, Pf13238, Pf13245, Pf13401	5982	ENSG00000049541.10	RFC2	3967.44	301119	3967.44	202931	75.8976	51.1491	0.673923
High	Master Protein	Q6UB35-1	Monofunctional C1-tetrahydrofolate synthase, mitochondrial [OS=Homo sapiens]	0	FALSE		Homo sapiens	46.181	17	13	40	13	1	978	105.7	8.06	83.5	13		Pf00763, Pf01268, Pf02882	25902	ENSG00000120254.15	MTHFD1L	19198.8	368220	3967.44	200220	19.1793	50.4657	2.63125
High	Master Protein	Q14683	structural maintenance of chromosomes protein 1a [OS=Homo sapiens]	0	FALSE		Homo sapiens	35.194	13	13	27	13	1	1233	143.1	7.64	46.02	13	Autophagy;Ubiquitination	Pf02463, Pf05262, Pf05557, Pf06470, Pf09726, Pf09731, Pf10186, Pf12128, Pf13175, Pf13304, Pf13476, Pf13555, Pf13558	8243	ENSG00000072501.17	SMC1A	73368.6	2.03838e+06	26111	1.26016e+06	27.7827	48.2617	1.73712
High	Master Protein	P53007	Tricarboxylate transport protein, mitochondrial [OS=Homo sapiens]	0	FALSE		Homo sapiens	16.319	17	5	13	5	1	311	34	9.89	25.95	5		Pf00153	6576	ENSG00000100075.9	SLC25A1	3967.44	184504	3967.44	189650	46.5044	47.8015	1.02789
High	Master Protein	P49841-2	Isoform 2 of Glycogen synthase kinase-3 beta [OS=Homo sapiens]	0	FALSE		Homo sapiens	9.811	14	3	8	3	1	433	48	8.78	23.16	3	Ubiquitination	Pf00069, Pf01636, Pf07714, Pf14531	2932	ENSG00000082701.14	GSK3B	3967.44	264545	3967.44	186132	66.6791	46.9148	0.703592
High	Master Protein	O75152	Zinc finger CCCH domain-containing protein 11A [OS=Homo sapiens]	0	FALSE		Homo sapiens	24.185	11	6	11	6	1	810	89.1	8.37	29.69	6			9877	ENSG00000058673.16; ENSG00000257315.2	ZC3H11A	3967.44	1.16967e+06	3967.44	184958	294.818	46.6188	0.158128
High	Master Protein	P10809	60 kDa heat shock protein, mitochondrial [OS=Homo sapiens]	0	FALSE		Homo sapiens	489.709	85	56	926	56	1	573	61	5.87	2844.8	56	Ubiquitination;Chaperone	Pf00118	3329	ENSG00000144381.16	HSPD1	1.98181e+06	1.08062e+08	2.54903e+06	1.18176e+08	54.5273	46.3613	0.850241
High	Master Protein	P17302	Gap junction alpha-1 protein [OS=Homo sapiens]	0	FALSE		Homo sapiens	30.728	20	6	21	6	1	382	43	8.76	50.19	6	Vacuole;Lysosome	Pf00029, Pf03508, Pf10582	2697	ENSG00000152661.7	GJA1	28163.5	1.4812e+06	36812.2	1.7033e+06	52.593	46.27	0.879776
High	Master Protein	Q12907	Vesicular integral-membrane protein VIP36 [OS=Homo sapiens]	0	FALSE		Homo sapiens	27.014	30	8	17	8	1	356	40.2	6.95	36.04	8		Pf03388	10960	ENSG00000169223.14	LMAN2	3967.44	603517	20030.2	913638	152.117	45.6131	0.299855
High	Master Protein	Q7Z3C6	autophagy-related protein 9A [OS=Homo sapiens]	0.006	FALSE		Homo sapiens	5.183	2	2	6	2	1	839	94.4	6.67	9.1	2	Vacuole;Autophagy	Pf04109	79065	ENSG00000198925.10	ATG9A	3967.44	130757	3967.44	180458	32.9575	45.4847	1.3801
High	Master Protein	Q07157	Tight junction protein ZO-1 [OS=Homo sapiens]	0	FALSE		Homo sapiens	71.168	16	20	70	20	1	1748	195.3	6.7	146.19	20		Pf00018, Pf00595, Pf00625, Pf00791, Pf07653, Pf13180	7082	ENSG00000104067.16	TJP1	12837.4	4.25499e+06	87069.1	3.91424e+06	331.452	44.9556	0.135632
High	Master Protein	Q9Y2W1	Thyroid hormone receptor-associated protein 3 [OS=Homo sapiens]	0	FALSE		Homo sapiens	174.493	33	34	165	33	1	955	108.6	10.15	367.72	34		Pf15440	9967	ENSG00000054118.13	THRAP3	549882	4.95335e+07	244988	1.08817e+07	90.0802	44.4174	0.493087
Medium	Master Protein	Q5BJH7	Protein YIF1B [OS=Homo sapiens]	0.023	FALSE		Homo sapiens	2.338	4	1	2	1	1	314	34.4	9.16	4.34	1		Pf03878	90522	ENSG00000167645.16	YIF1B	3967.44	338199	3967.44	173669	85.2436	43.7736	0.513512
High	Master Protein	O60701	UDP-glucose 6-dehydrogenase [OS=Homo sapiens]	0	FALSE		Homo sapiens	28.183	27	8	23	8	1	494	55	7.12	49.3	8		Pf00984, Pf03720, Pf03721	7358	ENSG00000109814.11	UGDH	3967.44	182807	3967.44	173327	46.0769	43.6873	0.948139
High	Master Protein	Q15654-1	thyroid receptor-interacting protein 6 [OS=Homo sapiens]	0	FALSE		Homo sapiens	14.019	12	4	13	4	1	476	50.3	7.37	31.92	4		Pf00412	7205	ENSG00000087077.13	TRIP6	3967.44	274107	3967.44	172516	69.089	43.483	0.629377
High	Master Protein	Q14676	Mediator of DNA damage checkpoint protein 1 [OS=Homo sapiens]	0.002	FALSE		Homo sapiens	6.761	1	2	6	2	1	2089	226.5	5.47	13.76	2		Pf00498, Pf05109, Pf05539	9656	ENSG00000228575.9; ENSG00000137337.14; ENSG00000225589.9; ENSG00000224587.9; ENSG00000234012.9; ENSG00000237095.9	MDC1	3967.44	297246	3967.44	172259	74.9212	43.4181	0.579516
High	Master Protein	P52294	Importin subunit alpha-5 [OS=Homo sapiens]	0	FALSE		Homo sapiens	21.364	19	7	19	4	1	538	60.2	5.01	37.01	7	Apoptosis	Pf00514, Pf01749, Pf13513, Pf13646	3836	ENSG00000114030.12	KPNA1	3967.44	3967.44	3967.44	171811	1	43.3052	43.3052
High	Master Protein	P49770	Translation initiation factor eIF-2B subunit beta [OS=Homo sapiens]	0.002	FALSE		Homo sapiens	6.726	8	2	5	2	1	351	39	6.16	10.21	2		Pf01008	8892	ENSG00000119718.10	EIF2B2	3967.44	3967.44	3967.44	169784	1	42.7944	42.7944
High	Master Protein	Q8WYA6	Beta-catenin-like protein 1 [OS=Homo sapiens]	0	FALSE		Homo sapiens	18.537	12	6	20	6	1	563	65.1	5.05	28.89	6		Pf08216	56259	ENSG00000132792.18	CTNNBL1	16235.8	675816	10535.5	450262	41.625	42.7377	1.02673
Medium	Master Protein	Q96NC0	Zinc finger matrin-type protein 2 [OS=Homo sapiens]	0.011	FALSE		Homo sapiens	3.608	5	1	2	1	1	199	23.6	9.01	2.13	1		Pf12171, Pf12874	153527	ENSG00000146007.10	ZMAT2	18923	488031	3967.44	168862	25.7903	42.562	1.65031
High	Master Protein	O75477	erlin-1 [OS=Homo sapiens]	0	FALSE		Homo sapiens	34.357	31	8	38	5	1	346	38.9	7.87	93.36	8	Ubiquitination	Pf01145	10613		ERLIN1	3967.44	63891.3	3967.44	167574	16.1039	42.2373	2.6228
High	Master Protein	O75400	pre-mRNA-processing factor 40 homolog A [OS=Homo sapiens]	0	FALSE		Homo sapiens	63.929	21	16	79	16	1	957	108.7	7.56	181.51	16		Pf00397, Pf01846	55660		PRPF40A	176568	1.48222e+07	109647	4.62417e+06	83.9457	42.1733	0.502388
High	Master Protein	Q9P013	spliceosome-associated protein CWC15 homolog [OS=Homo sapiens]	0.009	FALSE		Homo sapiens	4.018	5	1	4	1	1	229	26.6	5.71	9.54	1		Pf04889	51503	ENSG00000150316.11	CWC15	3967.44	3967.44	3967.44	167007	1	42.0945	42.0945
High	Master Protein	O60508	pre-mRNA-processing factor 17 [OS=Homo sapiens]	0	FALSE		Homo sapiens	11.918	10	4	10	4	1	579	65.5	7.06	15.7	4		Pf00400	51362	ENSG00000168438.14	CDC40	3967.44	402926	3967.44	162808	101.558	41.0359	0.404063
High	Master Protein	P03372	estrogen receptor [OS=Homo sapiens]	0.006	FALSE		Homo sapiens	4.865	5	2	8	2	1	595	66.2	8.06	16.23	2	Ubiquitination	Pf00104, Pf00105, Pf02159, Pf12743	2099	ENSG00000091831.22	ESR1	3967.44	23629.1	3967.44	162346	5.95574	40.9197	6.87062
High	Master Protein	O94992	Protein HEXIM1 [OS=Homo sapiens]	0	FALSE		Homo sapiens	13.023	19	3	12	3	1	359	40.6	4.89	34.73	3		Pf15313	10614	ENSG00000186834.3	HEXIM1	3967.44	132309	3967.44	160542	33.3486	40.4649	1.21339
High	Master Protein	Q01581	hydroxymethylglutaryl-CoA synthase, cytoplasmic [OS=Homo sapiens]	0	FALSE		Homo sapiens	14.136	12	4	6	4	1	520	57.3	5.41	16.12	4		Pf01154, Pf08540	3157	ENSG00000112972.14	HMGCS1	3967.44	3967.44	3967.44	159052	1	40.0894	40.0894
Medium	Master Protein	P36405	ADP-ribosylation factor-like protein 3 [OS=Homo sapiens]	0.012	FALSE		Homo sapiens	3.356	6	1	3	1	1	182	20.4	7.24	6.45	1		Pf00009, Pf00025, Pf00071, Pf00503, Pf01926, Pf04670, Pf08477, Pf09439	403	ENSG00000138175.8	ARL3	3967.44	3967.44	3967.44	156414	1	39.4245	39.4245
High	Master Protein	Q9BTV4	Transmembrane protein 43 [OS=Homo sapiens]	0	FALSE		Homo sapiens	60.098	39	10	45	10	1	400	44.8	8.13	123.3	10		Pf07787	79188	ENSG00000170876.7	TMEM43	3967.44	103793	3967.44	155867	26.1611	39.2865	1.50171
High	Master Protein	P21127-2	Isoform SV1 of Cyclin-dependent kinase 11B [OS=Homo sapiens]	0	FALSE		Homo sapiens	13.311	7	4	8	4	1	782	91.3	5.5	18.18	4		Pf00069, Pf07714, Pf14531	984		CDK11B	3967.44	561349	3967.44	154364	141.489	38.9078	0.274988
High	Master Protein	P50395-1	Rab GDP dissociation inhibitor beta [OS=Homo sapiens]	0	FALSE		Homo sapiens	165.522	68	26	137	19	1	445	50.6	6.47	380.23	26	Vacuole;Lysosome	Pf00996	2665	ENSG00000057608.16	GDI2	3967.44	92836.6	75983.3	2.93847e+06	23.3996	38.6726	1.6527
High	Master Protein	Q7Z417	Nuclear fragile X mental retardation-interacting protein 2 [OS=Homo sapiens]	0.002	FALSE		Homo sapiens	7.404	4	2	6	2	1	695	76.1	8.7	12.44	2		Pf15293	57532	ENSG00000108256.8	NUFIP2	3967.44	256253	3967.44	153150	64.5889	38.6017	0.597652
High	Master Protein	P12429	annexin A3 [OS=Homo sapiens]	0.002	FALSE		Homo sapiens	8.77	12	3	5	3	1	323	36.4	5.92	5.04	3		Pf00191	306	ENSG00000138772.12	ANXA3	3967.44	302096	3967.44	152724	76.1438	38.4944	0.505548
High	Master Protein	P50895	Basal cell adhesion molecule [OS=Homo sapiens]	0	FALSE		Homo sapiens	14.967	9	4	11	4	1	628	67.4	5.81	26.48	4		Pf00047, Pf07679, Pf08205, Pf13895, Pf13927	4059	ENSG00000187244.10	BCAM	3967.44	167531	3967.44	149475	42.2265	37.6753	0.89222
High	Master Protein	Q02241-1	Kinesin-like protein KIF23 [OS=Homo sapiens]	0	FALSE		Homo sapiens	25.702	9	6	19	6	1	960	110	8.51	34.97	6		Pf00225, Pf02463, Pf03938, Pf05852, Pf11559, Pf12329, Pf15294	9493	ENSG00000137807.13	KIF23	3967.44	249028	3967.44	148858	62.768	37.5199	0.597755
High	Master Protein	Q5T8P6	RNA-binding protein 26 [OS=Homo sapiens]	0	FALSE		Homo sapiens	22.83	10	7	14	6	1	1007	113.5	9.16	27.93	7		Pf00076, Pf00642, Pf01480, Pf13893, Pf14259	64062	ENSG00000139746.15	RBM26	3967.44	1.10745e+06	3967.44	145531	279.135	36.6814	0.131411
High	Master Protein	P61088	ubiquitin-conjugating enzyme E2 N [OS=Homo sapiens]	0	FALSE		Homo sapiens	9.927	30	3	6	3	1	152	17.1	6.57	16.02	3	Ubiquitination	Pf00179, Pf05743, Pf05773	7334	ENSG00000177889.9	UBE2N	34887.4	122792	3967.44	145124	3.51968	36.5787	10.3926
High	Master Protein	Q8WUA2	Peptidyl-prolyl cis-trans isomerase-like 4 [OS=Homo sapiens]	0	FALSE		Homo sapiens	10.566	17	4	6	4	1	492	57.2	5.92	15.61	4		Pf00076, Pf00160, Pf13893, Pf14259	85313	ENSG00000131013.3	PPIL4	3967.44	444532	3967.44	145059	112.045	36.5624	0.326319
High	Master Protein	Q9NWH9-1	SAFB-like transcription modulator [OS=Homo sapiens]	0	FALSE		Homo sapiens	45.943	14	10	37	10	1	1034	117.1	7.87	60.09	10		Pf00076, Pf02037, Pf13893, Pf14259	79811	ENSG00000137776.16	SLTM	77294.1	9.08312e+06	73777.7	2.68235e+06	117.514	36.3572	0.309387
High	Master Protein	Q08379	Golgin subfamily A member 2 [OS=Homo sapiens]	0	FALSE		Homo sapiens	13.572	5	4	8	4	1	1002	113	5.02	15.85	4	Autophagy;Ubiquitination	Pf01576, Pf15070	2801	ENSG00000167110.17	GOLGA2	3967.44	256065	3967.44	144118	64.5416	36.325	0.562816
Medium	Master Protein	Q6UWP8-1	Suprabasin [OS=Homo sapiens]	0.011	FALSE		Homo sapiens	3.789	6	1	2	1	1	590	60.5	7.01	5.15	1			374897	ENSG00000189001.10	SBSN	55243.7	3967.44	3967.44	143928	0.0718171	36.2774	505.136
High	Master Protein	Q9NP72	Ras-related protein Rab-18 [OS=Homo sapiens]	0	FALSE		Homo sapiens	16.523	27	4	13	4	1	206	23	5.24	31	4		Pf00025, Pf00071, Pf04670, Pf08477, Pf09439	22931	ENSG00000099246.16	RAB18	3967.44	94474.7	3967.44	139382	23.8125	35.1315	1.47534
High	Master Protein	Q9HCD5	Nuclear receptor coactivator 5 [OS=Homo sapiens]	0	FALSE		Homo sapiens	11.491	10	3	5	3	1	579	65.5	9.6	12.66	3			57727	ENSG00000124160.11	NCOA5	3967.44	330197	3967.44	139017	83.2267	35.0393	0.421011
High	Master Protein	P62266	40S ribosomal protein S23 [OS=Homo sapiens]	0	FALSE		Homo sapiens	33.21	50	7	78	7	1	143	15.8	10.49	185.5	7		Pf00164	6228	ENSG00000186468.12	RPS23	7.55344e+06	2.05282e+08	7.46737e+06	2.58785e+08	27.1773	34.6554	1.27516
Medium	Master Protein	Q9H814	Phosphorylated adapter RNA export protein [OS=Homo sapiens]	0.011	FALSE		Homo sapiens	3.483	3	1	5	1	1	394	44.4	5.4	11.75	1		Pf10258	51808	ENSG00000164902.13	PHAX	3967.44	107220	3967.44	136382	27.025	34.3753	1.27198
High	Master Protein	Q13501-1	sequestosome-1 [OS=Homo sapiens]	0	FALSE		Homo sapiens	87.973	47	13	95	13	1	440	47.7	5.22	291.06	13	Aggresome;Vacuole;Lysosome;Autophagy;Ubiquitination	Pf00564, Pf00569	8878	ENSG00000161011.19	SQSTM1	154781	1.6172e+07	280795	9.615e+06	104.483	34.2421	0.327728
High	Master Protein	P49959-3	Isoform 3 of Double-strand break repair protein MRE11A [OS=Homo sapiens]	0.006	FALSE		Homo sapiens	5.228	4	2	3	2	1	711	81	6.15	7.32	2		Pf00149, Pf04152	4361	ENSG00000020922.12	MRE11A; MRE11	3967.44	147932	3967.44	134934	37.2864	34.0104	0.912141
High	Master Protein	P24941-1	cyclin-dependent kinase 2 [OS=Homo sapiens]	0	FALSE		Homo sapiens	12.85	16	4	21	2	1	298	33.9	8.68	38.44	4	Ubiquitination	Pf00069, Pf07714, Pf14531	1017	ENSG00000123374.10	CDK2	3967.44	41753.7	3967.44	134461	10.5241	33.8912	3.22035
High	Master Protein	O14776-1	Transcription elongation regulator 1 [OS=Homo sapiens]	0	FALSE		Homo sapiens	48.116	15	17	54	17	1	1098	123.8	8.65	81.38	17		Pf00397, Pf01846, Pf13949	10915	ENSG00000113649.11	TCERG1	202083	1.01725e+07	123626	4.1849e+06	50.338	33.8514	0.672482
High	Master Protein	Q6PJG6-1	BRCA1-associated ATM activator 1 [OS=Homo sapiens]	0	FALSE		Homo sapiens	37.045	21	11	27	11	1	821	88.1	5.27	63.34	11			221927	ENSG00000106009.15	BRAT1	3967.44	688424	3967.44	131086	173.518	33.0404	0.190414
High	Master Protein	O00170	AH receptor-interacting protein [OS=Homo sapiens]	0.009	FALSE		Homo sapiens	4.028	8	2	2	2	1	330	37.6	6.29	0	2		Pf00254	9049		AIP	3967.44	182367	3967.44	131064	45.9659	33.0349	0.718682
High	Master Protein	Q7L5D6	Golgi to ER traffic protein 4 homolog [OS=Homo sapiens]	0	FALSE		Homo sapiens	10.428	12	3	9	3	1	327	36.5	5.41	17.46	3	Chaperone	Pf04190	51608	ENSG00000239857.6	GET4	3967.44	3967.44	3967.44	130913	1	32.9968	32.9968
High	Master Protein	Q9UJS0-2	Isoform 2 of Calcium-binding mitochondrial carrier protein Aralar2 [OS=Homo sapiens]	0	FALSE		Homo sapiens	45.272	26	12	34	7	1	676	74.3	8.62	66.04	12		Pf00153, Pf13499	10165	ENSG00000004864.13	SLC25A13	3967.44	91574	3967.44	130903	23.0814	32.9944	1.42948
High	Master Protein	P40938	replication factor C subunit 3 [OS=Homo sapiens]	0.002	FALSE		Homo sapiens	9.698	8	2	13	2	1	356	40.5	8.34	36.47	2		Pf03215, Pf08542, Pf13177, Pf13401	5983	ENSG00000133119.12	RFC3	3967.44	211970	3967.44	130723	53.4273	32.949	0.616707
High	Master Protein	Q9Y6D9	mitotic spindle assembly checkpoint protein MAD1 [OS=Homo sapiens]	0.002	FALSE		Homo sapiens	6.751	3	2	4	2	1	718	83	5.92	8	2	Ubiquitination	Pf05557	8379	ENSG00000002822.15	MAD1L1	3967.44	218649	3967.44	130560	55.1109	32.9078	0.597119
High	Master Protein	Q9Y314	nitric oxide synthase-interacting protein [OS=Homo sapiens]	0	FALSE		Homo sapiens	15.832	23	4	9	4	1	301	33.2	8.82	19.22	4	Ubiquitination	Pf04564, Pf04641, Pf11789	51070	ENSG00000142546.13	NOSIP	22495	342411	3967.44	130192	15.2217	32.815	2.1558
Medium	Master Protein	O00214-2	Isoform 2 of Galectin-8 [OS=Homo sapiens]	0.011	FALSE		Homo sapiens	3.749	4	1	4	1	1	359	40.4	9.01	8.9	1	Autophagy	Pf00337	3964	ENSG00000116977.18	LGALS8	3967.44	300342	3967.44	130085	75.7017	32.788	0.433121
High	Master Protein	Q8IZL8	Proline-, glutamic acid- and leucine-rich protein 1 [OS=Homo sapiens]	0	FALSE		Homo sapiens	18.821	5	4	6	4	1	1130	119.6	4.34	14	4		Pf08166, Pf08167	27043	ENSG00000141456.14	PELP1	3967.44	99533.7	3967.44	128504	25.0876	32.3896	1.29106
High	Master Protein	Q13619-1	cullin-4A [OS=Homo sapiens]	0	FALSE		Homo sapiens	31.71	15	10	25	6	1	759	87.6	8.13	47.39	10	Ubiquitination	Pf00888, Pf10557	8451	ENSG00000139842.14	CUL4A	3967.44	155907	3967.44	128497	39.2966	32.3879	0.824192
High	Master Protein	Q13523	Serine/threonine-protein kinase PRP4 homolog [OS=Homo sapiens]	0	FALSE		Homo sapiens	13.742	7	5	9	5	1	1007	116.9	10.26	16.47	5		Pf00069, Pf07714	8899	ENSG00000112739.16	PRPF4B	3967.44	518944	3967.44	128392	130.801	32.3614	0.24741
High	Master Protein	P05412	transcription factor AP-1 [OS=Homo sapiens]	0.009	FALSE		Homo sapiens	4.164	5	1	6	1	1	331	35.7	8.76	11.47	1	Ubiquitination	Pf00170, Pf03131, Pf03957, Pf04012, Pf07716	3725	ENSG00000177606.6	JUN	20513.2	231849	3967.44	127755	11.3024	32.2009	2.84902
High	Master Protein	P50750-2	Isoform 2 of Cyclin-dependent kinase 9 [OS=Homo sapiens]	0.002	FALSE		Homo sapiens	8.688	8	3	13	2	1	489	53.3	9.48	23.7	3	Ubiquitination	Pf00069, Pf07714	1025		CDK9	3967.44	241329	3967.44	126263	60.8273	31.8247	0.523198
High	Master Protein	P05386	60S acidic ribosomal protein P1 [OS=Homo sapiens]	0	FALSE		Homo sapiens	16.578	52	2	18	2	1	114	11.5	4.32	60.11	2		Pf00428	6176	ENSG00000137818.11	RPLP1	3967.44	3967.44	3967.44	123478	1	31.1227	31.1227
Medium	Master Protein	Q9NPA8-1	Transcription and mRNA export factor ENY2 [OS=Homo sapiens]	0.011	FALSE		Homo sapiens	3.85	17	1	4	1	1	101	11.5	9.33	8.56	1	Ubiquitination	Pf10163	56943	ENSG00000120533.12	ENY2	3967.44	46887	3967.44	122163	11.8179	30.7914	2.60548
Medium	Master Protein	P82932	28S ribosomal protein S6, mitochondrial [OS=Homo sapiens]	0.037	FALSE		Homo sapiens	2.117	6	1	2	1	1	125	14.2	9.26	0	1		Pf01250	64968	ENSG00000243927.5	MRPS6	3967.44	3967.44	3967.44	121853	1	30.7133	30.7133
Medium	Master Protein	Q8IYL3	UPF0688 protein C1orf174 [OS=Homo sapiens]	0.012	FALSE		Homo sapiens	3.37	6	1	2	1	1	243	26	6.9	5.48	1			339448	ENSG00000198912.10	C1orf174	3967.44	160540	3967.44	119410	40.4643	30.0976	0.743807
High	Master Protein	Q02818	Nucleobindin-1 [OS=Homo sapiens]	0	FALSE		Homo sapiens	12.451	8	3	9	3	1	461	53.8	5.25	18.78	3			4924	ENSG00000104805.15	NUCB1	3967.44	3967.44	3967.44	119272	1	30.0626	30.0626
Medium	Master Protein	Q9H2H8-2	Isoform 2 of Peptidyl-prolyl cis-trans isomerase-like 3 [OS=Homo sapiens]	0.016	FALSE		Homo sapiens	2.87	12	1	1	1	1	165	18.6	7.01	2.69	1		Pf00160, Pf13900	53938	ENSG00000240344.8	PPIL3	3967.44	35310.2	3967.44	119157	8.89998	30.0337	3.37459
High	Master Protein	P17655-1	Calpain-2 catalytic subunit [OS=Homo sapiens]	0	FALSE		Homo sapiens	69.68	37	14	45	14	1	700	79.9	4.98	135.65	14	Vacuole;Lysosome	Pf00648, Pf01067, Pf13833	824	ENSG00000162909.17	CAPN2	98785.7	3183165	110942	3.31429e+06	32.2229	29.8741	0.927108
High	Master Protein	Q5VTR2	E3 ubiquitin-protein ligase BRE1A [OS=Homo sapiens]	0	FALSE		Homo sapiens	12.726	6	4	11	4	1	975	113.6	5.94	20.36	4	Ubiquitination	Pf00097, Pf13639, Pf13920, Pf13923, Pf14634	56254	ENSG00000155827.11	RNF20	3967.44	409341	3967.44	117651	103.175	29.6541	0.287415
High	Master Protein	Q7L014	probable ATP-dependent RNA helicase DDX46 [OS=Homo sapiens]	0	FALSE		Homo sapiens	73.678	21	19	49	19	1	1031	117.3	9.29	102.28	19		Pf00270, Pf00271	9879	ENSG00000145833.15	DDX46	64575.6	8.15049e+06	86110	2.55057e+06	126.216	29.62	0.234677
High	Master Protein	Q8NFJ5	Retinoic acid-induced protein 3 [OS=Homo sapiens]	0	FALSE		Homo sapiens	10.991	19	3	5	3	1	357	40.2	8.15	10.8	3		Pf00003	9052	ENSG00000013588.7	GPRC5A	3967.44	192157	3967.44	117121	48.4335	29.5205	0.609507
High	Master Protein	Q8TCT9-1	Minor histocompatibility antigen H13 [OS=Homo sapiens]	0	FALSE		Homo sapiens	35.592	30	9	48	9	1	377	41.5	6.43	89.75	9	Vacuole;Lysosome;Ubiquitination	Pf04258, Pf06550	81502	ENSG00000101294.16	HM13	3967.44	3967.44	3967.44	116671	1	29.4072	29.4072
Medium	Master Protein	P18887	DNA repair protein XRCC1 [OS=Homo sapiens]	0.023	FALSE		Homo sapiens	2.332	2	1	4	1	1	633	69.4	6.39	3.51	1		Pf00533, Pf01834, Pf12738	7515		XRCC1	19391.1	170277	3967.44	116158	8.78119	29.2778	3.33415
Medium	Master Protein	O95777	U6 snRNA-associated Sm-like protein LSm8 [OS=Homo sapiens]	0.011	FALSE		Homo sapiens	3.562	17	1	1	1	1	96	10.4	4.48	0	1		Pf01423	51691	ENSG00000128534.7	NAA38; LSM8	3967.44	28397.3	3967.44	116060	7.15759	29.253	4.08699
High	Master Protein	Q6P2Q9	Pre-mRNA-processing-splicing factor 8 [OS=Homo sapiens]	0	FALSE		Homo sapiens	303.154	38	74	263	74	1	2335	273.4	8.84	477.61	74	Ubiquitination	Pf01398, Pf08082, Pf08083, Pf08084, Pf10596, Pf10597, Pf10598, Pf12134	10594	ENSG00000174231.16; ENSG00000274442.2	PRPF8	818429	5.17653e+07	479282	1.39941e+07	63.2497	29.1982	0.461633
High	Master Protein	Q9BTE3-1	Mini-chromosome maintenance complex-binding protein [OS=Homo sapiens]	0	FALSE		Homo sapiens	10.687	7	3	9	3	1	642	72.9	5.87	24.61	3		Pf09739, Pf13615	79892	ENSG00000197771.12	MCMBP	3967.44	105524	3967.44	115653	26.5974	29.1505	1.09599
High	Master Protein	Q92541	RNA polymerase-associated protein RTF1 homolog [OS=Homo sapiens]	0.003	FALSE		Homo sapiens	5.914	5	3	5	3	1	710	80.3	8.15	7.28	3	Ubiquitination	Pf03126	23168	ENSG00000137815.14	RTF1	3967.44	356556	3967.44	114306	89.8706	28.811	0.320583
High	Master Protein	O00139-2	Isoform 2 of Kinesin-like protein KIF2A [OS=Homo sapiens]	0.002	FALSE		Homo sapiens	8.847	6	3	6	3	1	660	75	6.4	13.04	3		Pf00225	3796	ENSG00000068796.16	KIF2A	3967.44	127882	3967.44	112401	32.2327	28.3309	0.878947
High	Master Protein	O43823	A-kinase anchor protein 8 [OS=Homo sapiens]	0.002	FALSE		Homo sapiens	8.229	6	3	3	3	1	692	76.1	5.15	4.49	3		Pf04988	10270	ENSG00000105127.8	AKAP8	3967.44	343199	3967.44	111760	86.5039	28.1692	0.325641
High	Master Protein	Q9HD45	Transmembrane 9 superfamily member 3 [OS=Homo sapiens]	0	FALSE		Homo sapiens	14.039	10	4	11	4	1	589	67.8	7.21	19.34	4		Pf02990	56889	ENSG00000077147.14	TM9SF3	3967.44	55444.9	3967.44	110475	13.975	27.8453	1.99252
Medium	Master Protein	Q96FX7	tRNA (adenine(58)-N(1))-methyltransferase catalytic subunit TRMT61A [OS=Homo sapiens]	0.011	FALSE		Homo sapiens	3.583	6	1	2	1	1	289	31.4	7.36	4.86	1		Pf08704, Pf12847, Pf13847	115708	ENSG00000166166.12	TRMT61A	3967.44	3967.44	3967.44	108930	1	27.4559	27.4559
Medium	Master Protein	P48729-2	Isoform 2 of Casein kinase I isoform alpha [OS=Homo sapiens]	0.017	FALSE		Homo sapiens	2.726	2	1	1	1	1	365	41.9	9.6	0	1	Ubiquitination	Pf00069, Pf07714	1452	ENSG00000113712.17	CSNK1A1	3967.44	150230	3967.44	108329	37.8656	27.3046	0.721092
High	Master Protein	P30837	Aldehyde dehydrogenase X, mitochondrial [OS=Homo sapiens]	0	FALSE		Homo sapiens	56.067	31	13	51	13	1	517	57.2	6.8	135.61	13		Pf00171	219		ALDH1B1	3967.44	41020.7	3967.44	107342	10.3393	27.0558	2.61678
High	Master Protein	Q08752	peptidyl-prolyl cis-trans isomerase D [OS=Homo sapiens]	0	FALSE		Homo sapiens	12.61	16	4	11	4	1	370	40.7	7.21	23.69	4	Chaperone	Pf00160, Pf00515, Pf13414, Pf13424, Pf13432, Pf14559	5481	ENSG00000171497.4	PPID	3967.44	3967.44	3967.44	106387	1	26.815	26.815
High	Master Protein	P55795	heterogeneous nuclear ribonucleoprotein H2 [OS=Homo sapiens]	0	FALSE		Homo sapiens	97.054	42	12	188	7	1	449	49.2	6.3	390.43	12		Pf00076, Pf08080, Pf14259	3188	ENSG00000126945.8	HNRNPH2	185990	5.79874e+06	103350	2.76756e+06	31.1777	26.7786	0.8589
High	Master Protein	Q52LW3	Rho GTPase-activating protein 29 [OS=Homo sapiens]	0	FALSE		Homo sapiens	14.013	4	4	9	4	1	1261	142	6.74	10.57	4		Pf00130, Pf00620	9411	ENSG00000137962.12	ARHGAP29	3967.44	3967.44	3967.44	105837	1	26.6763	26.6763
High	Master Protein	O60828	Polyglutamine-binding protein 1 [OS=Homo sapiens]	0	FALSE		Homo sapiens	19.051	40	5	19	5	1	265	30.5	6.33	42.98	5		Pf00397	10084	ENSG00000102103.15	PQBP1	27252.1	1.76151e+06	39224.6	1.03534e+06	64.6375	26.3952	0.408357
Medium	Master Protein	P63313	thymosin beta-10 [OS=Homo sapiens]	0.011	FALSE		Homo sapiens	3.579	32	1	2	1	1	44	5	5.36	5.8	1			9168	ENSG00000034510.5	TMSB10	3967.44	3967.44	3967.44	104718	1	26.3944	26.3944
Medium	Master Protein	P40692-1	DNA mismatch repair protein MLH1 [OS=Homo sapiens]	0.012	FALSE		Homo sapiens	3.278	2	1	3	1	1	756	84.5	5.72	6.06	1		Pf01119, Pf02518, Pf13589	4292	ENSG00000076242.14	MLH1	3967.44	264591	3967.44	104299	66.6905	26.2886	0.394188
High	Master Protein	Q9UNQ2	Probable dimethyladenosine transferase [OS=Homo sapiens]	0	FALSE		Homo sapiens	15.066	26	5	8	5	1	313	35.2	9.99	12.73	5		Pf00398, Pf13659	27292	ENSG00000086189.9	DIMT1	3967.44	77338.7	3967.44	104264	19.4933	26.2798	1.34814
High	Master Protein	Q69YN2-1	CWF19-like protein 1 [OS=Homo sapiens]	0	FALSE		Homo sapiens	13.695	9	4	12	4	1	538	60.6	7.24	19.19	4		Pf04676, Pf04677	55280	ENSG00000095485.16	CWF19L1	17345.1	807111	3967.44	103974	46.5326	26.2067	0.563191
High	Master Protein	O14974	Protein phosphatase 1 regulatory subunit 12A [OS=Homo sapiens]	0	FALSE		Homo sapiens	30.592	7	6	20	6	1	1030	115.2	5.4	44.61	6		Pf00023, Pf03961, Pf12796, Pf13606, Pf13637, Pf13857	4659	ENSG00000058272.16	PPP1R12A	3967.44	3967.44	3967.44	102550	1	25.8478	25.8478
High	Master Protein	P61224-1	Ras-related protein Rap-1b [OS=Homo sapiens]	0	FALSE		Homo sapiens	47.909	67	11	42	3	1	184	20.8	5.78	111.76	11	Vacuole;Lysosome	Pf00009, Pf00071, Pf08477	5908	ENSG00000127314.17	RAP1B	3967.44	90807.8	3967.44	101089	22.8882	25.4796	1.11322
High	Master Protein	Q32P28-3	Isoform 3 of Prolyl 3-hydroxylase 1 [OS=Homo sapiens]	0	FALSE		Homo sapiens	24.4	10	6	20	6	1	804	90.6	5.71	42.46	6	Chaperone	Pf13640	64175	ENSG00000117385.15	LEPRE1; P3H1	3967.44	3967.44	3967.44	100918	1	25.4365	25.4365
High	Master Protein	P10619	lysosomal protective protein [OS=Homo sapiens]	0.002	FALSE		Homo sapiens	6.652	5	2	3	2	1	480	54.4	6.61	2.28	2	Vacuole;Lysosome;Autophagy;Chaperone	Pf00450	5476	ENSG00000064601.16	CTSA	3967.44	3967.44	3967.44	100069	1	25.2224	25.2224
High	Master Protein	O95400	CD2 antigen cytoplasmic tail-binding protein 2 [OS=Homo sapiens]	0.009	FALSE		Homo sapiens	3.999	7	2	4	2	1	341	37.6	4.61	6.28	2		Pf02213	10421	ENSG00000169217.8	CD2BP2	3967.44	129794	3967.44	99863.7	32.7147	25.1708	0.769403
High	Master Protein	Q13427	peptidyl-prolyl cis-trans isomerase g [OS=Homo sapiens]	0	FALSE		Homo sapiens	27.147	11	7	17	7	1	754	88.6	10.29	34.29	7		Pf00160	9360	ENSG00000138398.15	PPIG	3967.44	2.56244e+06	22097.4	553947	645.867	25.0684	0.0388136
High	Master Protein	P06132	Uroporphyrinogen decarboxylase [OS=Homo sapiens]	0	FALSE		Homo sapiens	10.512	11	3	9	3	1	367	40.8	6.14	21	3		Pf01208	7389	ENSG00000126088.13	UROD	3967.44	29091.7	3967.44	98138.4	7.3326	24.7359	3.37342
High	Master Protein	Q9UBS4	DnaJ homolog subfamily B member 11 [OS=Homo sapiens]	0	FALSE		Homo sapiens	26.95	17	5	25	5	1	358	40.5	6.18	68.16	5	Chaperone	Pf00226, Pf01556	51726	ENSG00000090520.11	DNAJB11	3967.44	3967.44	3967.44	97507	1	24.5768	24.5768
High	Master Protein	O60684	Importin subunit alpha-7 [OS=Homo sapiens]	0	FALSE		Homo sapiens	21.98	18	7	16	4	1	536	60	4.98	34.64	7		Pf00514, Pf01749, Pf13513, Pf13646	23633	ENSG00000025800.13	KPNA6	3967.44	123446	3967.44	95776.4	31.1148	24.1406	0.775856
Medium	Master Protein	Q9H6S1-1	5-azacytidine-induced protein 2 [OS=Homo sapiens]	0.014	FALSE		Homo sapiens	3.134	3	1	3	1	1	392	44.9	6.6	3.62	1		Pf03961, Pf12845	64343	ENSG00000163512.13	AZI2	3967.44	232356	3967.44	95659.5	58.5656	24.1111	0.411694
High	Master Protein	Q53EZ4-1	Centrosomal protein of 55 kDa [OS=Homo sapiens]	0	FALSE		Homo sapiens	10.092	9	3	8	3	1	464	54.1	7.01	19.63	3		Pf12180	55165	ENSG00000138180.15	CEP55	3967.44	306038	3967.44	94627.5	77.1374	23.851	0.309202
Medium	Master Protein	Q9UBI1	COMM domain-containing protein 3 [OS=Homo sapiens]	0.01	FALSE		Homo sapiens	3.934	6	1	5	1	1	195	22.1	5.99	11.99	1		Pf07258	23412	ENSG00000148444.15	COMMD3	3967.44	3967.44	3967.44	93732.1	1	23.6253	23.6253
High	Master Protein	P05091	Aldehyde dehydrogenase, mitochondrial [OS=Homo sapiens]	0	FALSE		Homo sapiens	32.471	20	8	29	8	1	517	56.3	7.05	66.47	8		Pf00171	217	ENSG00000111275.12	ALDH2	3967.44	3967.44	3967.44	93079.3	1	23.4608	23.4608
High	Master Protein	O94905-1	Erlin-2 [OS=Homo sapiens]	0	FALSE		Homo sapiens	18.292	23	6	23	3	1	339	37.8	5.62	50.26	6	Ubiquitination	Pf01145	11160	ENSG00000147475.14	ERLIN2	3967.44	107616	3967.44	91860	27.1248	23.1535	0.853588
High	Master Protein	P53990-5	Isoform 5 of IST1 homolog [OS=Homo sapiens]	0	FALSE		Homo sapiens	10.84	10	3	6	3	1	379	41.5	5.57	13.41	3	Vacuole;Lysosome	Pf03398	9798	ENSG00000182149.20	IST1	3967.44	3967.44	3967.44	90897.9	1	22.9109	22.9109
High	Master Protein	Q92688	Acidic leucine-rich nuclear phosphoprotein 32 family member B [OS=Homo sapiens]	0	FALSE		Homo sapiens	15.751	18	4	17	2	1	251	28.8	4.06	38.22	4		Pf12799, Pf13855, Pf14580	10541	ENSG00000136938.8	ANP32B	28639.8	63250.6	3967.44	89128.6	2.20848	22.465	10.1721
High	Master Protein	P42166	Lamina-associated polypeptide 2, isoform alpha [OS=Homo sapiens]	0	FALSE		Homo sapiens	39.024	24	10	50	4	1	694	75.4	7.66	113.28	10		Pf03020, Pf08198, Pf11560	7112	ENSG00000120802.13	TMPO	3967.44	225161	3967.44	89091.7	56.752	22.4557	0.395681
High	Master Protein	Q16401	26S proteasome non-ATPase regulatory subunit 5 [OS=Homo sapiens]	0	FALSE		Homo sapiens	11.867	9	4	9	4	1	504	56.2	5.48	19.88	4	Ubiquitination	Pf10508	5711	ENSG00000095261.13	PSMD5	3967.44	97933.6	3967.44	88638.8	24.6843	22.3416	0.905091
High	Master Protein	Q99829	Copine-1 [OS=Homo sapiens]	0	FALSE		Homo sapiens	24.209	11	4	19	4	1	537	59	5.83	33.68	4	Vacuole;Lysosome	Pf00092, Pf00168, Pf07002, Pf10138, Pf13519	8904	ENSG00000214078.12	CPNE1	3967.44	3967.44	3967.44	87417.6	1	22.0337	22.0337
High	Master Protein	P49643-1	DNA primase large subunit [OS=Homo sapiens]	0.002	FALSE		Homo sapiens	7.554	5	2	6	2	1	509	58.8	7.91	15.1	2		Pf04104	5558	ENSG00000146143.17	PRIM2	44655.4	27993	3967.44	86839.1	0.626867	21.8879	34.9164
Medium	Master Protein	O75663	TIP41-like protein [OS=Homo sapiens]	0.01	FALSE		Homo sapiens	3.896	4	1	7	1	1	272	31.4	5.91	15.87	1		Pf04176	261726	ENSG00000143155.12	TIPRL	3967.44	91303.5	3967.44	86749.7	23.0132	21.8654	0.950124
High	Master Protein	Q8WVV9	Heterogeneous nuclear ribonucleoprotein L-like [OS=Homo sapiens]	0.002	FALSE		Homo sapiens	8.483	7	3	10	2	1	542	60	7.72	9.88	3		Pf00076, Pf13893, Pf14259	92906	ENSG00000143889.15	HNRNPLL; HNRPLL	3967.44	161122	3967.44	86280.4	40.611	21.7471	0.535498
High	Master Protein	Q9H4M9	EH domain-containing protein 1 [OS=Homo sapiens]	0	FALSE		Homo sapiens	69.355	39	13	45	12	1	534	60.6	6.83	122	13		Pf00350, Pf01926, Pf12763	10938	ENSG00000110047.17	EHD1	3967.44	3967.44	3967.44	85462.8	1	21.541	21.541
High	Master Protein	P28340	DNA polymerase delta catalytic subunit [OS=Homo sapiens]	0.002	FALSE		Homo sapiens	9.551	5	4	8	4	1	1107	123.6	7.03	12.75	4	Aggresome	Pf00136, Pf03104, Pf14260	5424	ENSG00000062822.12	POLD1	3967.44	561681	3967.44	85141.3	141.572	21.46	0.151583
High	Master Protein	Q9NQW6	actin-binding protein anillin [OS=Homo sapiens]	0	FALSE		Homo sapiens	113.163	30	25	105	25	1	1124	124.1	8.07	257.16	25		Pf00169, Pf08174	54443	ENSG00000011426.10	ANLN	186494	8.07581e+06	161613	3.46704e+06	43.3034	21.4527	0.495405
High	Master Protein	O60231	Putative pre-mRNA-splicing factor ATP-dependent RNA helicase DHX16 [OS=Homo sapiens]	0	FALSE		Homo sapiens	12.31	5	4	6	4	1	1041	119.2	6.8	8.51	4		Pf00271, Pf04408, Pf07717	8449	ENSG00000233561.6; ENSG00000226171.6; ENSG00000233049.6; ENSG00000204560.9; ENSG00000233418.8; ENSG00000231377.6	DHX16	3967.44	310121	3967.44	84912.2	78.1664	21.4023	0.273804
High	Master Protein	P26640	Valine--tRNA ligase [OS=Homo sapiens]	0	FALSE		Homo sapiens	167.79	39	31	160	31	1	1264	140.4	7.59	389.32	31		Pf00043, Pf00133, Pf08264, Pf09334, Pf13603	7407; 57176	ENSG00000096171.14; ENSG00000204394.12; ENSG00000226589.9	VARS; VARS2	197586	611857	837359	1.79177e+07	3.09666	21.3979	6.90999
High	Master Protein	P13798	Acylamino-acid-releasing enzyme [OS=Homo sapiens]	0.002	FALSE		Homo sapiens	6.749	5	2	5	2	1	732	81.2	5.48	11.05	2		Pf00326, Pf00561, Pf01738, Pf02230, Pf05448, Pf12695, Pf12697	327	ENSG00000164062.12	APEH	3967.44	3967.44	3967.44	84576	1	21.3175	21.3175
High	Master Protein	P49759-3	Isoform 3 of Dual specificity protein kinase CLK1 [OS=Homo sapiens]	0.007	FALSE		Homo sapiens	4.665	3	1	2	1	1	526	61.7	8.94	5.33	1		Pf00069, Pf07714	1195	ENSG00000013441.15	CLK1	3967.44	212751	3967.44	84156.5	53.6242	21.2118	0.395563
High	Master Protein	P52701	DNA mismatch repair protein MSH6 [OS=Homo sapiens]	0	FALSE		Homo sapiens	46.589	15	13	42	13	1	1360	152.7	6.9	84.72	13		Pf00488, Pf00855, Pf01624, Pf05188, Pf05190, Pf05192	2956	ENSG00000116062.14	MSH6	3967.44	1.62809e+06	31014.5	655734	410.363	21.1428	0.0515223
High	Master Protein	P30876	DNA-directed RNA polymerase II subunit RPB2 [OS=Homo sapiens]	0	FALSE		Homo sapiens	73.003	21	19	51	19	1	1174	133.8	6.87	116.05	19		Pf00562, Pf04560, Pf04561, Pf04563, Pf04565, Pf04566, Pf04567	5431	ENSG00000047315.15	POLR2B	67767.9	9.65967e+06	125584	2.64342e+06	142.54	21.0491	0.147671
High	Master Protein	Q12996-1	Cleavage stimulation factor subunit 3 [OS=Homo sapiens]	0.002	FALSE		Homo sapiens	9.535	6	3	6	3	1	717	82.9	8.12	12.41	3		Pf05843	1479	ENSG00000176102.11	CSTF3	3967.44	262537	3967.44	83509.7	66.1728	21.0488	0.318088
High	Master Protein	Q9BPX3	Condensin complex subunit 3 [OS=Homo sapiens]	0	FALSE		Homo sapiens	43.73	15	12	35	12	1	1015	114.3	5.59	84.86	12		Pf12719, Pf13646	64151	ENSG00000109805.9	NCAPG	3967.44	3967.44	3967.44	81748.6	1	20.6048	20.6048
High	Master Protein	P08962	CD63 antigen [OS=Homo sapiens]	0	FALSE		Homo sapiens	9.813	13	2	10	2	1	238	25.6	7.81	7.06	2	Vacuole;Lysosome	Pf00335	967	ENSG00000135404.11	CD63	3967.44	3967.44	3967.44	81642.9	1	20.5782	20.5782
High	Master Protein	Q9BQE5	apolipoprotein L2 [OS=Homo sapiens]	0.002	FALSE		Homo sapiens	9.63	14	3	6	3	1	337	37.1	6.74	8.66	3		Pf05461	23780		APOL2	3967.44	3967.44	3967.44	81569.7	1	20.5598	20.5598
High	Master Protein	P61803	Dolichyl-diphosphooligosaccharide--protein glycosyltransferase subunit DAD1 [OS=Homo sapiens]	0.009	FALSE		Homo sapiens	4.049	11	1	5	1	1	113	12.5	7.08	11.42	1		Pf02109	1603	ENSG00000129562.10	DAD1	3967.44	121101	3967.44	81317.5	30.5238	20.4962	0.671483
High	Master Protein	Q99661-1	Kinesin-like protein KIF2C [OS=Homo sapiens]	0.003	FALSE		Homo sapiens	6.307	4	2	4	2	1	725	81.3	7.83	8.09	2		Pf00225	11004	ENSG00000142945.12	KIF2C	3967.44	189860	3967.44	80357.9	47.8545	20.2543	0.423249
High	Master Protein	Q8N4V1-2	Isoform 2 of Membrane magnesium transporter 1 [OS=Homo sapiens]	0.006	FALSE		Homo sapiens	5.251	12	1	3	1	1	196	21.9	9.54	12.99	1		Pf10270	93380		MMGT1	3967.44	3967.44	3967.44	80308.8	1	20.2419	20.2419
High	Master Protein	O43708	maleylacetoacetate isomerase [OS=Homo sapiens]	0	FALSE		Homo sapiens	13.553	16	2	11	2	1	216	24.2	8.54	29.3	2		Pf00043, Pf02798, Pf13409, Pf13417	2954		GSTZ1	3967.44	3967.44	3967.44	78813.6	1	19.8651	19.8651
Medium	Master Protein	Q13617-2	Isoform 2 of Cullin-2 [OS=Homo sapiens]	0.011	FALSE		Homo sapiens	3.77	2	1	1	1	1	764	89.4	7.11	2.35	1	Ubiquitination	Pf00888, Pf10557	8453	ENSG00000108094.14	CUL2	3967.44	62148.4	3967.44	78679	15.6646	19.8312	1.26599
High	Master Protein	Q9HC35	Echinoderm microtubule-associated protein-like 4 [OS=Homo sapiens]	0	FALSE		Homo sapiens	16.972	7	5	18	5	1	981	108.8	6.4	29.32	5		Pf00400, Pf03451	27436	ENSG00000143924.18	EML4	3967.44	3967.44	3967.44	78327.8	1	19.7426	19.7426
High	Master Protein	P47755	F-actin-capping protein subunit alpha-2 [OS=Homo sapiens]	0	FALSE		Homo sapiens	9.898	15	3	17	2	1	286	32.9	5.85	31.97	3		Pf01267	830	ENSG00000198898.13	CAPZA2	3967.44	3967.44	3967.44	78060.4	1	19.6752	19.6752
High	Master Protein	Q15293	Reticulocalbin-1 [OS=Homo sapiens]	0	FALSE		Homo sapiens	52.122	34	10	51	10	1	331	38.9	5	108.9	10		Pf13499	5954	ENSG00000049449.8	RCN1	3967.44	3967.44	3967.44	77859.7	1	19.6247	19.6247
High	Master Protein	Q99959	Plakophilin-2 [OS=Homo sapiens]	0.006	FALSE		Homo sapiens	5.467	3	2	5	2	1	881	97.4	9.33	9.57	2			5318	ENSG00000057294.14	PKP2	3967.44	104036	3967.44	77437.5	26.2224	19.5183	0.744335
High	Master Protein	Q96KR1	Zinc finger RNA-binding protein [OS=Homo sapiens]	0	FALSE		Homo sapiens	76.187	24	18	68	18	1	1074	116.9	9.04	134.39	18		Pf07528, Pf12171, Pf12874	51663	ENSG00000056097.15	ZFR	251448	8.19292e+06	149770	2.92284e+06	32.583	19.5155	0.598946
High	Master Protein	P01116	GTPase KRas [OS=Homo sapiens]	0	FALSE		Homo sapiens	18.348	34	4	12	1	1	189	21.6	6.77	29.03	4		Pf00071, Pf02421, Pf08477	3845	ENSG00000133703.11	KRAS	3967.44	3967.44	3967.44	76742.8	1	19.3431	19.3431
High	Master Protein	Q8TBQ9	Protein kish-A [OS=Homo sapiens]	0.006	FALSE		Homo sapiens	5.366	25	2	6	2	1	72	8.1	8.95	12.14	2		Pf06842	153339	ENSG00000174695.9	TMEM167A	3967.44	3967.44	3967.44	76005.5	1	19.1573	19.1573
High	Master Protein	P78527	DNA-dependent protein kinase catalytic subunit [OS=Homo sapiens]	0	FALSE	Normalization Protein	Homo sapiens	572.701	39	134	609	134	1	4128	468.8	7.12	1216.11	134	Ubiquitination	Pf00454, Pf02259, Pf02260, Pf08163	5591	ENSG00000253729.7	PRKDC	2.64053e+06	7.69704e+07	1.77489e+06	3.387e+07	29.1495	19.0828	0.654653
High	Master Protein	Q13526	peptidyl-prolyl cis-trans isomerase NIMA-interacting 1 [OS=Homo sapiens]	0.002	FALSE		Homo sapiens	8.285	18	2	7	2	1	163	18.2	8.82	16.04	2	Ubiquitination	Pf00397, Pf00639, Pf13616	5300	ENSG00000127445.13	PIN1	3967.44	3967.44	3967.44	75548.5	1	19.0421	19.0421
High	Master Protein	P29354-1	Growth factor receptor-bound protein 2 [OS=Homo sapiens]	0	FALSE		Homo sapiens	16.158	31	4	11	4	1	217	25.2	6.32	27.31	4		Pf00017, Pf00018, Pf07653, Pf14604	81504	ENSRNOG00000003990.6	Grb2	3967.44	55993.1	3967.44	74794.1	14.1131	18.852	1.33577
High	Master Protein	Q9UPT8	Zinc finger CCCH domain-containing protein 4 [OS=Homo sapiens]	0	FALSE		Homo sapiens	12.083	8	5	6	5	1	1303	140.2	6.27	12.28	5		Pf00642	23211	ENSG00000130749.9	ZC3H4	3967.44	269835	3967.44	74605.5	68.0123	18.8044	0.276486
High	Master Protein	Q9HAV4	exportin-5 [OS=Homo sapiens]	0	FALSE		Homo sapiens	25.865	8	7	14	7	1	1204	136.2	5.8	28.92	7		Pf08389	57510	ENSG00000124571.17	XPO5	3967.44	110175	3967.44	73738.2	27.7699	18.5858	0.66928
High	Master Protein	P13693	Translationally-controlled tumor protein [OS=Homo sapiens]	0	FALSE		Homo sapiens	28.54	24	4	24	4	1	172	19.6	4.93	55.72	4		Pf00838	7178	ENSG00000133112.16	TPT1	3967.44	3967.44	3967.44	73050.8	1	18.4126	18.4126
High	Master Protein	Q9NS86	lanC-like protein 2 [OS=Homo sapiens]	0	FALSE		Homo sapiens	10.804	10	3	9	3	1	450	50.8	7.43	19.7	3		Pf05147	55915	ENSG00000132434.9	LANCL2	3967.44	59125.2	3967.44	72543.9	14.9026	18.2848	1.22696
High	Master Protein	Q8WX92	Negative elongation factor B [OS=Homo sapiens]	0.002	FALSE		Homo sapiens	6.949	5	2	3	2	1	580	65.7	6.13	7.39	2		Pf06209	25920		COBRA1; NELFB	3967.44	104791	3967.44	72421.5	26.4129	18.254	0.691101
High	Master Protein	P36507	Dual specificity mitogen-activated protein kinase kinase 2 [OS=Homo sapiens]	0	FALSE		Homo sapiens	12.323	14	4	12	1	1	400	44.4	6.55	17.1	4		Pf00069, Pf07714, Pf14531	5605	ENSG00000126934.13	MAP2K2	3967.44	3967.44	3967.44	71585.9	1	18.0433	18.0433
High	Master Protein	Q8IWX8	Calcium homeostasis endoplasmic reticulum protein [OS=Homo sapiens]	0	FALSE		Homo sapiens	18.89	11	7	11	7	1	916	103.6	9.04	20.85	7		Pf01585, Pf01805, Pf04818	10523	ENSG00000085872.14	CHERP	28442.5	3.0279e+06	57035.3	1.02766e+06	106.457	18.018	0.169251
High	Master Protein	Q9Y3D8	Adenylate kinase isoenzyme 6 [OS=Homo sapiens]	0.003	FALSE		Homo sapiens	5.947	15	2	2	2	1	172	20	4.58	2.25	2	Ubiquitination	Pf00004, Pf01202, Pf03266, Pf07726, Pf07728, Pf08433, Pf13173, Pf13191, Pf13207, Pf13238, Pf13521	102157402; 6880	ENSG00000085231.13; ENSG00000279247.3	AK6; TAF9	3967.44	146116	3967.44	71372.3	36.8287	17.9895	0.488464
High	Master Protein	Q9NYU2-1	UDP-glucose:glycoprotein glucosyltransferase 1 [OS=Homo sapiens]	0	FALSE		Homo sapiens	71.726	20	20	58	20	1	1555	177.1	5.63	114.62	20	Ubiquitination	Pf06427	56886	ENSG00000136731.12	UGGT1	3967.44	156192	25153	452211	39.3685	17.9784	0.45667
High	Master Protein	Q10567	AP-1 complex subunit beta-1 [OS=Homo sapiens]	0	FALSE		Homo sapiens	63.978	20	16	57	5	1	949	104.6	5.06	117.59	16	Vacuole;Lysosome	Pf01602, Pf02883, Pf09066, Pf12717, Pf13646	162		AP1B1	3967.44	3967.44	3967.44	71181	1	17.9413	17.9413
High	Master Protein	O00764-1	Pyridoxal kinase [OS=Homo sapiens]	0.002	FALSE		Homo sapiens	8.134	12	2	5	2	1	312	35.1	6.13	13.63	2		Pf00294, Pf08543	8566	ENSG00000160209.18	PDXK	3967.44	3967.44	3967.44	70612.5	1	17.798	17.798
High	Master Protein	P07910-2	Isoform C1 of Heterogeneous nuclear ribonucleoproteins C1/C2 [OS=Homo sapiens]	0	FALSE		Homo sapiens	158.359	54	24	423	2	1	293	32.3	5.08	980.53	24		Pf00076, Pf13893, Pf14259	3183	ENSG00000092199.17	HNRNPC	22826.7	717541	100798	1.77212e+06	31.4343	17.5808	0.559289
High	Master Protein	P13073	Cytochrome c oxidase subunit 4 isoform 1, mitochondrial [OS=Homo sapiens]	0	FALSE		Homo sapiens	33.191	41	9	35	9	1	169	19.6	9.51	64.71	9		Pf02936	1327	ENSG00000131143.8	COX4I1	3967.44	3967.44	3967.44	69399.2	1	17.4922	17.4922
High	Master Protein	Q9NRR5-1	Ubiquilin-4 [OS=Homo sapiens]	0	FALSE		Homo sapiens	10.147	8	4	7	4	1	601	63.8	5.22	13.97	4	Vacuole;Autophagy;Ubiquitination	Pf00240, Pf00627, Pf11976	56893	ENSG00000160803.7	UBQLN4	32025.6	3967.44	3967.44	69103.6	0.123884	17.4177	140.597
High	Master Protein	O75533-1	splicing factor 3B subunit 1 [OS=Homo sapiens]	0	FALSE		Homo sapiens	248.483	47	53	240	53	1	1304	145.7	7.09	528.69	53		Pf02161, Pf08920, Pf12815, Pf13513	23451	ENSG00000115524.15	SF3B1	1.09093e+06	5.33728e+07	1.34821e+06	2.34665e+07	48.9241	17.4057	0.35577
High	Master Protein	P62158	Calmodulin [OS=Homo sapiens]	0	FALSE		Homo sapiens	15.39	37	3	22	3	1	149	16.8	4.22	46.87	3		Pf00036, Pf08726, Pf12763, Pf13202, Pf13405, Pf13499, Pf13833, Pf14658	808; 805; 801	ENSG00000160014.16; ENSG00000143933.16; ENSG00000198668.10	CALM3; CALM2; CALM1	3967.44	137574	19433.1	336292	34.6758	17.3051	0.499055
High	Master Protein	Q96DV4	39S ribosomal protein L38, mitochondrial [OS=Homo sapiens]	0	FALSE		Homo sapiens	16.275	17	5	16	5	1	380	44.6	7.53	35.92	5		Pf01161	64978	ENSG00000204316.12	MRPL38	3967.44	3967.44	3967.44	67442.3	1	16.9989	16.9989
High	Master Protein	O43852-3	Isoform 3 of Calumenin [OS=Homo sapiens]	0	FALSE		Homo sapiens	76.771	54	12	55	12	1	323	38	4.63	149.82	12		Pf13499	813	ENSG00000128595.16	CALU	3967.44	3967.44	3967.44	66879.9	1	16.8572	16.8572
Medium	Master Protein	Q9Y2S6	Translation machinery-associated protein 7 [OS=Homo sapiens]	0.015	FALSE		Homo sapiens	3.018	16	1	4	1	1	64	7.1	9.99	8.51	1			51372	ENSG00000232112.3	TMA7	3967.44	3967.44	3967.44	66087.6	1	16.6575	16.6575
High	Master Protein	P16989-1	Y-box-binding protein 3 [OS=Homo sapiens]	0	FALSE		Homo sapiens	105.729	50	16	115	3	1	372	40.1	9.77	333.56	16		Pf00313	8531	ENSG00000060138.12	CSDA; YBX3	3967.44	3967.44	3967.44	65751	1	16.5726	16.5726
High	Master Protein	Q01130	serine/arginine-rich splicing factor 2 [OS=Homo sapiens]	0	FALSE		Homo sapiens	31.327	23	5	120	3	1	221	25.5	11.85	289.8	5		Pf00076, Pf13893, Pf14259	6427	ENSG00000161547.16	SRSF2	515971	8.85205e+06	421180	6.9566e+06	17.1561	16.5169	0.962745
High	Master Protein	P01111	GTPase NRas [OS=Homo sapiens]	0	FALSE		Homo sapiens	26.144	51	6	16	3	1	189	21.2	5.17	43.32	6		Pf00009, Pf00071, Pf02421, Pf08477	4893	ENSG00000213281.4	NRAS	18063.6	59751.5	3967.44	65139.1	3.30784	16.4184	4.96348
High	Master Protein	Q9H8Y8-3	Isoform 3 of Golgi reassembly-stacking protein 2 [OS=Homo sapiens]	0	FALSE		Homo sapiens	18.046	20	5	11	5	1	464	48.6	4.84	29.73	5		Pf04495	26003		GORASP2	3967.44	3967.44	3967.44	64721.4	1	16.3131	16.3131
High	Master Protein	P56556	NADH dehydrogenase [ubiquinone] 1 alpha subcomplex subunit 6 [OS=Homo sapiens]	0.002	FALSE		Homo sapiens	7.027	16	2	6	2	1	154	17.9	10.14	13.35	2		Pf05347, Pf13232, Pf13233	4700	ENSG00000281013.2; ENSG00000184983.9; ENSG00000277365.3; ENSG00000273397.4; ENSG00000272765.2	NDUFA6	3967.44	3967.44	3967.44	64663	1	16.2984	16.2984
Medium	Master Protein	Q8TAD8	Smad nuclear-interacting protein 1 [OS=Homo sapiens]	0.02	FALSE		Homo sapiens	2.455	5	1	2	1	1	396	45.8	9.99	5.66	1		Pf00498	79753	ENSG00000163877.10	SNIP1	3967.44	80470.7	3967.44	64545.1	20.2828	16.2687	0.802095
High	Master Protein	O43395	U4/U6 small nuclear ribonucleoprotein Prp3 [OS=Homo sapiens]	0	FALSE		Homo sapiens	32.857	19	10	24	10	1	683	77.5	9.5	52.5	10		Pf01480, Pf06544, Pf08572	9129	ENSG00000117360.12	PRPF3	72409	4.41491e+06	74053.9	1.19912e+06	60.9718	16.1926	0.265575
High	Master Protein	Q9UHI6	Probable ATP-dependent RNA helicase DDX20 [OS=Homo sapiens]	0	FALSE		Homo sapiens	10.735	5	2	7	2	1	824	92.2	6.95	22.82	2		Pf00270, Pf00271	11218	ENSG00000064703.11	DDX20	3967.44	3967.44	3967.44	63761	1	16.0711	16.0711
High	Master Protein	Q7Z5L9-1	Interferon regulatory factor 2-binding protein 2 [OS=Homo sapiens]	0	FALSE		Homo sapiens	15.67	12	4	10	4	1	587	61	8.69	25.51	4		Pf11261	359948	ENSG00000168264.10	IRF2BP2	3967.44	138636	3967.44	63621.4	34.9434	16.0359	0.458909
High	Master Protein	O75348	V-type proton ATPase subunit G 1 [OS=Homo sapiens]	0	FALSE		Homo sapiens	12.199	43	3	9	3	1	118	13.7	8.79	25.58	3	Vacuole;Lysosome;Autophagy	Pf03179	9550	ENSG00000136888.6	ATP6V1G1	3967.44	3967.44	3967.44	63470	1	15.9977	15.9977
High	Master Protein	Q9H0C8	Integrin-linked kinase-associated serine/threonine phosphatase 2C [OS=Homo sapiens]	0.002	FALSE		Homo sapiens	9.236	12	3	4	3	1	392	42.9	7.09	7.02	3		Pf00481	80895	ENSG00000132323.8	ILKAP	3967.44	43458	3967.44	63300.7	10.9537	15.955	1.45659
High	Master Protein	O14828	Secretory carrier-associated membrane protein 3 [OS=Homo sapiens]	0	FALSE		Homo sapiens	21.641	14	4	21	4	1	347	38.3	7.64	52.51	4	Ubiquitination	Pf04144	10067	ENSG00000116521.10; ENSG00000263290.5	SCAMP3	3967.44	37707.1	24703.6	393344	9.50414	15.9225	1.67532
High	Master Protein	Q9UGV2	protein NDRG3 [OS=Homo sapiens]	0.002	FALSE		Homo sapiens	8.573	9	2	3	2	1	375	41.4	5.31	7.37	2		Pf00561, Pf03096, Pf12697	57446	ENSG00000101079.20	NDRG3	3967.44	3967.44	3967.44	62642.4	1	15.7891	15.7891
High	Master Protein	Q8N766-1	ER membrane protein complex subunit 1 [OS=Homo sapiens]	0	FALSE		Homo sapiens	28.958	15	8	18	8	1	993	111.7	7.66	45.59	8		Pf07774, Pf13360	23065	ENSG00000127463.13	EMC1	3967.44	257470	37296	588553	64.8957	15.7806	0.243169
Medium	Master Protein	Q86X55	Histone-arginine methyltransferase CARM1 [OS=Homo sapiens]	0.017	FALSE		Homo sapiens	2.729	2	1	3	1	1	608	65.8	6.73	4.67	1		Pf02475, Pf05175, Pf05185, Pf06325, Pf08003, Pf08241, Pf08242, Pf11531, Pf12847, Pf13649, Pf13659, Pf13847	10498	ENSG00000142453.11	CARM1	3967.44	3967.44	3967.44	62348	1	15.7149	15.7149
Medium	Master Protein	Q969E2-1	Secretory carrier-associated membrane protein 4 [OS=Homo sapiens]	0.013	FALSE		Homo sapiens	3.185	5	1	5	1	1	229	25.7	8.82	5.93	1		Pf04144	113178	ENSG00000227500.9	SCAMP4	3967.44	93093.1	3967.44	62093.7	23.4642	15.6508	0.667007
High	Master Protein	Q96I25	Splicing factor 45 [OS=Homo sapiens]	0	FALSE		Homo sapiens	39.228	24	9	23	9	1	401	44.9	5.97	50.65	9		Pf00076, Pf01585, Pf13893, Pf14259	84991	ENSG00000134453.15	RBM17	143024	4320966	86503.4	1.34543e+06	30.2114	15.5535	0.514821
High	Master Protein	Q9UKN8	General transcription factor 3C polypeptide 4 [OS=Homo sapiens]	0.002	FALSE		Homo sapiens	8.117	3	2	4	2	1	822	91.9	6.65	9.22	2		Pf12657, Pf12660	9329	ENSG00000125484.11	GTF3C4	3967.44	104169	3967.44	61387.1	26.2558	15.4727	0.589306
High	Master Protein	P43243	Matrin-3 [OS=Homo sapiens]	0	FALSE		Homo sapiens	228.527	50	37	362	37	1	847	94.6	6.25	816.7	37		Pf00076, Pf13893, Pf14259	9782	ENSG00000015479.18; ENSG00000280987.4	MATR3	3.81914e+06	7.53175e+07	1.95913e+06	3.03043e+07	19.721	15.4682	0.784353
High	Master Protein	P51398-1	28S ribosomal protein S29, mitochondrial [OS=Homo sapiens]	0	FALSE		Homo sapiens	32.167	27	7	17	7	1	398	45.5	8.88	46.64	7		Pf10236	7818	ENSG00000132676.15	DAP3	3967.44	3967.44	3967.44	60699.9	1	15.2995	15.2995
Medium	Master Protein	P38432	coilin [OS=Homo sapiens]	0.022	FALSE		Homo sapiens	2.395	2	1	2	1	1	576	62.6	9.07	4.3	1			8161	ENSG00000121058.4	COIL	3967.44	123772	3967.44	59521.9	31.197	15.0026	0.480898
High	Master Protein	Q92804-1	TATA-binding protein-associated factor 2N [OS=Homo sapiens]	0	FALSE		Homo sapiens	30.784	16	6	58	4	1	592	61.8	8.02	130.14	6		Pf00076, Pf00641, Pf13893, Pf14259	8148	ENSG00000270647.5; ENSG00000276833.2	TAF15	80912.6	2.23745e+06	133067	1.97427e+06	27.6527	14.8366	0.536535
High	Master Protein	P04004	Vitronectin [OS=Homo sapiens]	0.006	FALSE		Homo sapiens	4.856	3	1	6	1	1	478	54.3	5.8	13.16	1		Pf00045, Pf01033	7448	ENSG00000109072.13	VTN	3967.44	47039.9	3967.44	58795.4	11.8565	14.8195	1.24991
Medium	Master Protein	Q9Y606	tRNA pseudouridine synthase A, mitochondrial [OS=Homo sapiens]	0.01	FALSE		Homo sapiens	3.952	3	1	4	1	1	427	47.4	8.41	9.11	1		Pf01416	80324	ENSG00000177192.13	PUS1	3967.44	57779.9	3967.44	58518.7	14.5635	14.7497	1.01279
High	Master Protein	Q14498-1	RNA-binding protein 39 [OS=Homo sapiens]	0	FALSE		Homo sapiens	55.181	28	13	79	13	1	530	59.3	10.1	162.39	13		Pf00076, Pf13893, Pf14259, Pf15519	9584	ENSG00000131051.22	RBM39	423776	1.09866e+07	349646	5.12622e+06	25.9255	14.6612	0.565511
High	Master Protein	Q8WXA9-2	Isoform 2 of Splicing regulatory glutamine/lysine-rich protein 1 [OS=Homo sapiens]	0	FALSE		Homo sapiens	24.165	17	7	20	7	1	624	71.6	10.2	38.32	7		Pf00076, Pf13893, Pf14259	140890	ENSG00000153914.15	SREK1	44271.9	1.20077e+06	30037.4	436274	27.1226	14.5244	0.535507
High	Master Protein	O14530	Thioredoxin domain-containing protein 9 [OS=Homo sapiens]	0.004	FALSE		Homo sapiens	5.697	9	2	4	2	1	226	26.5	5.88	5.47	2		Pf00085	10190	ENSG00000115514.11	TXNDC9	3967.44	49085.6	3967.44	57350.2	12.3721	14.4552	1.16837
High	Master Protein	Q96DI7	U5 small nuclear ribonucleoprotein 40 kDa protein [OS=Homo sapiens]	0	FALSE		Homo sapiens	59.029	46	11	47	11	1	357	39.3	8.1	126.81	11		Pf00400	9410	ENSG00000060688.12	SNRNP40	205255	6.62404e+06	291310	4.21066e+06	32.2722	14.4542	0.447884
High	Master Protein	Q05682-4	Isoform 4 of Caldesmon [OS=Homo sapiens]	0	FALSE		Homo sapiens	37.705	29	9	43	9	1	538	62.6	6.37	116.36	9		Pf02029	800	ENSG00000122786.19	CALD1	3967.44	282020	27250.1	391890	71.0835	14.3812	0.202314
High	Master Protein	Q9BW27	nuclear pore complex protein Nup85 [OS=Homo sapiens]	0	FALSE		Homo sapiens	15.941	11	5	10	5	1	656	75	5.55	26.04	5		Pf07575	79902	ENSG00000125450.10	NUP85	3967.44	45988	3967.44	56521.6	11.5913	14.2463	1.22905
High	Master Protein	P08243-1	Asparagine synthetase [glutamine-hydrolyzing] [OS=Homo sapiens]	0	FALSE		Homo sapiens	12.023	6	3	10	3	1	561	64.3	6.86	19.36	3		Pf00310, Pf00733, Pf12481, Pf13522, Pf13537	440	ENSG00000070669.16	ASNS	3967.44	3967.44	16830.4	239239	1	14.2147	14.2147
High	Master Protein	Q9BXP5	serrate RNA effector molecule homolog [OS=Homo sapiens]	0	FALSE		Homo sapiens	74.24	21	17	63	17	1	876	100.6	5.96	124.19	17		Pf04959, Pf12066	51593	ENSG00000087087.18	SRRT	378144	1.05114e+07	388482	5.49358e+06	27.7973	14.1411	0.508724
High	Master Protein	Q05519	serine/arginine-rich splicing factor 11 [OS=Homo sapiens]	0	FALSE		Homo sapiens	30.123	18	6	37	6	1	484	53.5	10.52	80.5	6		Pf00076, Pf13893, Pf14259	9295	ENSG00000116754.13	SRSF11	131324	5.44542e+06	121425	1.71413e+06	41.4655	14.1168	0.340446
High	Master Protein	Q9Y2R9	28S ribosomal protein S7, mitochondrial [OS=Homo sapiens]	0	FALSE		Homo sapiens	12.253	15	3	10	3	1	242	28.1	9.99	14.55	3		Pf00177	51081	ENSG00000125445.10	MRPS7	3967.44	3967.44	3967.44	55906.9	1	14.0914	14.0914
High	Master Protein	P11234-2	Isoform 2 of Ras-related protein Ral-B [OS=Homo sapiens]	0	FALSE		Homo sapiens	21.487	17	4	19	1	1	228	26	7.81	42.3	4	Vacuole;Autophagy;Ubiquitination	Pf00025, Pf00071, Pf07826, Pf08477	5899		RALB	3967.44	3967.44	3967.44	55678.5	1	14.0339	14.0339
High	Master Protein	Q96I24-1	Far upstream element-binding protein 3 [OS=Homo sapiens]	0	FALSE		Homo sapiens	64.903	41	17	79	14	1	572	61.6	8.38	137.15	17		Pf00013, Pf07650, Pf13014	8939	ENSG00000107164.15	FUBP3	191837	5.17582e+06	175405	2.44084e+06	26.9802	13.9154	0.515762
High	Master Protein	P42285	Superkiller viralicidic activity 2-like 2 [OS=Homo sapiens]	0	FALSE		Homo sapiens	44.877	14	12	31	12	1	1042	117.7	6.52	42	12		Pf00270, Pf04851, Pf08148, Pf13234	23517	ENSG00000039123.15	SKIV2L2	110457	2.22442e+06	122303	1.7017e+06	20.1384	13.9138	0.690906
High	Master Protein	Q9UQE7	Structural maintenance of chromosomes protein 3 [OS=Homo sapiens]	0	FALSE		Homo sapiens	48.884	15	14	39	14	1	1217	141.5	7.18	79.7	14	Autophagy	Pf01496, Pf02463, Pf04111, Pf06470, Pf10168, Pf12128, Pf13304, Pf13476, Pf13555	9126	ENSG00000108055.9	SMC3	121252	2.08612e+06	51864.7	721008	17.2048	13.9017	0.808014
High	Master Protein	Q15738	sterol-4-alpha-carboxylate 3-dehydrogenase, decarboxylating [OS=Homo sapiens]	0	FALSE		Homo sapiens	27.625	29	7	18	7	1	373	41.9	8.06	37.56	7		Pf00106, Pf01073, Pf01370, Pf02719, Pf04321, Pf05368, Pf07993, Pf13460	50814	ENSG00000147383.10	NSDHL	3967.44	108938	3967.44	55005	27.458	13.8641	0.50492
High	Master Protein	Q9Y2R4	Probable ATP-dependent RNA helicase DDX52 [OS=Homo sapiens]	0.002	FALSE		Homo sapiens	9.23	8	3	5	3	1	599	67.5	9.67	11.5	3		Pf00176, Pf00270, Pf00271, Pf04851, Pf13307	11056	ENSG00000277594.2	DDX52	59107.1	3967.44	3967.44	54459.1	0.0671229	13.7265	204.498
High	Master Protein	Q8IWA0	WD repeat-containing protein 75 [OS=Homo sapiens]	0	FALSE		Homo sapiens	46.619	21	13	45	13	1	830	94.4	5.96	75.42	13	Autophagy	Pf00400	84128	ENSG00000115368.9	WDR75	1.64383e+06	1.32254e+07	810197	1.10357e+07	8.04546	13.621	1.693
High	Master Protein	Q9NTZ6	RNA-binding protein 12 [OS=Homo sapiens]	0	FALSE		Homo sapiens	34.563	11	9	34	9	1	932	97.3	8.63	70.16	9		Pf00076, Pf14259	10137	ENSG00000244462.7	RBM12	83168.7	2.707e+06	110592	1.50618e+06	32.5484	13.6193	0.418433
High	Master Protein	Q5JTV8-3	Isoform 3 of Torsin-1A-interacting protein 1 [OS=Homo sapiens]	0	FALSE		Homo sapiens	21.568	17	6	15	6	1	584	66.3	8.18	40.76	6		Pf05609	26092	ENSG00000143337.18	TOR1AIP1	3967.44	88483.6	3967.44	53637.9	22.3024	13.5195	0.60619
High	Master Protein	Q16527	Cysteine and glycine-rich protein 2 [OS=Homo sapiens]	0	FALSE		Homo sapiens	14.153	26	4	11	4	1	193	20.9	8.62	14.59	4		Pf00412	1466	ENSG00000175183.9	CSRP2	39879.5	3967.44	3967.44	52895	0.0994857	13.3323	134.012
High	Master Protein	Q01081	Splicing factor U2AF 35 kDa subunit [OS=Homo sapiens]	0	FALSE		Homo sapiens	39.823	40	8	45	8	1	240	27.9	8.81	98.82	8	Autophagy	Pf00076, Pf00642, Pf13893	7307; 102724594	ENSG00000160201.11; ENSG00000275895.6	U2AF1; LOC102724594; U2AF1L5	693672	1.84371e+07	648649	8.59711e+06	26.579	13.2539	0.498659
Medium	Master Protein	O75787	Renin receptor [OS=Homo sapiens]	0.012	FALSE		Homo sapiens	3.38	3	1	3	1	1	350	39	6.1	6.12	1		Pf07850	10159	ENSG00000182220.14	ATP6AP2	3967.44	3967.44	3967.44	52027.7	1	13.1137	13.1137
High	Master Protein	Q13243-1	Serine/arginine-rich splicing factor 5 [OS=Homo sapiens]	0	FALSE		Homo sapiens	22.763	18	4	38	3	1	272	31.2	11.59	76.65	4		Pf00076, Pf13893, Pf14259	6430	ENSG00000100650.15	SRSF5	112538	4.99403e+06	163910	2.13673e+06	44.3765	13.036	0.293759
High	Master Protein	P55081	microfibrillar-associated protein 1 [OS=Homo sapiens]	0	FALSE		Homo sapiens	25.989	16	5	24	5	1	439	51.9	4.98	42.51	5		Pf06991	4236	ENSG00000140259.6	MFAP1	163486	4.34066e+06	130550	1.69942e+06	26.5506	13.0174	0.490286
High	Master Protein	Q13247	Serine/arginine-rich splicing factor 6 [OS=Homo sapiens]	0	FALSE		Homo sapiens	61.226	32	13	137	8	1	344	39.6	11.43	247.6	13		Pf00076, Pf08777, Pf13893, Pf14259	6431	ENSG00000124193.14	SRSF6	928572	3.53978e+07	877801	1.14123e+07	38.1207	13.001	0.341048
High	Master Protein	Q05048	Cleavage stimulation factor subunit 1 [OS=Homo sapiens]	0	FALSE		Homo sapiens	23.365	16	5	21	5	1	431	48.3	6.58	56.15	5		Pf00400, Pf11768	1477	ENSG00000101138.11	CSTF1	81537.6	1.15252e+06	64602.3	820725	14.1349	12.7043	0.898789
High	Master Protein	P06737-1	Glycogen phosphorylase, liver form [OS=Homo sapiens]	0	FALSE		Homo sapiens	16.537	9	5	11	3	1	847	97.1	7.17	18.81	5		Pf00343	5836	ENSG00000100504.16	PYGL	3967.44	3967.44	3967.44	50035.3	1	12.6115	12.6115
High	Master Protein	Q9UEU0	vesicle transport through interaction with t-SNAREs homolog 1B [OS=Homo sapiens]	0	FALSE		Homo sapiens	15.206	11	2	8	2	1	232	26.7	9.04	24.96	2	Vacuole;Lysosome;Autophagy	Pf03908, Pf05008, Pf12352	10490	ENSG00000100568.10	VTI1B	3967.44	3967.44	3967.44	49612.1	1	12.5048	12.5048
High	Master Protein	P30520	adenylosuccinate synthetase isozyme 2 [OS=Homo sapiens]	0	FALSE		Homo sapiens	15.538	13	4	11	4	1	456	50.1	6.55	20.23	4		Pf00709	159	ENSG00000035687.9	ADSS	3967.44	66670.9	19459.4	242204	16.8045	12.4466	0.740673
High	Master Protein	P55265-4	Isoform 4 of Double-stranded RNA-specific adenosine deaminase [OS=Homo sapiens]	0	FALSE		Homo sapiens	43.619	13	12	42	12	1	1269	140.7	8.56	73.46	12		Pf00035, Pf02137, Pf02295	103		ADAR	238900	3.67955e+06	153384	1.90404e+06	15.4021	12.4135	0.805967
High	Master Protein	P14923	Junction plakoglobin [OS=Homo sapiens]	0	FALSE		Homo sapiens	63.244	27	16	45	12	1	745	81.7	6.14	89.12	16		Pf00514	3728	ENSG00000173801.16	JUP	471007	51014.6	238572	2.94285e+06	0.10831	12.3353	113.889
High	Master Protein	Q9NX47	E3 ubiquitin-protein ligase MARCH5 [OS=Homo sapiens]	0.002	FALSE		Homo sapiens	6.921	10	2	6	2	1	278	31.2	8.7	12.46	2	Ubiquitination	Pf12906	54708	ENSG00000198060.9	MARCH5	3967.44	3967.44	3967.44	48736.8	1	12.2842	12.2842
High	Master Protein	P35527	Keratin, type I cytoskeletal 9 [OS=Homo sapiens]	0	TRUE		Homo sapiens	375.973	75	50	954	49	1	623	62	5.24	2522.93	50		Pf00038, Pf13166	3857	ENSG00000171403.9	KRT9	7.03967e+07	1.42249e+08	6.92949e+07	8.5108e+08	2.02068	12.282	6.07817
High	Master Protein	P68032	Actin, alpha cardiac muscle 1 [OS=Homo sapiens]	0	FALSE		Homo sapiens	254.627	41	23	1288	4	1	377	42	5.39	2268.17	23		Pf00022	70	ENSG00000159251.6	ACTC1	499918	5.67341e+06	1.20317e+06	1.47146e+07	11.3487	12.2299	1.07765
High	Master Protein	P21926	CD9 antigen [OS=Homo sapiens]	0	FALSE		Homo sapiens	29.593	25	4	30	4	1	228	25.4	7.15	80.72	4		Pf00335	928	ENSG00000010278.12	CD9	3967.44	3967.44	3967.44	48354.4	1	12.1878	12.1878
High	Master Protein	Q07812-2	Isoform Beta of Apoptosis regulator BAX [OS=Homo sapiens]	0	FALSE		Homo sapiens	15.187	27	4	11	4	1	218	24.2	7.9	28.01	4	Chaperone;Apoptosis	Pf00452	581	ENSG00000087088.19	BAX	3967.44	3967.44	3967.44	48286.3	1	12.1706	12.1706
High	Master Protein	P16435	NADPH--cytochrome P450 reductase [OS=Homo sapiens]	0	FALSE		Homo sapiens	29.789	19	8	26	8	1	677	76.6	5.58	58.03	8		Pf00175, Pf00258, Pf00667	5447		POR	3967.44	3967.44	3967.44	48253.3	1	12.1623	12.1623
Medium	Master Protein	P35240-2	Isoform 2 of Merlin [OS=Homo sapiens]	0.015	FALSE		Homo sapiens	2.938	1	1	3	1	1	620	72.5	7.11	0	1		Pf00373, Pf00769, Pf09379, Pf09380	4771		NF2	3967.44	3967.44	3967.44	47294	1	11.9205	11.9205
High	Master Protein	Q92945	Far upstream element-binding protein 2 [OS=Homo sapiens]	0	FALSE		Homo sapiens	168.332	49	31	252	28	1	711	73.1	7.3	607.42	31		Pf00013, Pf07650, Pf09005, Pf13014	8570	ENSG00000088247.17	KHSRP	1.61351e+06	4.78329e+07	1.64163e+06	1.94674e+07	29.6453	11.8586	0.400016
High	Master Protein	P42224-1	Signal transducer and activator of transcription 1-alpha/beta [OS=Homo sapiens]	0	FALSE		Homo sapiens	44.294	21	11	45	11	1	750	87.3	6.05	97.44	11	Ubiquitination	Pf00017, Pf01017, Pf02864, Pf02865, Pf12162, Pf13204	6772	ENSG00000115415.18	STAT1	3967.44	409396	29706.7	351810	103.189	11.8428	0.114768
High	Master Protein	O14964	Hepatocyte growth factor-regulated tyrosine kinase substrate [OS=Homo sapiens]	0	FALSE		Homo sapiens	14.883	7	5	15	5	1	777	86.1	6.16	31.77	5	Vacuole;Lysosome;Autophagy;Ubiquitination	Pf00790, Pf01363, Pf09770, Pf12210, Pf13388	9146	ENSG00000185359.12	HGS	36727.6	304814	28079.4	330905	8.29932	11.7846	1.41995
High	Master Protein	Q9BZZ5-4	Apoptosis inhibitor 5 [OS=Homo sapiens]	0	FALSE		Homo sapiens	28.716	17	7	30	7	1	524	59	7.34	66.74	7		Pf05918, Pf13646	8539	ENSG00000166181.12	API5	45583.2	959098	61942.1	727928	21.0406	11.7517	0.558526
High	Master Protein	Q15043	Zinc transporter ZIP14 [OS=Homo sapiens]	0.002	FALSE		Homo sapiens	9.764	7	2	8	2	1	492	54.2	5.33	22.46	2		Pf02535	23516	ENSG00000104635.13	SLC39A14	3967.44	3967.44	3967.44	46515.1	1	11.7242	11.7242
High	Master Protein	Q86YZ3	Hornerin [OS=Homo sapiens]	0	TRUE		Homo sapiens	294.824	39	37	220	37	1	2850	282.2	10.04	694.44	37	Vacuole;Lysosome		388697	ENSG00000197915.5	HRNR	4.37666e+06	4.3497e+06	2.95821e+06	3.43912e+07	0.993842	11.6257	11.6977
Medium	Master Protein	Q9H2D1	Mitochondrial folate transporter/carrier [OS=Homo sapiens]	0.01	FALSE		Homo sapiens	3.918	4	1	2	1	1	315	35.4	9.45	4.63	1		Pf00153	81034	ENSG00000164933.11	SLC25A32	3967.44	3967.44	3967.44	45684.8	1	11.5149	11.5149
High	Master Protein	Q96EP5	DAZ-associated protein 1 [OS=Homo sapiens]	0	FALSE		Homo sapiens	21.267	19	5	28	5	1	407	43.4	8.56	58.03	5		Pf00076, Pf13893, Pf14259	26528	ENSG00000071626.16	DAZAP1	118278	3.1972e+06	166151	1.90684e+06	27.0313	11.4765	0.424563
High	Master Protein	P00167-1	Cytochrome b5 [OS=Homo sapiens]	0	TRUE		Homo sapiens	21.668	47	5	21	5	1	134	15.3	4.96	48.45	5		Pf00173	1528	ENSG00000166347.18	CYB5A	3967.44	3967.44	3967.44	45395.4	1	11.442	11.442
High	Master Protein	P31943	Heterogeneous nuclear ribonucleoprotein H [OS=Homo sapiens]	0	FALSE		Homo sapiens	154.106	49	15	341	9	1	449	49.2	6.3	838.9	15		Pf00076, Pf08080, Pf14259	3187	ENSG00000169045.17; ENSG00000284254.1	HNRNPH1	1.54997e+06	3.24576e+07	1.62218e+06	1.82878e+07	20.9408	11.2736	0.538357
High	Master Protein	Q86XP3-1	ATP-dependent RNA helicase DDX42 [OS=Homo sapiens]	0	FALSE		Homo sapiens	54.446	21	14	54	14	1	938	102.9	7.02	109.15	14		Pf00270, Pf00271, Pf13307	11325	ENSG00000198231.12	DDX42	152237	4.03187e+06	178285	2.00671e+06	26.4842	11.2556	0.424994
High	Master Protein	P62995	transformer-2 protein homolog beta [OS=Homo sapiens]	0	FALSE		Homo sapiens	29.644	22	5	39	5	1	288	33.6	11.25	89.48	5		Pf00076, Pf08777, Pf13893, Pf14259	6434	ENSG00000136527.17	TRA2B	975566	1.44759e+07	777874	8.75296e+06	14.8385	11.2524	0.758326
High	Master Protein	Q6PI48	Aspartate--tRNA ligase, mitochondrial [OS=Homo sapiens]	0	FALSE		Homo sapiens	14.542	9	4	8	4	1	645	73.5	8.02	15.98	4		Pf00152, Pf00587, Pf01336, Pf02938	55157	ENSG00000117593.9	DARS2	3967.44	3967.44	3967.44	44084	1	11.1114	11.1114
Medium	Master Protein	P11362-16	Isoform 17 of Fibroblast growth factor receptor 1 [OS=Homo sapiens]	0.024	FALSE		Homo sapiens	2.292	2	1	1	1	1	302	33.4	8.02	0	1		Pf00047, Pf07679, Pf13895, Pf13927	2260		FGFR1	3967.44	3967.44	3967.44	44083.7	1	11.1114	11.1114
High	Master Protein	P35659-1	Protein DEK [OS=Homo sapiens]	0	FALSE		Homo sapiens	24.935	19	6	35	6	1	375	42.6	8.56	51.45	6		Pf02037, Pf08766	7913	ENSG00000124795.14	DEK	179100	2.02807e+06	138931	1.5421e+06	11.3237	11.0998	0.980225
High	Master Protein	Q9Y5B9	FACT complex subunit SPT16 [OS=Homo sapiens]	0	FALSE		Homo sapiens	60.246	22	18	63	18	1	1047	119.8	5.66	135.76	18		Pf00557, Pf08512, Pf08644, Pf14826	11198	ENSG00000092201.9	SUPT16H	847772	7.89599e+06	285155	3.14883e+06	9.31382	11.0425	1.1856
High	Master Protein	Q13595-1	Transformer-2 protein homolog alpha [OS=Homo sapiens]	0	FALSE		Homo sapiens	21.32	19	4	38	4	1	282	32.7	11.27	84.26	4		Pf00076, Pf13893, Pf14259	29896	ENSG00000164548.10	TRA2A	324048	4.69975e+06	257723	2.81715e+06	14.5033	10.9309	0.753686
High	Master Protein	Q07955-1	Serine/arginine-rich splicing factor 1 [OS=Homo sapiens]	0	FALSE		Homo sapiens	82	51	18	281	18	1	248	27.7	10.36	538.2	18		Pf00076, Pf13893, Pf14259	6426	ENSG00000136450.12	SRSF1	2.38832e+06	6.25834e+07	2.41543e+06	2.61455e+07	26.2039	10.8244	0.413082
High	Master Protein	Q9Y2W2	WW domain-binding protein 11 [OS=Homo sapiens]	0	FALSE		Homo sapiens	58.877	26	15	57	15	1	641	70	8.38	110.71	15	Autophagy	Pf09429	51729	ENSG00000084463.7	WBP11	331042	2.67034e+07	470899	5.08697e+06	80.6646	10.8027	0.133921
High	Master Protein	P26368	Splicing factor U2AF 65 kDa subunit [OS=Homo sapiens]	0	FALSE		Homo sapiens	79.948	42	12	92	12	1	475	53.5	9.09	221.96	12	Autophagy;Ubiquitination	Pf00076, Pf13893, Pf14259	11338	ENSG00000063244.12	U2AF2	724276	1.36565e+07	623917	6.72738e+06	18.8554	10.7825	0.571853
High	Master Protein	O75494-1	Serine/arginine-rich splicing factor 10 [OS=Homo sapiens]	0	FALSE		Homo sapiens	21.193	29	7	27	7	1	262	31.3	11.27	57.49	7		Pf00076, Pf13893, Pf14259	10772	ENSG00000188529.14	SRSF10; LOC100996657	537218	9.8458e+06	447665	4.81348e+06	18.3274	10.7524	0.586686
High	Master Protein	P15374	Ubiquitin carboxyl-terminal hydrolase isozyme L3 [OS=Homo sapiens]	0	FALSE		Homo sapiens	13.265	23	3	9	3	1	230	26.2	4.92	23.98	3	Ubiquitination	Pf01088	7347	ENSG00000118939.17	UCHL3	3967.44	258419	21849.8	233053	65.1349	10.6662	0.163755
High	Master Protein	Q9NUP9	Protein lin-7 homolog C [OS=Homo sapiens]	0	FALSE		Homo sapiens	11.953	19	3	14	3	1	197	21.8	8.43	19.39	3		Pf00595, Pf02828, Pf09829	55327	ENSG00000148943.11	LIN7C	3967.44	163302	33451.8	356173	41.1604	10.6474	0.25868
High	Master Protein	Q15637-5	Isoform 5 of Splicing factor 1 [OS=Homo sapiens]	0	FALSE		Homo sapiens	67.25	17	11	70	11	1	673	71.7	9.58	155.64	11		Pf00013, Pf00098, Pf13014	7536	ENSG00000168066.20	SF1	282963	9.73325e+06	460399	4.89445e+06	34.3976	10.6309	0.30906
High	Master Protein	Q16629	serine/arginine-rich splicing factor 7 [OS=Homo sapiens]	0	FALSE		Homo sapiens	35.027	30	7	115	6	1	238	27.4	11.82	198.79	7		Pf00076, Pf13893, Pf14259	6432	ENSG00000115875.18	SRSF7	979231	2.80432e+07	1.1784e+06	1.24831e+07	28.6379	10.5933	0.369906
High	Master Protein	P51948-1	CDK-activating kinase assembly factor MAT1 [OS=Homo sapiens]	0	FALSE		Homo sapiens	11.46	15	3	11	3	1	309	35.8	6.09	27.16	3		Pf00097, Pf06391, Pf14634	4331	ENSG00000020426.10	MNAT1	54156.1	623816	45277.1	476754	11.5189	10.5297	0.914127
High	Master Protein	P15924-1	Desmoplakin [OS=Homo sapiens]	0	FALSE		Homo sapiens	60.914	8	19	47	19	1	2871	331.6	6.81	77.74	19	Autophagy;Ubiquitination	Pf00038, Pf00681, Pf01540, Pf01576, Pf02463, Pf04111, Pf04156, Pf05483, Pf05557, Pf05622, Pf06008, Pf06160, Pf06637, Pf07888, Pf10174, Pf12072, Pf12128, Pf13166	1832	ENSG00000096696.13	DSP	845940	371204	596630	6.27981e+06	0.438806	10.5255	23.9866
High	Master Protein	Q12797	Aspartyl/Asparaginyl beta-hydroxylase [OS=Homo sapiens]	0	FALSE		Homo sapiens	48.059	25	11	33	11	1	758	85.8	5.01	101.19	11		Pf05118, Pf05279, Pf13414, Pf13428, Pf13432, Pf14559	444	ENSG00000198363.17	ASPH	3967.44	3967.44	3967.44	41087.7	1	10.3562	10.3562
High	Master Protein	O75347	Tubulin-specific chaperone A [OS=Homo sapiens]	0	FALSE		Homo sapiens	13.322	34	4	6	4	1	108	12.8	5.29	16.82	4	Chaperone	Pf02970	6902	ENSG00000171530.13	TBCA	50193	698682	26818.9	274960	13.9199	10.2525	0.736533
High	Master Protein	Q16630-2	Isoform 2 of Cleavage and polyadenylation specificity factor subunit 6 [OS=Homo sapiens]	0	FALSE		Homo sapiens	67.556	23	11	81	11	1	588	63.4	7.71	200.38	11		Pf00076, Pf14259	11052	ENSG00000111605.16	CPSF6	386072	9.79978e+06	463615	4.75162e+06	25.3833	10.2491	0.403771
High	Master Protein	P52597	Heterogeneous nuclear ribonucleoprotein F [OS=Homo sapiens]	0	FALSE		Homo sapiens	144.105	66	17	297	15	1	415	45.6	5.58	720.04	17		Pf00076, Pf08080, Pf14259	3185	ENSG00000169813.16	HNRNPF	2.36743e+06	4.7545e+07	2.69351e+06	2.75566e+07	20.083	10.2307	0.509424
High	Master Protein	Q9Y333	U6 snRNA-associated Sm-like protein LSm2 [OS=Homo sapiens]	0.003	FALSE		Homo sapiens	5.933	20	1	11	1	1	95	10.8	6.52	31.8	1		Pf01423	57819	ENSG00000204392.10; ENSG00000236826.7; ENSG00000231502.6; ENSG00000224979.6; ENSG00000172850.11; ENSG00000225998.6	LSM2	46171.8	491765	83902.3	852745	10.6508	10.1636	0.954255
High	Master Protein	Q9NW64-1	Pre-mRNA-splicing factor RBM22 [OS=Homo sapiens]	0	FALSE		Homo sapiens	37.008	30	10	25	10	1	420	46.9	8.54	38.67	10		Pf00076, Pf13893, Pf14259	55696	ENSG00000086589.11	RBM22	58216.8	3.16225e+06	155077	1.57142e+06	54.3186	10.1331	0.18655
High	Master Protein	P52272	Heterogeneous nuclear ribonucleoprotein M [OS=Homo sapiens]	0	FALSE		Homo sapiens	317.393	75	54	646	54	1	730	77.5	8.7	1254.47	54		Pf00076, Pf11532, Pf11608, Pf13893, Pf14259	4670	ENSG00000099783.11	HNRNPM	1.30908e+07	2.01065e+08	8.52105e+06	8.55686e+07	15.3593	10.042	0.653809
High	Master Protein	P05067-1	Amyloid beta A4 protein [OS=Homo sapiens]	0	FALSE		Homo sapiens	15.308	6	4	13	4	1	770	86.9	4.82	26.41	4	Vacuole;Lysosome;Chaperone	Pf00014, Pf02177, Pf03494, Pf03938, Pf10515, Pf11740, Pf12924, Pf12925, Pf13868, Pf15463	351	ENSG00000142192.20	APP	3967.44	55974.9	3967.44	39835.1	14.1085	10.0405	0.711661
High	Master Protein	P41227-1	N-alpha-acetyltransferase 10 [OS=Homo sapiens]	0.007	FALSE		Homo sapiens	4.89	11	2	3	2	1	235	26.4	5.64	5.28	2		Pf00583, Pf08445, Pf13508, Pf13527, Pf13673	8260	ENSG00000102030.15	NAA10	3967.44	138205	3967.44	39830.9	34.8347	10.0394	0.288202
High	Master Protein	P04259	keratin, type II cytoskeletal 6B [OS=Homo sapiens]	0	TRUE		Homo sapiens	162.796	55	37	415	3	1	564	60	8	802.67	37	Autophagy	Pf00038, Pf01576, Pf04111, Pf13166	3854	ENSG00000185479.5	KRT6B	448010	2.5048e+06	396212	3.97463e+06	5.59095	10.0316	1.79425
High	Master Protein	O15355	Protein phosphatase 1G [OS=Homo sapiens]	0	FALSE		Homo sapiens	76.739	47	17	86	17	1	546	59.2	4.36	211.64	17		Pf00481	5496	ENSG00000115241.10	PPM1G	425902	5.73991e+06	479969	4.81374e+06	13.4771	10.0293	0.744173
High	Master Protein	O43172-1	U4/U6 small nuclear ribonucleoprotein Prp4 [OS=Homo sapiens]	0	FALSE		Homo sapiens	32.06	21	9	26	9	1	522	58.4	7.42	53.31	9		Pf00400, Pf08799	9128	ENSG00000136875.12	PRPF4	117884	3.0814e+06	165809	1.6553e+06	26.1392	9.98319	0.381924
High	Master Protein	P49321-3	Isoform 3 of Nuclear autoantigenic sperm protein [OS=Homo sapiens]	0	FALSE		Homo sapiens	65.454	36	15	59	15	1	790	86.2	4.35	157.59	15		Pf00515, Pf10516, Pf13414, Pf13424	4678		NASP	73115.3	1.35951e+06	191333	1.89587e+06	18.594	9.90873	0.532899
High	Master Protein	O43251-8	Isoform 8 of RNA binding protein fox-1 homolog 2 [OS=Homo sapiens]	0.002	FALSE		Homo sapiens	9.686	12	3	12	3	1	451	47.3	6.62	18.43	3		Pf00076, Pf12414, Pf13893, Pf14259	23543	ENSG00000100320.22	RBFOX2	54927.2	1.03904e+06	87801.5	864657	18.9167	9.84786	0.520592
High	Master Protein	Q15287-1	RNA-binding protein with serine-rich domain 1 [OS=Homo sapiens]	0	FALSE		Homo sapiens	27.552	15	5	41	5	1	305	34.2	11.84	73.1	5		Pf00076, Pf08777, Pf11608, Pf13893, Pf14259	10921	ENSG00000205937.11	RNPS1	348879	6.26474e+06	277394	2.7308e+06	17.9568	9.84449	0.548232
High	Master Protein	Q14839-2	Isoform 2 of Chromodomain-helicase-DNA-binding protein 4 [OS=Homo sapiens]	0	FALSE		Homo sapiens	59.084	11	15	41	15	1	1940	220.7	5.97	92.62	15		Pf00176, Pf00271, Pf00385, Pf00628, Pf04851, Pf06461, Pf06465, Pf08073, Pf08074, Pf13831	1108		CHD4	148394	1.82074e+06	60309.4	592911	12.2697	9.83115	0.801257
High	Master Protein	O75116	Rho-associated protein kinase 2 [OS=Homo sapiens]	0	FALSE		Homo sapiens	30.949	11	11	18	11	1	1388	160.8	6.02	40.47	11	Autophagy;Ubiquitination	Pf00069, Pf00130, Pf01576, Pf01636, Pf02185, Pf02463, Pf04111, Pf04156, Pf05557, Pf05622, Pf05667, Pf06160, Pf07714, Pf07888, Pf08912, Pf09726, Pf09731, Pf11559, Pf12128, Pf12718, Pf12795, Pf13166, Pf14531, Pf14915	9475	ENSG00000134318.13	ROCK2	46292.3	339207	29636.6	287288	7.32749	9.69369	1.32292
High	Master Protein	O75643-1	U5 small nuclear ribonucleoprotein 200 kDa helicase [OS=Homo sapiens]	0	FALSE		Homo sapiens	268.965	34	57	264	57	1	2136	244.4	6.06	597.59	57		Pf00270, Pf00271, Pf02889, Pf04851	23020	ENSG00000144028.14	SNRNP200	1.05138e+06	4.30692e+07	1.5604e+06	1.50774e+07	40.9644	9.66255	0.235877
High	Master Protein	P43246-1	DNA mismatch repair protein MSH2 [OS=Homo sapiens]	0	FALSE		Homo sapiens	82.943	25	18	67	18	1	934	104.7	5.77	152.17	18		Pf00488, Pf01624, Pf05188, Pf05190, Pf05192	4436	ENSG00000095002.13	MSH2	289634	4.25423e+06	245942	2.37105e+06	14.6883	9.64072	0.656353
High	Master Protein	Q9BQ04	RNA-binding protein 4B [OS=Homo sapiens]	0	FALSE		Homo sapiens	19.606	17	6	23	4	1	359	40.1	6.74	26.33	6		Pf00076, Pf00098, Pf13893, Pf14259	83759	ENSG00000173914.11	RBM4B	171178	2.05068e+06	52632.4	505980	11.9798	9.61347	0.802471
High	Master Protein	P49005	DNA polymerase delta subunit 2 [OS=Homo sapiens]	0	FALSE		Homo sapiens	10.64	9	3	13	3	1	469	51.3	5.58	17.98	3		Pf04042	5425	ENSG00000106628.10	POLD2	22008.3	471835	40455.6	388619	21.439	9.60608	0.448066
High	Master Protein	Q13045-1	protein flightless-1 homolog [OS=Homo sapiens]	0	FALSE		Homo sapiens	22.49	10	7	20	7	1	1269	144.7	6.05	53.26	7		Pf00626, Pf12799, Pf13855	2314	ENSG00000177731.15; ENSG00000284571.1	FLII	29218.6	127843	34570.2	324434	4.37539	9.3848	2.14491
High	Master Protein	O43143	Pre-mRNA-splicing factor ATP-dependent RNA helicase DHX15 [OS=Homo sapiens]	0	FALSE		Homo sapiens	89.513	34	22	115	22	1	795	90.9	7.46	227.67	22		Pf00270, Pf00271, Pf04408, Pf07717, Pf13401	1665	ENSG00000109606.12	DHX15	541781	1.02528e+07	475279	4.44488e+06	18.9242	9.35215	0.494191
High	Master Protein	P33240	cleavage stimulation factor subunit 2 [OS=Homo sapiens]	0	FALSE		Homo sapiens	33.935	20	7	36	7	1	577	60.9	6.83	71.84	7		Pf00076, Pf13893, Pf14259, Pf14304, Pf14327	1478	ENSG00000101811.13	CSTF2	106892	1.96203e+06	139333	1.30023e+06	18.3552	9.33181	0.5084
High	Master Protein	P00367	Glutamate dehydrogenase 1, mitochondrial [OS=Homo sapiens]	0	FALSE		Homo sapiens	86.298	41	17	92	17	1	558	61.4	7.8	215.81	17		Pf00208, Pf02812	2746	ENSG00000148672.8	GLUD1	46551.2	698392	62365.9	576631	15.0026	9.24594	0.616287
High	Master Protein	Q08211	Atp-dependent rna helicase a [OS=Homo sapiens]	0	FALSE		Homo sapiens	251.943	47	48	429	48	1	1270	140.9	6.84	940.15	48		Pf00035, Pf00270, Pf00271, Pf04408, Pf07717	1660	ENSG00000135829.16	DHX9	4.66246e+06	7.71535e+07	4.39272e+06	4.0322e+07	16.5478	9.17928	0.554713
High	Master Protein	P68431	Histone H3.1 [OS=Homo sapiens]	0	FALSE		Homo sapiens	89.565	70	15	428	1	1	136	15.4	11.12	650.9	15		Pf00125, Pf15630	8968; 8352; 8351; 8355; 8357; 8358; 8350; 8353; 8354; 8356	ENSG00000197153.4; ENSG00000275379.1; ENSG00000278272.1; ENSG00000277775.1; ENSG00000273983.1; ENSG00000274750.2; ENSG00000274267.1; ENSG00000197409.7; ENSG00000275714.1; ENSG00000278828.1	HIST1H3F; HIST1H3C; HIST1H3D; HIST1H3G; HIST1H3H; HIST1H3B; HIST1H3A; HIST1H3E; HIST1H3I; HIST1H3J	3967.44	3967.44	3967.44	36066	1	9.09048	9.09048
High	Master Protein	Q13838-2	Isoform 2 of Spliceosome RNA helicase DDX39B [OS=Homo sapiens]	0	FALSE		Homo sapiens	98.833	50	18	149	7	1	443	50.6	5.88	309.7	18		Pf00270, Pf00271, Pf14617	7919		DDX39B	149618	3.11627e+06	399127	3.623e+06	20.8282	9.07731	0.435818
High	Master Protein	Q13435	Splicing factor 3b subunit 2 [OS=Homo sapiens]	0	FALSE		Homo sapiens	186.94	38	30	263	30	1	895	100.2	5.67	569.89	30		Pf02037, Pf04037, Pf04046	10992	ENSG00000087365.15	SF3B2	1.27769e+06	3.73466e+07	2.23872e+06	2.02098e+07	29.2299	9.02738	0.308841
High	Master Protein	Q99459	Cell division cycle 5-like protein [OS=Homo sapiens]	0	FALSE		Homo sapiens	127.719	49	31	120	31	1	802	92.2	8.18	269.64	31		Pf00249, Pf11831, Pf13921	988	ENSG00000096401.7	CDC5L	910975	2.87581e+07	1.09199e+06	9.84175e+06	31.5685	9.01266	0.285496
High	Master Protein	P17844	probable ATP-dependent RNA helicase DDX5 [OS=Homo sapiens]	0	FALSE		Homo sapiens	222.136	59	44	449	36	1	614	69.1	8.92	847.33	44		Pf00270, Pf00271, Pf08061	1655	ENSG00000108654.13	DDX5	6.70442e+06	9.90322e+07	4.62769e+06	4.12924e+07	14.7712	8.92291	0.604076
High	Master Protein	Q96RT1-8	Isoform 8 of Protein LAP2 [OS=Homo sapiens]	0	FALSE		Homo sapiens	25.322	7	7	23	7	1	1419	158.9	5.63	45.9	7		Pf00595, Pf12799, Pf13180, Pf13855	55914	ENSG00000112851.14	ERBB2IP; ERBIN	3967.44	3967.44	3967.44	35093.3	1	8.84532	8.84532
High	Master Protein	P35221	Catenin alpha-1 [OS=Homo sapiens]	0	FALSE		Homo sapiens	159.879	53	33	141	33	1	906	100	6.29	367.89	33		Pf01044	1495	ENSG00000044115.20	CTNNA1	115405	1.94869e+06	219110	1.92706e+06	16.8857	8.79492	0.52085
High	Master Protein	Q16795	NADH dehydrogenase [ubiquinone] 1 alpha subcomplex subunit 9, mitochondrial [OS=Homo sapiens]	0	FALSE		Homo sapiens	44.188	37	11	35	11	1	377	42.5	9.8	80.82	11		Pf01073, Pf01370, Pf05368	4704	ENSG00000139180.10	NDUFA9	3967.44	60093.7	20959.2	183294	15.1467	8.74525	0.577369
High	Master Protein	Q8NAV1-1	Pre-mRNA-splicing factor 38A [OS=Homo sapiens]	0	FALSE		Homo sapiens	18.809	18	5	16	5	1	312	37.5	9.96	25.42	5		Pf03371	84950	ENSG00000134748.12	PRPF38A	49085.1	3.3628e+06	65030.4	566970	68.5096	8.71854	0.12726
High	Master Protein	P35052	Glypican-1 [OS=Homo sapiens]	0	FALSE		Homo sapiens	32.059	21	8	26	8	1	558	61.6	7.3	59.19	8	Vacuole;Lysosome	Pf01153	2817	ENSG00000063660.8	GPC1	18498.9	105222	17205.6	149928	5.68801	8.71389	1.53197
Medium	Master Protein	Q9NVS9	Pyridoxine-5'-phosphate oxidase [OS=Homo sapiens]	0.012	FALSE		Homo sapiens	3.311	7	1	3	1	1	261	30	7.06	0	1		Pf01243, Pf10590, Pf12766	55163	ENSG00000108439.9	PNPO	3967.44	101784	4548.61	39373.8	25.6547	8.65623	0.337413
High	Master Protein	Q96AE4	Far upstream element-binding protein 1 [OS=Homo sapiens]	0	FALSE		Homo sapiens	189.231	50	28	300	1	1	644	67.5	7.61	687.21	28		Pf00013, Pf07650, Pf13014	8880	ENSG00000162613.16	FUBP1	3967.44	287247	26817.9	231530	72.401	8.63341	0.119244
High	Master Protein	P50995	annexin A11 [OS=Homo sapiens]	0	FALSE		Homo sapiens	36.387	27	11	32	11	1	505	54.4	7.65	58.45	11	Vacuole;Lysosome	Pf00191	311	ENSG00000122359.17	ANXA11	3967.44	377096	33234.7	286661	95.0475	8.62536	0.0907479
High	Master Protein	Q92841	Probable ATP-dependent RNA helicase DDX17 [OS=Homo sapiens]	0	FALSE		Homo sapiens	155.589	48	33	326	25	1	729	80.2	8.27	651.64	33		Pf00270, Pf00271	10521	ENSG00000100201.20	DDX17	2.08987e+06	3.06885e+07	1.34327e+06	1.15655e+07	14.6844	8.60997	0.586335
High	Master Protein	Q96QD9-1	UAP56-interacting factor [OS=Homo sapiens]	0.002	FALSE		Homo sapiens	9.801	16	4	7	4	1	318	35.8	11.78	10.82	4		Pf07078	84248	ENSG00000122068.12	FYTTD1	3967.44	758286	43684.9	375999	191.127	8.60707	0.0450332
High	Master Protein	P63208	s-phase kinase-associated protein 1 [OS=Homo sapiens]	0	FALSE		Homo sapiens	26.954	52	8	28	8	1	163	18.6	4.54	52.54	8	Ubiquitination	Pf01466, Pf03931	6500	ENSG00000113558.18	SKP1	36169.8	471143	78459.3	673357	13.0259	8.58225	0.658862
High	Master Protein	O95639	Cleavage and polyadenylation specificity factor subunit 4 [OS=Homo sapiens]	0.002	FALSE		Homo sapiens	8.569	17	3	6	3	1	269	30.2	8.31	9.8	3			10898	ENSG00000160917.14	CPSF4	46976.9	650629	46709.1	397340	13.85	8.50669	0.614202
High	Master Protein	P08779	Keratin, type I cytoskeletal 16 [OS=Homo sapiens]	0	TRUE		Homo sapiens	238.596	77	38	468	19	1	473	51.2	5.05	972.82	38		Pf00038, Pf07888, Pf13514	3868	ENSG00000186832.8	KRT16	1.17228e+06	9.38165e+06	2.04644e+06	1.73408e+07	8.00293	8.47362	1.05881
High	Master Protein	Q9UBX3-2	Isoform 2 of Mitochondrial dicarboxylate carrier [OS=Homo sapiens]	0	FALSE		Homo sapiens	19.11	12	2	20	2	1	296	32.1	9.35	48.07	2		Pf00153	1468	ENSG00000183048.11	SLC25A10	24398.4	177290	47181.9	397836	7.26646	8.43197	1.1604
High	Master Protein	Q09028	Histone-binding protein RBBP4 [OS=Homo sapiens]	0	FALSE		Homo sapiens	68.512	47	12	76	7	1	425	47.6	4.89	167.75	12		Pf00400, Pf12265	5928	ENSG00000162521.18	RBBP4	203195	1.55738e+06	268756	2.25474e+06	7.66444	8.38954	1.09461
High	Master Protein	O00159-1	Unconventional myosin-Ic [OS=Homo sapiens]	0	FALSE		Homo sapiens	94.057	33	24	73	24	1	1063	121.6	9.41	183.16	24		Pf00063, Pf06017	4641	ENSG00000197879.14	MYO1C	3967.44	138364	55142.4	461218	34.8748	8.36413	0.239833
High	Master Protein	P84103	Serine/arginine-rich splicing factor 3 [OS=Homo sapiens]	0	FALSE		Homo sapiens	42.723	46	8	114	7	1	164	19.3	11.65	217.17	8		Pf00076, Pf13893, Pf14259	6428	ENSG00000112081.16	SRSF3	2.49116e+06	4.01906e+07	3.36967e+06	2.79793e+07	16.1333	8.30328	0.514667
High	Master Protein	Q8WXF1	Paraspeckle component 1 [OS=Homo sapiens]	0	FALSE		Homo sapiens	31.763	19	8	39	7	1	523	58.7	6.67	55.83	8		Pf00076, Pf08075, Pf13893, Pf14259	55269	ENSG00000121390.18	PSPC1	265375	3.32177e+06	278558	2.30625e+06	12.5173	8.27926	0.661428
High	Master Protein	Q12874	splicing factor 3a subunit 3 [OS=Homo sapiens]	0	FALSE		Homo sapiens	51.734	28	13	81	13	1	501	58.8	5.38	163.01	13		Pf11931, Pf12108, Pf13297	10946	ENSG00000183431.11	SF3A3	472125	1.35403e+07	1.22023e+06	1.00921e+07	28.6796	8.27066	0.288382
High	Master Protein	P08133-1	annexin A6 [OS=Homo sapiens]	0	FALSE		Homo sapiens	128.247	47	24	108	24	1	673	75.8	5.6	254.26	24	Vacuole;Lysosome	Pf00191	309	ENSG00000197043.13	ANXA6	55282.4	75626	35629.5	294474	1.36799	8.26488	6.0416
High	Master Protein	Q9UH17-1	DNA dC->dU-editing enzyme APOBEC-3B [OS=Homo sapiens]	0	FALSE		Homo sapiens	19.082	19	6	19	6	1	382	45.9	6.06	33.68	6		Pf05240, Pf08210	9582	ENSG00000179750.15	APOBEC3B	85486.3	1.52504e+06	148488	1.22552e+06	17.8396	8.25337	0.462642
High	Master Protein	Q96A72	protein mago nashi homolog 2 [OS=Homo sapiens]	0	FALSE		Homo sapiens	47.273	53	8	67	8	1	148	17.3	6.39	164.41	8		Pf02792	55110	ENSG00000111196.9	MAGOHB	302862	4116195	633551	5.19394e+06	13.591	8.19813	0.603203
High	Master Protein	P14866	Heterogeneous nuclear ribonucleoprotein L [OS=Homo sapiens]	0	FALSE		Homo sapiens	233.054	67	31	359	30	1	589	64.1	8.22	941.1	31		Pf00076, Pf13893, Pf14259	3191	ENSG00000282947.1; ENSG00000104824.16	HNRNPL	6.0475e+06	8.04555e+07	5.33449e+06	4.35028e+07	13.3039	8.15502	0.612979
High	Master Protein	Q13242	serine/arginine-rich splicing factor 9 [OS=Homo sapiens]	0	FALSE		Homo sapiens	32.289	39	9	51	9	1	221	25.5	8.65	84.55	9		Pf00076, Pf13893, Pf14259	8683	ENSG00000111786.8	SRSF9	308268	7.56857e+06	429600	3.44913e+06	24.5519	8.0287	0.327009
High	Master Protein	Q9Y3Y2-3	Isoform 2 of Chromatin target of PRMT1 protein [OS=Homo sapiens]	0	FALSE		Homo sapiens	21.664	17	3	29	3	1	249	26.5	12.23	75.29	3		Pf13865	26097	ENSG00000160679.12	CHTOP	46521.6	1.14963e+06	121314	970984	24.7119	8.00388	0.323888
High	Master Protein	Q53GS9	U4/U6.U5 tri-snRNP-associated protein 2 [OS=Homo sapiens]	0	FALSE		Homo sapiens	35.798	20	9	22	9	1	565	65.3	8.91	41.88	9	Ubiquitination	Pf00443, Pf02148	10713	ENSG00000168883.19	USP39	135748	2.53085e+06	169983	1.36044e+06	18.6437	8.00339	0.42928
High	Master Protein	Q10570	Cleavage and polyadenylation specificity factor subunit 1 [OS=Homo sapiens]	0	FALSE		Homo sapiens	61.388	14	17	58	17	1	1443	160.8	6.4	106.07	17		Pf03178, Pf10433	29894	ENSG00000071894.16	CPSF1	453715	6.80714e+06	477861	3.82208e+06	15.0031	7.99832	0.53311
High	Master Protein	Q13263	Transcription intermediary factor 1-beta [OS=Homo sapiens]	0	FALSE		Homo sapiens	118.207	44	24	134	24	1	835	88.5	5.77	294.97	24	Ubiquitination	Pf00628, Pf00643	10155	ENSG00000130726.11	TRIM28	846585	1.28045e+07	644957	5.12756e+06	15.1249	7.95024	0.525637
High	Master Protein	Q01844-5	Isoform 5 of RNA-binding protein EWS [OS=Homo sapiens]	0	FALSE		Homo sapiens	44.411	13	5	66	5	1	661	68.9	9.29	164.26	5		Pf00076, Pf00641, Pf14259	2130	ENSG00000182944.17	EWSR1	415087	8.21083e+06	663217	5.27104e+06	19.781	7.94769	0.401784
High	Master Protein	Q9BTT0	Acidic leucine-rich nuclear phosphoprotein 32 family member E [OS=Homo sapiens]	0	FALSE		Homo sapiens	30.783	23	4	53	4	1	268	30.7	3.85	155.42	4		Pf12799, Pf13855, Pf14580	81611	ENSG00000143401.14	ANP32E	99366.5	1.43398e+06	187097	1.48045e+06	14.4312	7.91273	0.548308
High	Master Protein	Q9BTE6-3	Isoform 3 of Alanyl-tRNA editing protein Aarsd1 [OS=Homo sapiens]	0	FALSE		Homo sapiens	19.494	12	5	14	5	1	586	65.7	6.51	31.09	5		Pf01411, Pf04969, Pf07973	100885850; 100885848; 80755	ENSG00000108825.17	PTGES3L-AARSD1; PTGES3L; AARSD1	3967.44	70009.8	34008.2	268870	17.6461	7.90604	0.448034
High	Master Protein	Q15717-2	Isoform 2 of ELAV-like protein 1 [OS=Homo sapiens]	0	FALSE		Homo sapiens	58.566	45	14	115	14	1	353	39	9.45	224.02	14		Pf00076, Pf13893, Pf14259	1994		ELAVL1	1.06757e+06	1.52127e+07	1.41673e+06	1.1187e+07	14.2499	7.8964	0.554139
High	Master Protein	Q96PK6-5	Isoform 5 of RNA-binding protein 14 [OS=Homo sapiens]	0	FALSE		Homo sapiens	41.894	42	9	66	2	1	339	37	8.48	148.34	9		Pf00076, Pf00098, Pf13893, Pf14259	100526737; 10432	ENSG00000248643.5	RBM14-RBM4; RBM14	48160.2	1.13216e+06	37267.9	292328	23.5082	7.84398	0.33367
High	Master Protein	Q9UBU9-1	nuclear RNA export factor 1 [OS=Homo sapiens]	0.002	FALSE		Homo sapiens	9.192	8	3	5	3	1	619	70.1	8.51	8.01	3		Pf02136, Pf03943, Pf09162, Pf12799	10482	ENSG00000162231.13	NXF1	62061.5	692758	31408.8	243700	11.1624	7.75899	0.695098
High	Master Protein	Q9P287	BRCA2 and CDKN1A-interacting protein [OS=Homo sapiens]	0	FALSE		Homo sapiens	14.381	20	4	10	4	1	314	36	4.61	30.69	4		Pf13862	56647	ENSG00000107949.16	BCCIP	27604.2	334908	57349.6	444059	12.1325	7.74302	0.638204
High	Master Protein	O14929	histone acetyltransferase type B catalytic subunit [OS=Homo sapiens]	0	FALSE		Homo sapiens	23.844	22	6	33	6	1	419	49.5	5.69	74.95	6		Pf10394	8520		HAT1	51704.7	1.18566e+06	106446	823670	22.9314	7.73788	0.337436
High	Master Protein	Q8N163-1	Cell cycle and apoptosis regulator protein 2 [OS=Homo sapiens]	0	FALSE		Homo sapiens	102.916	41	25	126	25	1	923	102.8	5.22	291.56	25	Ubiquitination	Pf14443, Pf14444	57805	ENSG00000158941.16	CCAR2; KIAA1967	864484	1.28233e+07	1.08168e+06	8.3555e+06	14.8335	7.72459	0.520755
High	Master Protein	Q9Y2V2	Calcium-regulated heat-stable protein 1 [OS=Homo sapiens]	0.002	FALSE		Homo sapiens	8.416	11	1	7	1	1	147	15.9	8.21	24.96	1		Pf00313	23589	ENSG00000153048.10	CARHSP1	3967.44	70020.3	19340.6	149341	17.6487	7.72161	0.437517
High	Master Protein	P35637-1	RNA-binding protein FUS [OS=Homo sapiens]	0	FALSE		Homo sapiens	96.135	23	10	175	8	1	526	53.4	9.36	425.07	10		Pf00076, Pf00641, Pf13893, Pf14259	2521	ENSG00000089280.18	FUS	1.22689e+06	1.71086e+07	1.92803e+06	1.4869e+07	13.9447	7.71203	0.553044
High	Master Protein	O43660-1	Pleiotropic regulator 1 [OS=Homo sapiens]	0	FALSE		Homo sapiens	59.335	40	12	54	12	1	514	57.2	9.17	137.09	12	Ubiquitination	Pf00400	5356	ENSG00000171566.11	PLRG1	500414	9.69656e+06	575397	4.43611e+06	19.3771	7.70965	0.397875
High	Master Protein	Q14566	DNA replication licensing factor MCM6 [OS=Homo sapiens]	0	FALSE		Homo sapiens	53.513	23	15	55	15	1	821	92.8	5.41	114.64	15		Pf00493, Pf01078, Pf07728, Pf14551	4175	ENSG00000076003.4	MCM6	252160	2.15792e+06	263660	2.03058e+06	8.55773	7.70151	0.899948
High	Master Protein	O75340	programmed cell death protein 6 [OS=Homo sapiens]	0	FALSE		Homo sapiens	21.386	38	5	19	5	1	191	21.9	5.4	42.77	5	Ubiquitination	Pf00036, Pf13405, Pf13499, Pf13833	10016	ENSG00000249915.7	PDCD6	3967.44	3967.44	3967.44	30518.7	1	7.69227	7.69227
High	Master Protein	Q9UHD1	cysteine and histidine-rich domain-containing protein 1 [OS=Homo sapiens]	0	FALSE		Homo sapiens	55.705	45	11	63	11	1	332	37.5	7.87	143.06	11	Chaperone	Pf04968, Pf04969	26973	ENSG00000110172.11	CHORDC1	186865	349178	132447	1.01234e+06	1.86861	7.64339	4.09042
High	Master Protein	Q9BUJ2-1	Heterogeneous nuclear ribonucleoprotein U-like protein 1 [OS=Homo sapiens]	0	FALSE		Homo sapiens	112.353	35	23	139	23	1	856	95.7	6.92	300.88	23		Pf00622, Pf02037, Pf13671	11100	ENSG00000105323.16	HNRNPUL1	924542	1.45275e+07	1.08247e+06	8.26798e+06	15.7131	7.63804	0.486092
High	Master Protein	P62304	small nuclear ribonucleoprotein E [OS=Homo sapiens]	0	FALSE		Homo sapiens	16.706	52	3	36	3	1	92	10.8	9.44	67.32	3		Pf01423	6635	ENSG00000182004.12	SNRPE	749908	8.23701e+06	1.11981e+06	8.51615e+06	10.984	7.60499	0.692368
High	Master Protein	Q5BKZ1	DBIRD complex subunit ZNF326 [OS=Homo sapiens]	0	FALSE		Homo sapiens	26.325	15	8	40	8	1	582	65.6	5.15	52.65	8		Pf04988	284695	ENSG00000162664.16	ZNF326	469890	6.89481e+06	349794	2.65781e+06	14.6732	7.59822	0.517829
High	Master Protein	Q13724-1	Mannosyl-oligosaccharide glucosidase [OS=Homo sapiens]	0	FALSE		Homo sapiens	29.702	13	6	24	6	1	837	91.9	8.9	74.09	6		Pf03200	7841	ENSG00000115275.11	MOGS	3967.44	3967.44	3967.44	30039	1	7.57137	7.57137
High	Master Protein	P27348	14-3-3 protein theta [OS=Homo sapiens]	0	FALSE		Homo sapiens	114.475	60	20	198	14	1	245	27.7	4.78	412.43	20		Pf00244	10971	ENSG00000134308.13	YWHAQ	105485	2.54162e+06	384133	2.89202e+06	24.0945	7.52869	0.312465
High	Master Protein	P51991-1	Heterogeneous nuclear ribonucleoprotein A3 [OS=Homo sapiens]	0	FALSE		Homo sapiens	225.417	49	27	432	25	1	378	39.6	9.01	1014.14	27		Pf00076, Pf13893, Pf14259	220988	ENSG00000170144.20	HNRNPA3	4.41241e+06	7.0655e+07	5.97713e+06	4.49861e+07	16.0128	7.52637	0.470022
High	Master Protein	Q1KMD3	heterogeneous nuclear ribonucleoprotein U-like protein 2 [OS=Homo sapiens]	0	FALSE		Homo sapiens	53.987	25	15	50	15	1	747	85.1	4.91	88.89	15		Pf00622, Pf02037, Pf08433, Pf13671	221092	ENSG00000214753.2	HNRNPUL2	154933	3.86671e+06	364086	2.73609e+06	24.9574	7.51494	0.301111
High	Master Protein	Q9UM00-1	Transmembrane and coiled-coil domain-containing protein 1 [OS=Homo sapiens]	0	FALSE		Homo sapiens	9.981	14	2	7	2	1	188	21.2	9.74	23	2		Pf01956	54499	ENSG00000143183.16	TMCO1	3967.44	106345	3967.44	29595.9	26.8043	7.4597	0.278302
High	Master Protein	Q8TCJ2	Dolichyl-diphosphooligosaccharide--protein glycosyltransferase subunit STT3B [OS=Homo sapiens]	0	FALSE		Homo sapiens	20.744	9	8	17	7	1	826	93.6	8.91	23.15	8	Ubiquitination	Pf02516, Pf13231	201595	ENSG00000163527.9	STT3B	3967.44	3967.44	89096.8	663448	1	7.44637	7.44637
High	Master Protein	Q15393-1	Splicing factor 3B subunit 3 [OS=Homo sapiens]	0	FALSE		Homo sapiens	210.252	41	39	318	39	1	1217	135.5	5.26	666.49	39		Pf03178, Pf10433	23450	ENSG00000189091.12	SF3B3	2.89003e+06	5.83848e+07	5.70306e+06	4.24348e+07	20.2022	7.44071	0.368312
High	Master Protein	P11413-2	Isoform Long of Glucose-6-phosphate 1-dehydrogenase [OS=Homo sapiens]	0	FALSE		Homo sapiens	64.757	34	16	64	16	1	561	63.8	6.89	121.78	16		Pf00479, Pf02781	2539	ENSG00000160211.15	G6PD	3967.44	104901	71319.8	529908	26.4405	7.43003	0.28101
High	Master Protein	Q9NWB6	Arginine and glutamate-rich protein 1 [OS=Homo sapiens]	0.003	FALSE		Homo sapiens	6.102	8	3	9	3	1	273	33.2	10.35	8	3		Pf15346	55082	ENSG00000134884.13	ARGLU1	621875	4.70495e+06	207742	1.53703e+06	7.56574	7.39874	0.977926
High	Master Protein	Q9NR56-1	Muscleblind-like protein 1 [OS=Homo sapiens]	0	FALSE		Homo sapiens	9.832	14	4	17	4	1	388	41.8	8.9	14.43	4			4154	ENSG00000152601.17	MBNL1	9281.51	1.51901e+06	86027.9	630364	163.66	7.32744	0.0447725
High	Master Protein	P41250	Glycine--tRNA ligase [OS=Homo sapiens]	0	FALSE		Homo sapiens	137.963	47	25	107	25	1	739	83.1	7.03	272.36	25		Pf00458, Pf00587, Pf03129	2617	ENSG00000106105.13	GARS	91694.2	1.63919e+06	419462	3.06872e+06	17.8767	7.31585	0.40924
High	Master Protein	O00148	ATP-dependent RNA helicase DDX39A [OS=Homo sapiens]	0	FALSE		Homo sapiens	62.071	34	13	112	2	1	427	49.1	5.68	210.67	13		Pf00270, Pf00271, Pf14617	10212	ENSG00000123136.14	DDX39A	69074.3	2.63e+06	193226	1.41298e+06	38.0749	7.31259	0.192058
High	Master Protein	P19022	Cadherin-2 [OS=Homo sapiens]	0	FALSE		Homo sapiens	59.602	22	11	48	11	1	906	99.7	4.81	141.07	11		Pf00028, Pf01049, Pf08758	1000	ENSG00000170558.8	CDH2	3967.44	101684	137291	1.00213e+06	25.6296	7.29932	0.2848
High	Master Protein	Q562R1	Beta-actin-like protein 2 [OS=Homo sapiens]	0	FALSE		Homo sapiens	71.631	32	11	445	3	1	376	42	5.59	679.03	11		Pf00022	345651	ENSG00000169067.3	ACTBL2	3967.44	99007.8	175344	1.27311e+06	24.9551	7.26066	0.29095
High	Master Protein	P39687	Acidic leucine-rich nuclear phosphoprotein 32 family member A [OS=Homo sapiens]	0	FALSE		Homo sapiens	27.523	31	7	30	5	1	249	28.6	4.09	68.97	7		Pf12799, Pf13855, Pf14580	8125	ENSG00000140350.15	ANP32A	61408.5	721959	191327	1.38489e+06	11.7567	7.23837	0.615682
High	Master Protein	P08582-1	Melanotransferrin [OS=Homo sapiens]	0	FALSE		Homo sapiens	12.843	6	3	7	3	1	738	80.2	5.94	14.97	3		Pf00405, Pf12974	4241	ENSG00000163975.11	MFI2; MELTF	17788	69226.3	26114.1	185521	3.89174	7.10422	1.82546
High	Master Protein	Q14103	heterogeneous nuclear ribonucleoprotein D0 [OS=Homo sapiens]	0	FALSE		Homo sapiens	164.598	43	22	325	3	1	355	38.4	7.81	776.93	22		Pf00076, Pf13893, Pf14259	3184	ENSG00000138668.18	HNRNPD	473980	1.066e+07	965883	6.85483e+06	22.4904	7.09696	0.315555
High	Master Protein	Q9Y5X2	Sorting nexin-8 [OS=Homo sapiens]	0	FALSE		Homo sapiens	44.815	37	11	33	11	1	465	52.5	7.39	73.57	11		Pf00787	29886	ENSG00000106266.10	SNX8	3967.44	48805.2	57828.9	409536	12.3014	7.08186	0.575695
High	Master Protein	Q14103-2	Isoform 2 of Heterogeneous nuclear ribonucleoprotein D0 [OS=Homo sapiens]	0	FALSE		Homo sapiens	137.769	40	20	281	1	1	336	36.2	8.1	603.81	20		Pf00076, Pf13893, Pf14259	3184	ENSG00000138668.18	HNRNPD	3967.44	102576	20475.1	143669	25.8543	7.0168	0.271397
High	Master Protein	P13010	X-ray repair cross-complementing protein 5 [OS=Homo sapiens]	0	FALSE		Homo sapiens	229.798	66	39	322	39	1	732	82.7	5.81	733.72	39	Ubiquitination	Pf02735, Pf03730, Pf03731, Pf08785	7520	ENSG00000079246.15	XRCC5	3.38829e+06	3.15217e+07	3.11472e+06	2.17976e+07	9.30312	6.99825	0.752247
High	Master Protein	P09661	U2 small nuclear ribonucleoprotein A' [OS=Homo sapiens]	0	FALSE		Homo sapiens	74.827	46	16	88	16	1	255	28.4	8.62	213.73	16		Pf12799, Pf13855, Pf14580	6627	ENSG00000131876.16	SNRPA1	1.05418e+06	1.95976e+07	2.24011e+06	1.56053e+07	18.5903	6.96632	0.374729
High	Master Protein	O95347-1	structural maintenance of chromosomes protein 2 [OS=Homo sapiens]	0	FALSE		Homo sapiens	103.074	28	24	73	24	1	1197	135.6	8.43	173.51	24	Autophagy	Pf01576, Pf02463, Pf04111, Pf05262, Pf05622, Pf06470, Pf08317, Pf09726, Pf09731, Pf10174, Pf10186, Pf12128, Pf12718, Pf13166, Pf13175, Pf13304, Pf13476, Pf13555, Pf13863, Pf14362, Pf15619	10592	ENSG00000136824.18	SMC2	3967.44	491211	60375.8	420525	123.811	6.96513	0.0562563
High	Master Protein	Q9UHX1-2	Isoform 2 of Poly(U)-binding-splicing factor PUF60 [OS=Homo sapiens]	0	FALSE		Homo sapiens	96.283	52	21	146	21	1	542	58.1	5.35	312.68	21		Pf00076, Pf13893, Pf14259	22827	ENSG00000274081.4; ENSG00000179950.13	PUF60	624350	1.21872e+07	1.18149e+06	8.20592e+06	19.5199	6.94542	0.355813
High	Master Protein	O60716-1	Catenin delta-1 [OS=Homo sapiens]	0	FALSE		Homo sapiens	54.121	20	14	38	14	1	968	108.1	6.23	77.86	14		Pf00514	1500	ENSG00000198561.13	CTNND1	21640.2	179832	52507.5	363478	8.31008	6.92239	0.833011
High	Master Protein	P09874	Poly [ADP-ribose] polymerase 1 [OS=Homo sapiens]	0	FALSE		Homo sapiens	145.336	46	33	181	33	1	1014	113	8.88	418.66	33		Pf00533, Pf00644, Pf00645, Pf02877, Pf05406, Pf08063	142	ENSG00000143799.12	PARP1	921766	1.53059e+07	1.08486e+06	7.48527e+06	16.605	6.89975	0.415523
High	Master Protein	Q15029	116 kDa U5 small nuclear ribonucleoprotein component [OS=Homo sapiens]	0	FALSE		Homo sapiens	247.957	62	43	350	42	1	972	109.4	5	772.86	43		Pf00009, Pf00679, Pf03144, Pf03764, Pf14492	9343	ENSG00000108883.12	EFTUD2	2.01363e+06	4.66133e+07	4.00873e+06	2.76222e+07	23.1489	6.89051	0.29766
High	Master Protein	Q8N684-3	Isoform 3 of Cleavage and polyadenylation specificity factor subunit 7 [OS=Homo sapiens]	0	FALSE		Homo sapiens	45.619	32	12	57	12	1	514	56.3	8.87	102.9	12		Pf00076, Pf14259	79869	ENSG00000149532.15	CPSF7	297284	6.94753e+06	459078	3.13125e+06	23.37	6.82074	0.291859
High	Master Protein	Q5SSJ5-1	Heterochromatin protein 1-binding protein 3 [OS=Homo sapiens]	0	FALSE		Homo sapiens	16.755	14	5	11	5	1	553	61.2	9.67	26.51	5		Pf00538	50809	ENSG00000127483.17	HP1BP3	42725.9	869956	43586.7	296283	20.3613	6.79754	0.333846
Medium	Master Protein	Q53F19	Nuclear cap-binding protein subunit 3 [OS=Homo sapiens]	0.011	FALSE		Homo sapiens	3.68	2	1	1	1	1	620	70.5	5.73	2.89	1		Pf08675, Pf10309	55421	ENSG00000074356.16	C17orf85; NCBP3	3967.44	261600	33813.6	229843	65.9366	6.79735	0.103089
High	Master Protein	P39748	Flap endonuclease 1 [OS=Homo sapiens]	0	FALSE		Homo sapiens	74.622	47	14	119	14	1	380	42.6	8.62	251.79	14		Pf00752, Pf00867, Pf01367	2237	ENSG00000168496.3	FEN1	867680	1.08004e+07	964911	6.50623e+06	12.4475	6.74282	0.541703
High	Master Protein	O94776	Metastasis-associated protein MTA2 [OS=Homo sapiens]	0	FALSE		Homo sapiens	31.364	14	8	25	8	1	668	75	9.66	44.34	8		Pf00249, Pf00320, Pf01426, Pf01448	9219	ENSG00000149480.6	MTA2	163282	1.79892e+06	179732	1.20677e+06	11.0172	6.71431	0.609436
High	Master Protein	Q15233	Non-POU domain-containing octamer-binding protein [OS=Homo sapiens]	0	FALSE		Homo sapiens	251.405	65	30	499	28	1	471	54.2	8.95	1091.52	30		Pf00076, Pf08075, Pf13893, Pf14259	4841	ENSG00000147140.15	NONO	9.68075e+06	1.01211e+08	8.85994e+06	5.94843e+07	10.4549	6.71385	0.642173
High	Master Protein	Q9Y5S9	RNA-binding protein 8A [OS=Homo sapiens]	0	FALSE		Homo sapiens	29.568	43	5	48	5	1	174	19.9	5.72	157.76	5		Pf00076, Pf08777, Pf13893, Pf14259	9939	ENSG00000265241.6	RBM8A; LOC101060541	573971	9.36377e+06	1.33364e+06	8.93935e+06	16.314	6.70295	0.410871
High	Master Protein	Q13596	Sorting nexin-1 [OS=Homo sapiens]	0	FALSE		Homo sapiens	32.881	19	8	37	6	1	522	59	5.15	78.72	8	Vacuole;Lysosome	Pf00787, Pf03700, Pf09325, Pf12128	6642	ENSG00000028528.14	SNX1	3967.44	212406	56944.2	381570	53.5372	6.70076	0.125161
Medium	Master Protein	Q9NQZ2	Something about silencing protein 10 [OS=Homo sapiens]	0.011	FALSE		Homo sapiens	3.532	5	1	2	1	1	479	54.5	5.62	2.34	1		Pf04000, Pf09368	57050	ENSG00000132467.3	UTP3	3967.44	137327	14628.2	98004.7	34.6135	6.69971	0.193558
High	Master Protein	O14979-1	Heterogeneous nuclear ribonucleoprotein D-like [OS=Homo sapiens]	0	FALSE		Homo sapiens	110.139	34	18	241	15	1	420	46.4	9.57	535.09	18		Pf00076, Pf08777, Pf13893, Pf14259	9987	ENSG00000152795.17	HNRNPDL; HNRPDL	1.43445e+06	2.22311e+07	2.2146e+06	1.48147e+07	15.498	6.68955	0.431639
High	Master Protein	P11166	Solute carrier family 2, facilitated glucose transporter member 1 [OS=Homo sapiens]	0	FALSE		Homo sapiens	15.612	12	4	17	4	1	492	54	8.72	28.36	4		Pf00083, Pf07690, Pf13347	6513	ENSG00000117394.20	SLC2A1	19581.9	3967.44	23333.5	156088	0.202608	6.68944	33.0167
High	Master Protein	Q9UHR5-1	SAP30-binding protein [OS=Homo sapiens]	0.009	FALSE		Homo sapiens	4.195	5	1	6	1	1	308	33.9	4.84	14.89	1		Pf07818	29115	ENSG00000161526.14	SAP30BP	3967.44	334531	34349.7	229462	84.319	6.68018	0.079225
High	Master Protein	P62318	small nuclear ribonucleoprotein sm d3 [OS=Homo sapiens]	0	FALSE		Homo sapiens	58.823	49	5	130	5	1	126	13.9	10.32	387.29	5		Pf01423	6634	ENSG00000100028.11	SNRPD3	1.6223e+06	2.35315e+07	3.14678e+06	2.08521e+07	14.5051	6.62649	0.456839
High	Master Protein	Q3ZCQ8-2	Isoform 2 of Mitochondrial import inner membrane translocase subunit TIM50 [OS=Homo sapiens]	0	FALSE		Homo sapiens	40.178	24	9	33	9	1	456	50.4	9.42	92.82	9		Pf03031	92609	ENSG00000105197.10	TIMM50	3967.44	174119	27269.7	179190	43.887	6.57102	0.149726
High	Master Protein	O75934	Pre-mRNA-splicing factor spf27 [OS=Homo sapiens]	0	FALSE		Homo sapiens	43.139	54	9	50	9	1	225	26.1	5.66	98.04	9		Pf05700	10286	ENSG00000116752.5	BCAS2	299435	4.88419e+06	455100	2.98292e+06	16.3113	6.55443	0.401833
High	Master Protein	P12956	X-ray repair cross-complementing protein 6 [OS=Homo sapiens]	0	FALSE		Homo sapiens	244.393	61	38	438	38	1	609	69.8	6.64	1077.56	38		Pf02037, Pf02735, Pf03730, Pf03731	2547	ENSG00000196419.12	XRCC6	5.00708e+06	3.96399e+07	4.44802e+06	2.89753e+07	7.91676	6.51421	0.822838
High	Master Protein	Q969G3	SWI/SNF-related matrix-associated actin-dependent regulator of chromatin subfamily E member 1 [OS=Homo sapiens]	0	FALSE		Homo sapiens	11.89	9	3	17	3	1	411	46.6	4.88	41.59	3		Pf00505	6605	ENSG00000073584.18	SMARCE1	44828.3	331376	50426.1	327531	7.39212	6.49526	0.878673
High	Master Protein	Q8WUM4-2	Isoform 2 of Programmed cell death 6-interacting protein [OS=Homo sapiens]	0	FALSE		Homo sapiens	86.725	28	18	69	18	1	873	96.7	6.52	167.76	18	Ubiquitination	Pf03097, Pf08391, Pf13949	10015	ENSG00000170248.13	PDCD6IP	3967.44	566488	125813	814464	142.784	6.4736	0.0453383
High	Master Protein	P61978-2	Isoform 2 of Heterogeneous nuclear ribonucleoprotein K [OS=Homo sapiens]	0	FALSE		Homo sapiens	219.423	65	30	619	30	1	464	51	5.33	1505.56	30		Pf00013, Pf08067, Pf13014, Pf13083	3190	ENSG00000165119.20	HNRNPK	1.1336e+07	1.51227e+08	1.72902e+07	1.11203e+08	13.3404	6.43157	0.482111
High	Master Protein	Q8WXX5	dnaJ homolog subfamily C member 9 [OS=Homo sapiens]	0	FALSE		Homo sapiens	26.279	32	6	24	6	1	260	29.9	5.73	56.73	6		Pf00226	23234	ENSG00000213551.4	DNAJC9	139677	1.86528e+06	228257	1.46622e+06	13.3543	6.42358	0.481012
High	Master Protein	Q16543	Hsp90 co-chaperone Cdc37 [OS=Homo sapiens]	0	FALSE		Homo sapiens	36.44	32	9	28	9	1	378	44.4	5.25	63.85	9	Autophagy;Chaperone	Pf03234, Pf08564, Pf08565	11140	ENSG00000105401.8	CDC37	29878.1	369799	118287	754395	12.3769	6.37766	0.515285
High	Master Protein	P02533	Keratin, type I cytoskeletal 14 [OS=Homo sapiens]	0	TRUE		Homo sapiens	209.691	73	37	465	13	1	472	51.5	5.16	950.89	37		Pf00038, Pf13514	3861	ENSG00000186847.5	KRT14	1.42091e+06	3.57623e+06	1.93666e+06	1.23289e+07	2.51685	6.36605	2.52937
High	Master Protein	P46063	ATP-dependent DNA helicase Q1 [OS=Homo sapiens]	0	FALSE		Homo sapiens	120.38	45	22	118	22	1	649	73.4	7.88	222.55	22		Pf00270, Pf00271, Pf04851, Pf09382	5965	ENSG00000004700.15	RECQL	784046	1.02741e+07	646071	4.08251e+06	13.1039	6.31898	0.48222
High	Master Protein	Q7L5N1	COP9 signalosome complex subunit 6 [OS=Homo sapiens]	0	FALSE		Homo sapiens	11.692	13	3	10	3	1	327	36.1	5.73	26.22	3		Pf01398, Pf13012	10980	ENSG00000168090.9	COPS6	3967.44	142587	65419.4	411544	35.9392	6.29086	0.175041
High	Master Protein	Q9UMS4	Pre-mRNA-processing factor 19 [OS=Homo sapiens]	0	FALSE		Homo sapiens	130.859	57	19	259	19	1	504	55.1	6.61	666.2	19	Ubiquitination	Pf00400, Pf04564, Pf08606, Pf11789	27339	ENSG00000110107.8	PRPF19	4.70328e+06	6.51728e+07	5.71524e+06	3.59203e+07	13.8569	6.28501	0.453565
High	Master Protein	O43390-1	heterogeneous nuclear ribonucleoprotein r [OS=Homo sapiens]	0	FALSE		Homo sapiens	155.1	52	33	295	23	1	633	70.9	8.13	582.52	33		Pf00076, Pf13893, Pf14259	10236	ENSG00000282958.1; ENSG00000125944.18	HNRNPR	2.06782e+06	2.03815e+07	3.33827e+06	2.09253e+07	9.85653	6.26831	0.635955
High	Master Protein	P61289-2	Isoform 2 of Proteasome activator complex subunit 3 [OS=Homo sapiens]	0	FALSE		Homo sapiens	60.078	40	11	99	11	1	267	30.9	6.11	227.79	11	Ubiquitination	Pf02251, Pf02252	10197	ENSG00000131467.10	PSME3	658904	6.70708e+06	1.35758e+06	8.47762e+06	10.1791	6.24467	0.613477
High	Master Protein	P68366	Tubulin alpha-4A chain [OS=Homo sapiens]	0	FALSE		Homo sapiens	236.667	58	25	594	5	1	448	49.9	5.06	1561.63	25		Pf00091, Pf03953	7277	ENSG00000127824.13	TUBA4A	295545	1.47163e+06	718197	4.48307e+06	4.97937	6.24212	1.2536
High	Master Protein	Q99729-3	Isoform 3 of Heterogeneous nuclear ribonucleoprotein A/B [OS=Homo sapiens]	0	FALSE		Homo sapiens	82.28	48	15	210	14	1	285	30.6	7.91	446.37	15		Pf00076, Pf08143, Pf13893, Pf14259	3182	ENSG00000197451.11	HNRNPAB	1.21625e+06	1.52918e+07	2144100	1.33617e+07	12.5729	6.23183	0.495656
High	Master Protein	P49642	DNA primase small subunit [OS=Homo sapiens]	0	FALSE		Homo sapiens	10.246	9	2	5	2	1	420	49.9	8.21	13.49	2		Pf01896	5557	ENSG00000198056.13	PRIM1	3967.44	3967.44	3967.44	24534.5	1	6.18395	6.18395
High	Master Protein	Q9H0D6-1	5'-3' exoribonuclease 2 [OS=Homo sapiens]	0	FALSE		Homo sapiens	91.864	30	21	98	21	1	950	108.5	7.47	221.64	21	Aggresome	Pf03159	22803	ENSG00000088930.7	XRN2	1.18655e+06	1.00921e+07	1.01604e+06	6.23327e+06	8.50542	6.1349	0.721293
High	Master Protein	P51610-4	Isoform 4 of Host cell factor 1 [OS=Homo sapiens]	0	FALSE		Homo sapiens	24.589	4	6	27	6	1	2079	213.3	7.33	54.11	6	Ubiquitination	Pf01344, Pf13415, Pf13418, Pf13854, Pf13964	3054		HCFC1	142121	1.67949e+06	121490	744784	11.8174	6.13039	0.518761
High	Master Protein	Q86X51	Uncharacterized protein CXorf67 [OS=Homo sapiens]	0	FALSE		Homo sapiens	18.927	16	5	23	5	1	503	51.9	10.1	60.8	5			340602	ENSG00000187690.3	CXorf67	144957	1.94431e+06	169262	1.03738e+06	13.4131	6.12884	0.45693
High	Master Protein	Q9UI30	Multifunctional methyltransferase subunit TRM112-like protein [OS=Homo sapiens]	0	FALSE		Homo sapiens	14.374	42	4	15	4	1	125	14.2	5.26	33.83	4		Pf03966	51504	ENSG00000173113.6	TRMT112	57174	159733	103176	630798	2.79381	6.11381	2.18834
High	Master Protein	P33992	DNA replication licensing factor mcm5 [OS=Homo sapiens]	0	FALSE		Homo sapiens	54.704	27	15	62	15	1	734	82.2	8.37	109.2	15		Pf00493, Pf07728, Pf14551	4174	ENSG00000100297.15	MCM5	616080	5.91683e+06	784778	4.77557e+06	9.604	6.08525	0.633616
High	Master Protein	Q5VW32	BRO1 domain-containing protein BROX [OS=Homo sapiens]	0	FALSE		Homo sapiens	10.038	14	3	7	3	1	411	46.4	7.65	15.68	3		Pf03097	148362	ENSG00000162819.11	BROX	3967.44	342328	77400	470660	86.2842	6.08088	0.0704749
High	Master Protein	Q06587	E3 ubiquitin-protein ligase RING1 [OS=Homo sapiens]	0	FALSE		Homo sapiens	12.389	10	3	13	3	1	406	42.4	5.62	23.17	3	Ubiquitination	Pf00097, Pf11789, Pf13639, Pf13920, Pf13923, Pf14570, Pf14634, Pf14835, Pf15227	6015	ENSG00000226788.3; ENSG00000204227.4; ENSG00000228520.3; ENSG00000206287.5; ENSG00000231115.3; ENSG00000235107.3	RING1	69505.1	649428	68159.3	413448	9.3436	6.06591	0.649205
High	Master Protein	Q9BY42	protein RTF2 homolog [OS=Homo sapiens]	0.006	FALSE		Homo sapiens	5.466	8	2	5	2	1	306	33.9	8.59	6.07	2		Pf04641	51507	ENSG00000022277.12	RTFDC1	28058.3	282462	24938.4	151266	10.067	6.06559	0.602524
High	Master Protein	Q96T88-2	Isoform 2 of E3 ubiquitin-protein ligase UHRF1 [OS=Homo sapiens]	0	FALSE		Homo sapiens	20.553	11	7	18	7	1	806	91.1	7.44	25.85	7	Ubiquitination	Pf00097, Pf00240, Pf00628, Pf02182, Pf11976, Pf12148, Pf13639, Pf13923, Pf14634	29128		UHRF1	99020.5	1.44821e+06	33851.6	203732	14.6253	6.01838	0.411504
High	Master Protein	Q86VP6-1	cullin-associated nedd8-dissociated protein 1 [OS=Homo sapiens]	0	FALSE		Homo sapiens	42.68	14	12	28	12	1	1230	136.3	5.78	70.8	12	Ubiquitination	Pf08623, Pf12755, Pf13513	55832	ENSG00000111530.12	CAND1	3967.44	351438	60919.2	365157	88.5804	5.99412	0.0676688
Medium	Master Protein	Q9Y6A4	Cilia- and flagella-associated protein 20 [OS=Homo sapiens]	0.018	FALSE		Homo sapiens	2.658	6	1	3	1	1	193	22.8	9.76	5.9	1		Pf05018	29105	ENSG00000070761.7	C16orf80; CFAP20	28322.2	608934	59974.3	357075	21.5002	5.95381	0.276918
High	Master Protein	P62714	serine/threonine-protein phosphatase 2A catalytic subunit beta isoform [OS=Homo sapiens]	0	FALSE		Homo sapiens	50.93	52	11	42	9	1	309	35.6	5.43	96.89	11	Ubiquitination	Pf00149	5516	ENSG00000104695.12	PPP2CB	31632.1	52293.2	195454	1.15905e+06	1.65317	5.93006	3.58709
High	Master Protein	O43148-2	Isoform 2 of mRNA cap guanine-N7 methyltransferase [OS=Homo sapiens]	0	FALSE		Homo sapiens	26.837	20	7	28	7	1	504	57.7	7.69	56.78	7		Pf03291	8731	ENSG00000101654.17	RNMT	129176	2.02938e+06	299931	1.77815e+06	15.7102	5.92852	0.377368
High	Master Protein	Q15366-3	Isoform 3 of Poly(rC)-binding protein 2 [OS=Homo sapiens]	0	FALSE		Homo sapiens	88.9	61	12	191	9	1	362	38.2	6.79	529.32	12	Ubiquitination	Pf00013, Pf13014	5094	ENSG00000197111.15	PCBP2	1.00102e+06	9.82338e+06	1.28399e+06	7.59934e+06	9.81339	5.91854	0.603109
High	Master Protein	P23246-1	splicing factor, proline- and glutamine-rich [OS=Homo sapiens]	0	FALSE		Homo sapiens	268.374	53	40	456	39	1	707	76.1	9.44	1042.37	40		Pf00076, Pf08075, Pf13893, Pf14259	6421	ENSG00000116560.10	SFPQ	9.48962e+06	9.63235e+07	1.01844e+07	6.01348e+07	10.1504	5.9046	0.581711
High	Master Protein	P55209	Nucleosome assembly protein 1-like 1 [OS=Homo sapiens]	0	FALSE		Homo sapiens	116.781	38	14	141	12	1	391	45.3	4.46	385.31	14		Pf00956	4673	ENSG00000187109.13	NAP1L1	105352	392234	546176	3.22125e+06	3.72308	5.89783	1.58413
High	Master Protein	P16070	CD44 antigen [OS=Homo sapiens]	0	FALSE		Homo sapiens	45.255	12	10	59	10	1	742	81.5	5.33	139.16	10		Pf00193	960	ENSG00000026508.17	CD44	35222.3	336280	36664	215576	9.54734	5.87978	0.615855
High	Master Protein	Q9C037-1	E3 ubiquitin-protein ligase TRIM4 [OS=Homo sapiens]	0.006	FALSE		Homo sapiens	5.48	5	2	6	2	1	500	57.4	8.1	11.99	2	Ubiquitination	Pf00097, Pf00622, Pf00643, Pf13445, Pf13639, Pf13765, Pf13920, Pf13923, Pf14570, Pf14634, Pf15227	89122	ENSG00000146833.15	TRIM4	178890	1.42079e+06	607057	3.55674e+06	7.94224	5.85899	0.7377
High	Master Protein	Q15459	splicing factor 3A subunit 1 [OS=Homo sapiens]	0	FALSE		Homo sapiens	146.628	44	32	218	32	1	793	88.8	5.22	476.13	32		Pf00240, Pf01805, Pf12230, Pf14560	10291	ENSG00000099995.18	SF3A1	1.95965e+06	3.65254e+07	4.57889e+06	2.67978e+07	18.6387	5.85245	0.313994
High	Master Protein	Q9Y512	sorting and assembly machinery component 50 homolog [OS=Homo sapiens]	0	FALSE		Homo sapiens	15.308	13	4	10	4	1	469	51.9	6.9	23.87	4		Pf01103, Pf07244	25813	ENSG00000100347.14	SAMM50	3967.44	3967.44	30540.6	178687	1	5.85081	5.85081
High	Master Protein	Q99873	protein arginine N-methyltransferase 1 [OS=Homo sapiens]	0	FALSE		Homo sapiens	115.253	58	19	209	19	1	361	41.5	5.43	480.43	19		Pf05175, Pf06325, Pf08241, Pf12847, Pf13649, Pf13847	3276		PRMT1	1.63388e+06	1.89903e+07	2.72237e+06	1.59259e+07	11.6228	5.85001	0.503323
High	Master Protein	Q71RC2-4	Isoform 4 of La-related protein 4 [OS=Homo sapiens]	0.007	FALSE		Homo sapiens	4.559	2	1	4	1	1	730	81.2	6.61	10.19	1		Pf05383, Pf14259	113251	ENSG00000161813.21	LARP4	3967.44	3967.44	3967.44	23131.7	1	5.83037	5.83037
High	Master Protein	P38919	Eukaryotic initiation factor 4A-III [OS=Homo sapiens]	0	FALSE		Homo sapiens	138.684	57	24	226	22	1	411	46.8	6.73	479.73	24		Pf00270, Pf00271	9775	ENSG00000141543.9	EIF4A3	1.82662e+06	2.84881e+07	3.74149e+06	2.17319e+07	15.5961	5.80836	0.372424
High	Master Protein	Q08209-1	Serine/threonine-protein phosphatase 2B catalytic subunit alpha isoform [OS=Homo sapiens]	0	FALSE		Homo sapiens	16.028	15	6	12	6	1	521	58.7	5.86	18.76	6		Pf00149	5530	ENSG00000138814.16	PPP3CA	3967.44	3967.44	63114.2	366458	1	5.80627	5.80627
High	Master Protein	P22061-2	Isoform 2 of Protein-L-isoaspartate(D-aspartate) O-methyltransferase [OS=Homo sapiens]	0	FALSE		Homo sapiens	27.605	50	7	19	7	1	228	24.7	6.52	48.92	7		Pf01135, Pf01209, Pf05175, Pf06325, Pf08241, Pf12847, Pf13489, Pf13659, Pf13847	5110		PCMT1	3967.44	156802	83673.8	485758	39.5222	5.80538	0.146889
High	Master Protein	Q15365	Poly(RC)-binding protein 1 [OS=Homo sapiens]	0	FALSE		Homo sapiens	133.962	72	14	272	11	1	356	37.5	7.09	727.11	14		Pf00013, Pf13014	5093	ENSG00000169564.6	PCBP1	1.86212e+06	2.52969e+07	2.72156e+06	1.57973e+07	13.585	5.8045	0.427271
High	Master Protein	P08621-1	U1 small nuclear ribonucleoprotein 70 kDa [OS=Homo sapiens]	0	FALSE		Homo sapiens	82.88	40	16	164	16	1	437	51.5	9.94	340.26	16	Autophagy;Chaperone	Pf00076, Pf12220, Pf13893, Pf14259	6625	ENSG00000104852.14	SNRNP70	2.01457e+06	3.04816e+07	2.66883e+06	1.5457e+07	15.1306	5.79168	0.382779
High	Master Protein	P02538	Keratin, type II cytoskeletal 6A [OS=Homo sapiens]	0	TRUE		Homo sapiens	163.393	55	37	362	2	1	564	60	8	693.21	37	Autophagy	Pf00038, Pf04111, Pf13166	3853	ENSG00000205420.10	KRT6A	285654	1677544	406854	2.35323e+06	5.87263	5.78397	0.984902
High	Master Protein	P49736	DNA replication licensing factor mcm2 [OS=Homo sapiens]	0	FALSE		Homo sapiens	84.588	29	21	97	21	1	904	101.8	5.52	188.07	21		Pf00493, Pf01078, Pf07728, Pf12619, Pf14551	4171	ENSG00000073111.13	MCM2	302941	4.1747e+06	695791	4.00723e+06	13.7806	5.75925	0.417925
High	Master Protein	Q92843-2	Isoform 3 of Bcl-2-like protein 2 [OS=Homo sapiens]	0	FALSE		Homo sapiens	16.882	20	4	15	4	1	333	37.1	8.13	21.43	4		Pf00076, Pf00452, Pf02180, Pf13893, Pf14259	599; 8106	ENSG00000258643.5	BCL2L2; PABPN1	215037	1.41297e+06	371206	2.13643e+06	6.5708	5.75537	0.875902
High	Master Protein	Q86VM9	Zinc finger CCCH domain-containing protein 18 [OS=Homo sapiens]	0	FALSE		Homo sapiens	19.366	7	5	9	5	1	953	106.3	8.32	23.8	5		Pf00642	124245	ENSG00000158545.15	ZC3H18	32692.5	1.32802e+06	67412.6	386553	40.6215	5.73414	0.14116
High	Master Protein	Q13151	Heterogeneous nuclear ribonucleoprotein A0 [OS=Homo sapiens]	0	FALSE		Homo sapiens	95.021	57	15	211	13	1	305	30.8	9.29	441.28	15		Pf00076, Pf13893, Pf14259	10949	ENSG00000177733.6	HNRNPA0	2.00415e+06	1.85098e+07	2.32832e+06	1.33286e+07	9.23574	5.72455	0.619826
High	Master Protein	Q8TAT6-2	Isoform 2 of Nuclear protein localization protein 4 homolog [OS=Homo sapiens]	0	FALSE		Homo sapiens	33.247	21	9	30	9	1	617	69.4	6.68	60.84	9	Ubiquitination	Pf05020, Pf05021, Pf11543	55666	ENSG00000182446.13	NPLOC4	69369.5	380823	112685	642846	5.48978	5.70482	1.03917
High	Master Protein	P43490	nicotinamide phosphoribosyltransferase [OS=Homo sapiens]	0	FALSE		Homo sapiens	25.29	27	7	14	7	1	491	55.5	7.15	31.32	7		Pf04095	10135	ENSG00000105835.11	NAMPT	3967.44	58847.8	33955.5	193394	14.8327	5.6955	0.383983
High	Master Protein	P02545-2	Isoform C of Prelamin-A/C [OS=Homo sapiens]	0	FALSE		Homo sapiens	290.77	80	54	566	1	1	572	65.1	6.84	1289.1	54		Pf00038, Pf00932	4000	ENSG00000160789.19	LMNA	75174.2	335385	24061.5	136483	4.46143	5.67226	1.2714
High	Master Protein	Q9UBE0-1	SUMO-activating enzyme subunit 1 [OS=Homo sapiens]	0.002	FALSE		Homo sapiens	9.002	16	3	6	3	1	346	38.4	5.3	16.35	3	Ubiquitination	Pf00899	10055	ENSG00000142230.11	SAE1	3967.44	3967.44	3967.44	22445	1	5.6573	5.6573
High	Master Protein	Q92922	SWI/SNF complex subunit SMARCC1 [OS=Homo sapiens]	0	FALSE		Homo sapiens	26.055	9	8	25	4	1	1105	122.8	5.76	45.04	8	Ubiquitination	Pf04433	6599	ENSG00000173473.10	SMARCC1	68943.5	749318	72683.8	409735	10.8686	5.63723	0.518671
High	Master Protein	P55060-1	Exportin-2 [OS=Homo sapiens]	0	FALSE		Homo sapiens	219.31	57	42	304	42	1	971	110.3	5.77	652.78	42		Pf03378, Pf03810, Pf08506	1434	ENSG00000124207.16	CSE1L	824641	1.18479e+07	1.63622e+06	9.20789e+06	14.3673	5.62753	0.39169
High	Master Protein	P27824-2	Isoform 2 of Calnexin [OS=Homo sapiens]	0	FALSE		Homo sapiens	178.997	52	28	197	28	1	627	71.5	4.7	495.83	28	Chaperone	Pf00262	821		CANX	46491.9	145249	130029	728151	3.12419	5.59989	1.79243
High	Master Protein	P54105	Methylosome subunit pICln [OS=Homo sapiens]	0	FALSE		Homo sapiens	11.532	19	3	13	3	1	237	26.2	4.11	24.83	3		Pf03517	1207	ENSG00000074201.8	CLNS1A	18625.9	118515	53850.8	301428	6.3629	5.59746	0.879703
High	Master Protein	Q96ER3	protein saal1 [OS=Homo sapiens]	0.002	FALSE		Homo sapiens	9.18	6	2	9	2	1	474	53.5	4.5	25.82	2			113174	ENSG00000166788.9	SAAL1	3967.44	37408.8	7941.63	44407.5	9.42894	5.59173	0.593039
High	Master Protein	O76003	glutaredoxin-3 [OS=Homo sapiens]	0	FALSE		Homo sapiens	24.815	27	8	21	8	1	335	37.4	5.39	35.03	8		Pf00085, Pf00462, Pf02114, Pf02966, Pf04908, Pf13098, Pf13905	10539	ENSG00000108010.11	GLRX3	3967.44	221057	55190.4	307805	55.7178	5.57715	0.100096
High	Master Protein	Q9NQP4	Prefoldin subunit 4 [OS=Homo sapiens]	0	FALSE		Homo sapiens	10.889	19	2	11	2	1	134	15.3	4.53	28.34	2	Chaperone	Pf01920	5203	ENSG00000101132.9	PFDN4	3967.44	48126	37533	208794	12.1302	5.56296	0.458603
High	Master Protein	Q96HS1-1	Serine/threonine-protein phosphatase Pgam5, mitochondrial [OS=Homo sapiens]	0	FALSE		Homo sapiens	17.329	21	6	32	6	1	289	32	8.68	51.46	6	Autophagy	Pf00300	192111	ENSG00000247077.6	PGAM5	198136	4.70791e+06	445157	2.47252e+06	23.761	5.55426	0.233755
High	Master Protein	Q6IBS0	Twinfilin-2 [OS=Homo sapiens]	0	FALSE		Homo sapiens	32.762	36	7	16	7	1	349	39.5	6.84	45.71	7		Pf00241	11344	ENSG00000247596.8	TWF2	3967.44	3967.44	29139.3	161660	1	5.54783	5.54783
High	Master Protein	O00422	Histone deacetylase complex subunit SAP18 [OS=Homo sapiens]	0	FALSE		Homo sapiens	48.962	57	11	62	11	1	153	17.6	9.35	110.17	11		Pf06487	10284	ENSG00000150459.12	SAP18	1.17068e+06	1.74004e+07	1.87277e+06	1.03637e+07	14.8634	5.5339	0.372316
High	Master Protein	P26599-3	Isoform 3 of Polypyrimidine tract-binding protein 1 [OS=Homo sapiens]	0	FALSE		Homo sapiens	162.307	63	23	307	23	1	557	59.6	9.16	838.11	23		Pf00076, Pf13893, Pf14259	5725	ENSG00000011304.19	PTBP1	4.69289e+06	4.81386e+07	6.34373e+06	3.50987e+07	10.2578	5.53281	0.539378
High	Master Protein	Q02539	Histone H1.1 [OS=Homo sapiens]	0	FALSE		Homo sapiens	89.536	33	13	226	6	1	215	21.8	10.99	605.36	13		Pf00538	3024	ENSG00000124610.4	HIST1H1A	568778	5.92128e+06	446402	2.46834e+06	10.4105	5.5294	0.531135
High	Master Protein	O75083	WD repeat-containing protein 1 [OS=Homo sapiens]	0	FALSE		Homo sapiens	99.069	50	18	94	18	1	606	66.2	6.65	247.81	18		Pf00400, Pf04762, Pf08662, Pf14783	9948	ENSG00000071127.16	WDR1	187637	1.08973e+06	405407	2.23572e+06	5.80767	5.51476	0.949566
High	Master Protein	P36915-1	Guanine nucleotide-binding protein-like 1 [OS=Homo sapiens]	0	FALSE		Homo sapiens	16.893	10	5	19	5	1	607	68.6	5.8	38.72	5		Pf01926, Pf02421	2794	ENSG00000235986.9; ENSG00000229470.9; ENSG00000204590.12; ENSG00000206492.11; ENSG00000232143.9; ENSG00000228581.9; ENSG00000226882.9	GNL1	3967.44	135316	44638.3	245216	34.1066	5.4934	0.161066
High	Master Protein	Q52LJ0-2	Isoform 2 of Protein FAM98B [OS=Homo sapiens]	0	FALSE		Homo sapiens	56.249	32	10	63	9	1	433	45.5	8.69	148.87	10		Pf10239	283742	ENSG00000171262.11	FAM98B	418929	3.81903e+06	500385	2.73973e+06	9.11618	5.47524	0.600607
High	Master Protein	Q99536	Synaptic vesicle membrane protein VAT-1 homolog [OS=Homo sapiens]	0	FALSE		Homo sapiens	78.334	62	14	58	14	1	393	41.9	6.29	158.74	14	Vacuole;Lysosome	Pf00107, Pf08240, Pf13602	10493	ENSG00000108828.15	VAT1	628467	2.02827e+06	800017	4.36429e+06	3.22734	5.45525	1.69032
High	Master Protein	Q13126-2	Isoform 2 of S-methyl-5'-thioadenosine phosphorylase [OS=Homo sapiens]	0.002	FALSE		Homo sapiens	7.634	12	2	6	2	1	346	38.3	8.12	16.58	2		Pf01048	4507		MTAP	24262.8	89016.3	63275.2	344791	3.66883	5.44907	1.48523
High	Master Protein	Q9H7N4	Splicing factor, arginine/serine-rich 19 [OS=Homo sapiens]	0.004	FALSE		Homo sapiens	5.593	2	2	3	2	1	1312	139.2	9.25	6.54	2			58506	ENSG00000126461.14	SCAF1	3967.44	355687	30700.4	167281	89.6515	5.4488	0.0607776
High	Master Protein	P12236	ADP/ATP translocase 3 [OS=Homo sapiens]	0	FALSE		Homo sapiens	81.634	50	17	183	3	1	298	32.8	9.74	342.9	17		Pf00153	293	ENSG00000169100.13	SLC25A6	47654.4	228478	74850.9	407794	4.79449	5.44809	1.13632
High	Master Protein	P61158	actin-related protein 3 [OS=Homo sapiens]	0	FALSE		Homo sapiens	53.788	50	13	49	13	1	418	47.3	5.88	107.19	13		Pf00022	10096	ENSG00000115091.11	ACTR3	38368.9	285270	193148	1.05228e+06	7.43492	5.44803	0.732763
High	Master Protein	Q92879-4	Isoform 4 of CUGBP Elav-like family member 1 [OS=Homo sapiens]	0	FALSE		Homo sapiens	30.632	14	7	31	7	1	512	55	8.38	39.25	7		Pf00076, Pf13893, Pf14259	10658	ENSG00000149187.17	CELF1	106963	1.62618e+06	292683	1.59283e+06	15.2032	5.44218	0.357964
High	Master Protein	P33993-1	DNA replication licensing factor MCM7 [OS=Homo sapiens]	0	FALSE		Homo sapiens	84.79	38	20	82	20	1	719	81.3	6.46	181.01	20		Pf00493, Pf07728, Pf14551	4176	ENSG00000166508.17	MCM7	307846	3.69875e+06	561185	3.04409e+06	12.0149	5.4244	0.451471
High	Master Protein	Q13148-1	TAR DNA-binding protein 43 [OS=Homo sapiens]	0	FALSE		Homo sapiens	58.742	41	11	88	11	1	414	44.7	6.19	248.3	11		Pf00076, Pf13893, Pf14259	23435	ENSG00000120948.16	TARDBP	1.02636e+06	1.11052e+07	1.09818e+06	5.95577e+06	10.82	5.42329	0.501228
High	Master Protein	P53041	Serine/threonine-protein phosphatase 5 [OS=Homo sapiens]	0	FALSE		Homo sapiens	9.955	8	3	6	3	1	499	56.8	6.28	13.09	3		Pf00149, Pf00515, Pf07719, Pf08321, Pf12895, Pf13371, Pf13414, Pf13424, Pf13432, Pf14559	5536	ENSG00000011485.14	PPP5C	3967.44	3967.44	31386.2	169896	1	5.41308	5.41308
High	Master Protein	P82979	SAP domain-containing ribonucleoprotein [OS=Homo sapiens]	0	FALSE		Homo sapiens	19.048	28	5	34	5	1	210	23.7	6.42	60.79	5		Pf02037	84324	ENSG00000205323.8	SARNP	163591	3.23828e+06	608396	3.28555e+06	19.7949	5.40034	0.272814
High	Master Protein	Q6YN16	Hydroxysteroid dehydrogenase-like protein 2 [OS=Homo sapiens]	0	FALSE		Homo sapiens	11.164	10	3	10	3	1	418	45.4	7.99	25.49	3		Pf00106, Pf02036, Pf13561, Pf14864	84263	ENSG00000119471.14	HSDL2	3967.44	117343	31939.8	172485	29.5765	5.4003	0.182587
High	Master Protein	Q15149-4	Isoform 4 of Plectin [OS=Homo sapiens]	0	FALSE		Homo sapiens	1660.12	69	305	1954	1	1	4547	515.9	5.8	4693.16	305		Pf00307, Pf00681, Pf07812	5339	ENSG00000178209.14	PLEC	111544	867297	118142	637200	7.77536	5.39352	0.693669
High	Master Protein	P41223	Protein BUD31 homolog [OS=Homo sapiens]	0	FALSE		Homo sapiens	32.249	69	10	47	10	1	144	17	8.82	70.02	10		Pf01125	8896	ENSG00000106245.10	BUD31	269701	4.51569e+06	555357	2.98934e+06	16.7433	5.38273	0.321486
High	Master Protein	Q96FW1	Ubiquitin thioesterase otub1 [OS=Homo sapiens]	0	FALSE		Homo sapiens	17.668	20	4	26	4	1	271	31.3	4.94	59.47	4	Ubiquitination	Pf02338, Pf10275	55611	ENSG00000167770.11	OTUB1	20629	396527	114613	616612	19.2218	5.37996	0.279889
High	Master Protein	Q15428	splicing factor 3a subunit 2 [OS=Homo sapiens]	0	FALSE		Homo sapiens	38.744	23	9	39	9	1	464	49.2	9.64	74.43	9		Pf12874	8175	ENSG00000104897.9	SF3A2	230170	6.39883e+06	985356	5.29822e+06	27.8004	5.37696	0.193413
Medium	Master Protein	Q9BRX5-3	Isoform 3 of DNA replication complex GINS protein PSF3 [OS=Homo sapiens]	0.016	FALSE		Homo sapiens	2.877	3	1	3	1	1	255	28.8	5.24	1.91	1		Pf05916	64785	ENSG00000181938.13	GINS3	3967.44	3967.44	35095.9	188278	1	5.36468	5.36468
High	Master Protein	Q15785	Mitochondrial import receptor subunit TOM34 [OS=Homo sapiens]	0	FALSE		Homo sapiens	47.001	50	11	57	11	1	309	34.5	8.98	141.99	11		Pf00515, Pf07719, Pf12895, Pf13414	10953	ENSG00000025772.7	TOMM34	44346.1	829229	229227	1.22773e+06	18.699	5.35594	0.286429
High	Master Protein	P22626	heterogeneous nuclear ribonucleoproteins A2/B1 [OS=Homo sapiens]	0	FALSE		Homo sapiens	336.453	79	41	859	36	1	353	37.4	8.95	2071.58	41		Pf00076, Pf13893, Pf14259	3181	ENSG00000122566.20	HNRNPA2B1	1.60518e+07	1.72092e+08	2.97749e+07	1.59449e+08	10.721	5.35516	0.4995
High	Master Protein	P49915	GMP synthase [glutamine-hydrolyzing] [OS=Homo sapiens]	0	FALSE		Homo sapiens	51.388	29	14	52	14	1	693	76.7	6.87	112.67	14		Pf00117, Pf00733, Pf00958, Pf01171, Pf02540, Pf03054, Pf06508, Pf07722	8833	ENSG00000163655.15	GMPS	131332	1.61229e+06	214471	1.14243e+06	12.2765	5.32672	0.433897
High	Master Protein	P09211	Glutathione S-transferase P [OS=Homo sapiens]	0	TRUE		Homo sapiens	80.121	70	11	106	11	1	210	23.3	5.64	279.64	11		Pf00043, Pf02798, Pf14497	2950	ENSG00000084207.15	GSTP1	376795	2.71025e+06	1.25493e+06	6.63256e+06	7.19292	5.28519	0.734776
High	Master Protein	P84090	Enhancer of rudimentary homolog [OS=Homo sapiens]	0	FALSE		Homo sapiens	40.949	40	6	121	6	1	104	12.3	5.92	297.38	6		Pf01133	2079	ENSG00000100632.10	ERH	1.82023e+06	3.32098e+07	3.63571e+06	1.92126e+07	18.2448	5.28442	0.289639
High	Master Protein	Q08554-1	Desmocollin-1 [OS=Homo sapiens]	0	FALSE		Homo sapiens	25.333	7	5	20	5	1	894	99.9	5.43	42.42	5		Pf00028, Pf01049, Pf08758	1823	ENSG00000134765.9	DSC1	161105	55127.2	390767	2.05638e+06	0.342182	5.26242	15.379
High	Master Protein	P09651-1	Heterogeneous nuclear ribonucleoprotein A1 [OS=Homo sapiens]	0	FALSE		Homo sapiens	280.496	55	30	652	25	1	372	38.7	9.13	1578.08	30		Pf00076, Pf13893, Pf14259	3178	ENSG00000135486.17	HNRNPA1	9.8513e+06	9.63292e+07	1.58328e+07	8.32211e+07	9.77832	5.25624	0.53754
High	Master Protein	Q9Y3B4	Splicing factor 3B subunit 6 [OS=Homo sapiens]	0	FALSE		Homo sapiens	29.676	46	5	57	5	1	125	14.6	9.38	103.4	5		Pf00076, Pf13893, Pf14259	51639	ENSG00000115128.6	SF3B14; SF3B6	569168	8.5407e+06	1.22023e+06	6.40616e+06	15.0056	5.24997	0.349867
High	Master Protein	P48739-3	Isoform 3 of Phosphatidylinositol transfer protein beta isoform [OS=Homo sapiens]	0	FALSE		Homo sapiens	73.111	51	10	62	10	1	273	31.7	6.65	151.56	10		Pf02121	23760	ENSG00000180957.17	PITPNB	3967.44	229055	89407.1	467503	57.7337	5.22893	0.0905699
High	Master Protein	Q8IX12	Cell division cycle and apoptosis regulator protein 1 [OS=Homo sapiens]	0	FALSE		Homo sapiens	14.384	5	5	20	5	1	1150	132.7	5.76	38.9	5		Pf02037, Pf14443, Pf14444	55749	ENSG00000060339.13	CCAR1	187945	3.37377e+06	332542	1.72004e+06	17.9508	5.1724	0.288143
High	Master Protein	Q92499	ATP-dependent RNA helicase DDX1 [OS=Homo sapiens]	0	FALSE		Homo sapiens	146.882	46	27	172	27	1	740	82.4	7.23	427.21	27		Pf00270, Pf00271, Pf00622	1653	ENSG00000079785.14	DDX1	1.25891e+06	1.39388e+07	1.97278e+06	1.0191e+07	11.0721	5.16583	0.466561
High	Master Protein	P25685	dnaJ homolog subfamily B member 1 [OS=Homo sapiens]	0	FALSE		Homo sapiens	33.345	31	8	38	8	1	340	38	8.63	85.33	8	Autophagy;Ubiquitination;Chaperone	Pf00226, Pf01556	3337	ENSG00000132002.7	DNAJB1	104077	946976	254150	1.3116e+06	9.09883	5.16074	0.567187
High	Master Protein	Q9NZZ3	Charged multivesicular body protein 5 [OS=Homo sapiens]	0.008	FALSE		Homo sapiens	4.379	7	1	9	1	1	219	24.6	4.83	14.57	1	Vacuole;Lysosome	Pf03357	51510	ENSG00000086065.13	CHMP5	3967.44	129358	31559.1	162717	32.6049	5.15594	0.158134
Medium	Master Protein	P49902	Cytosolic purine 5'-nucleotidase [OS=Homo sapiens]	0.011	FALSE		Homo sapiens	3.599	2	1	2	1	1	561	64.9	6.14	4.46	1		Pf05761	22978	ENSG00000076685.18	NT5C2	3967.44	287926	31892.4	163187	72.5723	5.11681	0.0705064
High	Master Protein	P04083	annexin A1 [OS=Homo sapiens]	0	FALSE		Homo sapiens	167.012	70	25	274	25	1	346	38.7	7.02	719.2	25	Vacuole;Lysosome	Pf00191	301	ENSG00000135046.13	ANXA1	810665	8.71093e+06	2.2878e+06	1.16961e+07	10.7454	5.11236	0.475771
High	Master Protein	Q9P258	Protein RCC2 [OS=Homo sapiens]	0	FALSE		Homo sapiens	26.561	16	6	25	6	1	522	56	8.78	43.9	6		Pf00415, Pf13540	55920	ENSG00000281540.2; ENSG00000179051.13	RCC2	226730	2.04132e+06	232166	1.18442e+06	9.00329	5.10162	0.56664
High	Master Protein	O94925-3	Isoform 3 of Glutaminase kidney isoform, mitochondrial [OS=Homo sapiens]	0	FALSE		Homo sapiens	93.795	42	18	66	18	1	598	65.4	7.88	176.87	18		Pf04960	2744	ENSG00000115419.12	GLS	3967.44	385782	107333	547502	97.237	5.10096	0.052459
High	Master Protein	P25205-2	Isoform 2 of DNA replication licensing factor MCM3 [OS=Homo sapiens]	0	FALSE		Homo sapiens	95.943	32	22	128	22	1	853	95.8	5.77	241.59	22		Pf00493, Pf01078, Pf07728, Pf14551	4172	ENSG00000112118.18	MCM3	608459	6.93353e+06	1.32814e+06	6.75854e+06	11.3952	5.08873	0.446567
High	Master Protein	P48444	Coatomer subunit delta [OS=Homo sapiens]	0	FALSE		Homo sapiens	49.536	28	13	44	13	1	511	57.2	6.21	105.49	13		Pf00928	372	ENSG00000095139.13	ARCN1	3967.44	191771	76720.7	388244	48.3361	5.06049	0.104694
High	Master Protein	P51452	dual specificity protein phosphatase 3 [OS=Homo sapiens]	0	FALSE		Homo sapiens	30.156	46	6	31	6	1	185	20.5	7.8	67.05	6		Pf00102, Pf00782	1845	ENSG00000108861.8	DUSP3	52766	792106	144417	730094	15.0117	5.05547	0.336769
High	Master Protein	Q9Y4Z0	U6 snRNA-associated Sm-like protein LSm4 [OS=Homo sapiens]	0	FALSE		Homo sapiens	19.263	36	5	22	5	1	139	15.3	9.99	32.4	5		Pf01423	25804	ENSG00000130520.10	LSM4	225635	2.49117e+06	519399	2.60891e+06	11.0407	5.02294	0.454947
High	Master Protein	Q9NTJ3-1	Structural maintenance of chromosomes protein 4 [OS=Homo sapiens]	0	FALSE		Homo sapiens	89.421	28	25	64	25	1	1288	147.1	6.79	136.37	25	Autophagy	Pf02463, Pf04012, Pf04111, Pf04156, Pf06470, Pf12128, Pf13166, Pf13304, Pf13476, Pf13555	10051	ENSG00000113810.15	SMC4	77424.1	1.55986e+06	196327	982454	20.1469	5.00416	0.248383
High	Master Protein	O75940	Survival of motor neuron-related-splicing factor 30 [OS=Homo sapiens]	0	FALSE		Homo sapiens	18.333	34	4	12	4	1	238	26.7	7.24	24.76	4		Pf06003	10285	ENSG00000119953.12	SMNDC1	97661.8	1.13826e+06	133104	665306	11.6551	4.9984	0.428859
High	Master Protein	P15927-3	Isoform 3 of Replication protein A 32 kDa subunit [OS=Homo sapiens]	0	FALSE		Homo sapiens	20.932	24	5	22	5	1	358	38.8	8.94	36.74	5	Ubiquitination	Pf08784	6118	ENSG00000117748.9	RPA2	60533.6	923634	232561	1161640	15.2582	4.99499	0.327364
High	Master Protein	P62310	U6 snRNA-associated Sm-like protein LSm3 [OS=Homo sapiens]	0.003	FALSE		Homo sapiens	6.032	20	2	5	2	1	102	11.8	4.7	4.73	2		Pf01423	27258	ENSG00000170860.3	LSM3	3967.44	321854	65262.3	325775	81.1237	4.99178	0.061533
High	Master Protein	Q01105	Protein SET [OS=Homo sapiens]	0	FALSE		Homo sapiens	33.208	30	6	43	6	1	290	33.5	4.32	93.64	6		Pf00956	6418	ENSG00000119335.16	SET	494528	3.60946e+06	1.03989e+06	5.16596e+06	7.29881	4.96779	0.68063
High	Master Protein	Q08945	FACT complex subunit SSRP1 [OS=Homo sapiens]	0	FALSE		Homo sapiens	62.177	30	16	77	16	1	709	81	6.87	137.74	16		Pf00505, Pf03531, Pf08512, Pf09011	6749	ENSG00000149136.8	SSRP1	778848	6.63488e+06	604122	2.99874e+06	8.51884	4.9638	0.582686
High	Master Protein	P31942	Heterogeneous nuclear ribonucleoprotein H3 [OS=Homo sapiens]	0	FALSE		Homo sapiens	74.358	50	11	157	11	1	346	36.9	6.87	337.42	11		Pf00076, Pf14259	3189	ENSG00000096746.17	HNRNPH3	2.29819e+06	2.12378e+07	3.54651e+06	1.75962e+07	9.24113	4.96154	0.536898
High	Master Protein	Q13492-1	Phosphatidylinositol-binding clathrin assembly protein [OS=Homo sapiens]	0	FALSE		Homo sapiens	17.763	11	4	13	4	1	652	70.7	7.9	41.25	4		Pf01417, Pf07651	8301	ENSG00000073921.17	PICALM	3967.44	3967.44	10819.2	53588.4	1	4.95309	4.95309
High	Master Protein	Q9NY12-1	H/ACA ribonucleoprotein complex subunit 1 [OS=Homo sapiens]	0	FALSE		Homo sapiens	15.268	22	4	16	4	1	217	22.3	10.92	40.04	4		Pf04410	54433	ENSG00000109534.16	GAR1	244595	1.1091e+06	208270	1.03138e+06	4.53445	4.95212	1.09211
High	Master Protein	P20290-2	Isoform 2 of Transcription factor BTF3 [OS=Homo sapiens]	0	FALSE		Homo sapiens	65.213	77	8	59	1	1	162	17.7	7.5	174.69	8		Pf01849	689	ENSG00000145741.15	BTF3	39279.9	3967.44	42876.4	211800	0.101004	4.93977	48.9065
High	Master Protein	Q32MZ4-2	Isoform 2 of Leucine-rich repeat flightless-interacting protein 1 [OS=Homo sapiens]	0	FALSE		Homo sapiens	24.091	12	6	16	6	1	784	86.4	4.65	50.93	6		Pf09738	9208	ENSG00000124831.18	LRRFIP1	3967.44	3967.44	35462.4	174654	1	4.92504	4.92504
High	Master Protein	Q07666	KH domain-containing, RNA-binding, signal transduction-associated protein 1 [OS=Homo sapiens]	0	FALSE		Homo sapiens	72.896	34	12	118	11	1	443	48.2	8.66	264.57	12		Pf00013, Pf13014	10657	ENSG00000121774.17	KHDRBS1	2.69987e+06	2.51104e+07	3.29611e+06	1.59599e+07	9.3006	4.84205	0.520617
High	Master Protein	Q7RTV0	PHD finger-like domain-containing protein 5A [OS=Homo sapiens]	0	FALSE		Homo sapiens	17.325	54	5	30	5	1	110	12.4	8.41	64.85	5		Pf03660	84844	ENSG00000100410.7	PHF5A	310056	4.22104e+06	633102	3.06474e+06	13.6138	4.84083	0.355583
High	Master Protein	P53004	Biliverdin reductase A [OS=Homo sapiens]	0	FALSE		Homo sapiens	12.88	15	4	7	4	1	296	33.4	6.44	11.81	4		Pf01408, Pf09166	644	ENSG00000106605.10	BLVRA	3967.44	451401	106205	510611	113.776	4.80777	0.0422564
High	Master Protein	P62136-1	serine/threonine-protein phosphatase PP1-alpha catalytic subunit [OS=Homo sapiens]	0	FALSE		Homo sapiens	95.023	54	18	141	3	1	330	37.5	6.33	304.02	18		Pf00149	5499	ENSG00000172531.14	PPP1CA	252673	2060836	387609	1.86065e+06	8.15615	4.80034	0.588554
High	Master Protein	Q09666-1	Neuroblast differentiation-associated protein AHNAK [OS=Homo sapiens]	0	FALSE		Homo sapiens	1470.09	78	266	1549	266	1	5890	628.7	6.15	3395.56	266	Vacuole;Lysosome		79026	ENSG00000124942.13	AHNAK	1.54846e+06	7.37275e+06	2.22852e+06	1.06326e+07	4.76136	4.77115	1.00206
High	Master Protein	Q15907	Ras-related protein Rab-11B [OS=Homo sapiens]	0	FALSE		Homo sapiens	41.831	49	9	58	9	1	218	24.5	5.94	124.08	9		Pf00025, Pf00071, Pf01926, Pf08477, Pf13401	9230	ENSG00000185236.11	RAB11B	240783	1.09826e+06	261551	1.24245e+06	4.56122	4.7503	1.04145
High	Master Protein	Q9BY77	Polymerase delta-interacting protein 3 [OS=Homo sapiens]	0	FALSE		Homo sapiens	35.457	36	10	56	10	1	421	46.1	9.99	137.84	10		Pf00076, Pf13893, Pf14259	84271	ENSG00000100227.17	POLDIP3	393008	7.21488e+06	951311	4.50454e+06	18.3581	4.73509	0.257929
High	Master Protein	O15260-1	surfeit locus protein 4 [OS=Homo sapiens]	0	FALSE		Homo sapiens	21.449	21	5	15	5	1	269	30.4	7.78	29.21	5	Vacuole;Lysosome	Pf02077	6836	ENSG00000280951.2; ENSG00000148248.13	SURF4	3967.44	3967.44	30724.9	145361	1	4.73107	4.73107
High	Master Protein	Q9UKM9-1	RNA-binding protein Raly [OS=Homo sapiens]	0	FALSE		Homo sapiens	74.005	49	17	163	17	1	306	32.4	9.17	330.2	17		Pf00076, Pf13893, Pf14259	22913	ENSG00000125970.11	RALY	3.76201e+06	3.26265e+07	6.49666e+06	3.0713e+07	8.67263	4.72751	0.545106
High	Master Protein	P61019-1	Ras-related protein Rab-2A [OS=Homo sapiens]	0	FALSE		Homo sapiens	40.802	62	10	50	10	1	212	23.5	6.54	110.49	10	Vacuole;Lysosome	Pf00009, Pf00025, Pf00071, Pf01926, Pf04670, Pf08477	5862	ENSG00000104388.14	RAB2A	72900.1	1.08413e+06	254845	1.19995e+06	14.8715	4.70854	0.316616
High	Master Protein	Q15517	corneodesmosin [OS=Homo sapiens]	0.004	FALSE		Homo sapiens	5.713	5	2	3	2	1	529	51.5	8.35	1.89	2			1041		CDSN	63861.5	3967.44	128281	603989	0.0621258	4.70833	75.787
High	Master Protein	P62306	Small nuclear ribonucleoprotein F [OS=Homo sapiens]	0	FALSE		Homo sapiens	16.133	24	3	75	3	1	86	9.7	4.67	206.17	3		Pf01423	6636	ENSG00000139343.10	SNRPF	1.27709e+06	1.06011e+07	2.61965e+06	12333495	8.301	4.70806	0.567168
High	Master Protein	Q14694-2	Isoform 2 of Ubiquitin carboxyl-terminal hydrolase 10 [OS=Homo sapiens]	0.002	FALSE		Homo sapiens	7.883	4	2	6	2	1	846	92.5	5.69	14.43	2	Autophagy;Ubiquitination	Pf00443, Pf13423	9100		USP10	3967.44	77743	47437.9	222664	19.5952	4.6938	0.239538
High	Master Protein	O43670-4	Isoform 4 of BUB3-interacting and GLEBS motif-containing protein ZNF207 [OS=Homo sapiens]	0.006	FALSE		Homo sapiens	5.264	5	2	5	2	1	494	52.7	9.1	9.16	2	Ubiquitination		7756	ENSG00000010244.18	ZNF207	46493.4	575126	94163.6	441790	12.37	4.69173	0.379281
High	Master Protein	O76071	Probable cytosolic iron-sulfur protein assembly protein Ciao1 [OS=Homo sapiens]	0	FALSE		Homo sapiens	36.809	41	8	31	8	1	339	37.8	4.97	67.08	8		Pf00400, Pf08662	9391	ENSG00000144021.2	CIAO1	26749.9	191030	77153.5	361882	7.14133	4.69042	0.656799
High	Master Protein	O60506	Heterogeneous nuclear ribonucleoprotein Q [OS=Homo sapiens]	0	FALSE		Homo sapiens	141.05	55	30	214	20	1	623	69.6	8.59	446.16	30		Pf00076, Pf13893, Pf14259	10492	ENSG00000135316.17	SYNCRIP	308624	2.79578e+06	1.00266e+06	4.69738e+06	9.05888	4.68491	0.517162
High	Master Protein	P33991	DNA replication licensing factor MCM4 [OS=Homo sapiens]	0	FALSE		Homo sapiens	60.104	25	16	48	16	1	863	96.5	6.74	101.1	16		Pf00493, Pf07728, Pf14551	4173	ENSG00000104738.16	MCM4	356532	3.45271e+06	554437	2.59343e+06	9.68414	4.67759	0.483016
High	Master Protein	O43242	26S proteasome non-ATPase regulatory subunit 3 [OS=Homo sapiens]	0	FALSE		Homo sapiens	52.597	27	11	50	11	1	534	60.9	8.44	117.58	11	Ubiquitination	Pf01399, Pf08375	5709	ENSG00000108344.14	PSMD3	61201.6	611757	303152	1.40882e+06	9.99576	4.64725	0.464922
High	Master Protein	Q13137-4	Isoform 4 of Calcium-binding and coiled-coil domain-containing protein 2 [OS=Homo sapiens]	0.003	FALSE		Homo sapiens	6.141	5	2	5	2	1	470	55.2	5.11	11.2	2	Vacuole;Autophagy	Pf01576, Pf02463, Pf04111, Pf04156, Pf06160, Pf07888, Pf09728, Pf10174, Pf13779, Pf14662, Pf15066, Pf15070	10241	ENSG00000136436.14	CALCOCO2	3967.44	749937	304273	1.41256e+06	189.023	4.64242	0.0245601
Medium	Master Protein	P52298-1	Nuclear cap-binding protein subunit 2 [OS=Homo sapiens]	0.018	FALSE		Homo sapiens	2.716	7	1	1	1	1	156	18	8.21	2.09	1		Pf00076, Pf13893, Pf14259	22916	ENSG00000114503.10	NCBP2	3967.44	277177	42894.7	198527	69.8629	4.62824	0.0662475
High	Master Protein	Q8NHH9	Atlastin-2 [OS=Homo sapiens]	0	FALSE		Homo sapiens	31.193	11	5	21	5	1	583	66.2	5.48	61.69	5		Pf02263	64225	ENSG00000119787.13	ATL2	59155.5	333620	55730.1	257848	5.63971	4.62672	0.820382
Medium	Master Protein	Q9NZN5	Rho guanine nucleotide exchange factor 12 [OS=Homo sapiens]	0.037	FALSE		Homo sapiens	2.127	1	1	1	1	1	1544	173.1	5.74	1.71	1		Pf00595, Pf00621, Pf09128, Pf13180	23365	ENSG00000196914.8	ARHGEF12	186972	2.69149e+06	285209	1.31881e+06	14.3951	4.62401	0.321221
High	Master Protein	O00232-1	26s proteasome non-atpase regulatory subunit 12 [OS=Homo sapiens]	0	FALSE		Homo sapiens	32.557	23	8	20	8	1	456	52.9	7.65	55	8	Ubiquitination	Pf01399	5718	ENSG00000197170.9	PSMD12	3967.44	109951	46333.6	212701	27.7134	4.59064	0.165647
High	Master Protein	P05026	Sodium/potassium-transporting ATPase subunit beta-1 [OS=Homo sapiens]	0	FALSE		Homo sapiens	25.036	29	7	24	7	1	303	35	8.53	49.77	7		Pf00287	481	ENSG00000143153.12	ATP1B1	3967.44	3967.44	14601.7	66427.8	1	4.54932	4.54932
High	Master Protein	P0C0S5	Histone H2A.Z [OS=Homo sapiens]	0	FALSE		Homo sapiens	31.258	54	6	255	4	1	128	13.5	10.58	550.59	6		Pf00125	3015	ENSG00000164032.11	H2AFZ	3.0295e+06	1.16408e+07	2.41755e+06	1.08897e+07	3.84248	4.50445	1.17228
High	Master Protein	P43358	Melanoma-associated antigen 4 [OS=Homo sapiens]	0	FALSE		Homo sapiens	52.25	31	10	67	8	1	317	34.9	4.69	149	10		Pf01454, Pf12440	4103	ENSG00000147381.11	MAGEA4	65545	795354	213213	959962	12.1345	4.50237	0.37104
High	Master Protein	P04264	Keratin, type II cytoskeletal 1 [OS=Homo sapiens]	0	TRUE		Homo sapiens	464.406	71	63	1846	55	1	644	66	8.12	4893.17	63		Pf00038, Pf01576, Pf05103, Pf05957, Pf12128, Pf13166, Pf13514	3848	ENSG00000167768.4	KRT1	1.74477e+08	2.33105e+08	2.5218e+08	1.13433e+09	1.33603	4.49811	3.36679
High	Master Protein	P54577	Tyrosine--tRNA ligase, cytoplasmic [OS=Homo sapiens]	0	FALSE		Homo sapiens	53.538	38	15	51	15	1	528	59.1	7.05	119.62	15		Pf00579, Pf01588	8565	ENSG00000134684.10	YARS	3967.44	385052	134114	603256	97.053	4.49808	0.0463467
High	Master Protein	Q96PK6-1	RNA-binding protein 14 [OS=Homo sapiens]	0	FALSE		Homo sapiens	104.878	38	23	210	18	1	669	69.4	9.67	367.18	23		Pf00076, Pf13893, Pf14259	10432; 100526737	ENSG00000239306.4	RBM14; RBM14-RBM4	5.09495e+06	3.93269e+07	2.93249e+06	1.31882e+07	7.71879	4.49728	0.582641
High	Master Protein	P30044-1	Peroxiredoxin-5, mitochondrial [OS=Homo sapiens]	0	FALSE		Homo sapiens	60.195	56	12	65	12	1	214	22.1	8.7	161.16	12	Apoptosis	Pf00578, Pf08534	25824	ENSG00000126432.13	PRDX5	34790.3	492041	216029	964273	14.143	4.46362	0.315605
High	Master Protein	P35249	replication factor C subunit 4 [OS=Homo sapiens]	0	FALSE		Homo sapiens	33.34	30	9	43	9	1	363	39.7	8.02	90	9		Pf00004, Pf03215, Pf05496, Pf08542, Pf09848, Pf13086, Pf13177, Pf13191, Pf13245, Pf13401, Pf13481, Pf13604	5984	ENSG00000163918.10	RFC4	108957	1.11454e+06	183289	817728	10.2292	4.46142	0.436144
High	Master Protein	O75131	Copine-3 [OS=Homo sapiens]	0	FALSE		Homo sapiens	82.179	37	15	73	15	1	537	60.1	5.85	175.34	15	Vacuole;Lysosome	Pf00168, Pf07002, Pf10138	8895	ENSG00000085719.12	CPNE3	36347.3	1.07598e+06	274234	1.22283e+06	29.6026	4.45906	0.150631
Medium	Master Protein	P22528	Cornifin-B [OS=Homo sapiens]	0.024	FALSE		Homo sapiens	2.298	9	1	1	1	1	89	9.9	8.48	0	1			6699	ENSG00000169469.8	SPRR1B	79406.9	3967.44	136511	608503	0.0499635	4.45754	89.216
High	Master Protein	P08579	U2 small nuclear ribonucleoprotein B'' [OS=Homo sapiens]	0	FALSE		Homo sapiens	53.417	48	10	79	8	1	225	25.5	9.72	148.95	10		Pf00076, Pf13893, Pf14259	6629	ENSG00000125870.10	SNRPB2	1.14798e+06	1.22452e+07	2.52654e+06	1.12378e+07	10.6667	4.44791	0.416989
High	Master Protein	P62316	Small nuclear ribonucleoprotein Sm D2 [OS=Homo sapiens]	0	FALSE		Homo sapiens	68.974	62	11	195	11	1	118	13.5	9.91	367.69	11		Pf01423	6633	ENSG00000125743.10	SNRPD2	3.63563e+06	3.50299e+07	6.35232e+06	2.82179e+07	9.63517	4.44214	0.461034
High	Master Protein	P45974-1	Ubiquitin carboxyl-terminal hydrolase 5 [OS=Homo sapiens]	0	FALSE		Homo sapiens	150.189	47	28	174	27	1	858	95.7	5.03	403.93	28	Vacuole;Lysosome;Ubiquitination	Pf00443, Pf00627, Pf02148, Pf13423	8078	ENSG00000111667.13	USP5	682641	5.33865e+06	1.38933e+06	6.15791e+06	7.82058	4.43228	0.566745
High	Master Protein	Q96QK1	Vacuolar protein sorting-associated protein 35 [OS=Homo sapiens]	0	FALSE		Homo sapiens	36.224	15	9	28	9	1	796	91.6	5.49	69.57	9	Vacuole;Lysosome;Autophagy	Pf03635	55737	ENSG00000069329.16	VPS35	3967.44	89330.4	49807.6	219562	22.5159	4.40821	0.195782
High	Master Protein	P30085-1	UMP-CMP kinase [OS=Homo sapiens]	0	FALSE		Homo sapiens	23.529	34	5	15	5	1	196	22.2	5.57	29.48	5		Pf00406, Pf02223, Pf13207, Pf13238, Pf13521, Pf13671	51727		CMPK1	3967.44	99265.7	39604.8	174569	25.0201	4.40777	0.176169
High	Master Protein	Q9Y3C6	Peptidyl-prolyl cis-trans isomerase-like 1 [OS=Homo sapiens]	0	FALSE		Homo sapiens	41.099	33	4	39	4	1	166	18.2	7.99	74.55	4	Ubiquitination	Pf00160	51645	ENSG00000137168.7	PPIL1	542662	6.16665e+06	1.08323e+06	4.76948e+06	11.3637	4.40301	0.387462
High	Master Protein	Q08J23	tRNA (Cytosine(34)-C(5))-methyltransferase [OS=Homo sapiens]	0	FALSE		Homo sapiens	53.777	28	13	34	13	1	767	86.4	6.77	74.25	13		Pf01189, Pf13659	54888	ENSG00000037474.14	NSUN2	46624.5	924110	120941	530619	19.8203	4.38743	0.221361
High	Master Protein	P30153	serine/threonine-protein phosphatase 2A 65 kDa regulatory subunit A alpha isoform [OS=Homo sapiens]	0	FALSE		Homo sapiens	141.921	46	21	123	15	1	589	65.3	5.11	314.77	21		Pf02985, Pf13513, Pf13646	5518	ENSG00000105568.17	PPP2R1A	27777.8	957339	418312	1.8338e+06	34.4642	4.3838	0.127199
High	Master Protein	P35222	Catenin beta-1 [OS=Homo sapiens]	0	FALSE		Homo sapiens	118.908	42	22	110	18	1	781	85.4	5.86	260.76	22	Ubiquitination	Pf00514	1499	ENSG00000168036.16	CTNNB1	141364	1.02873e+06	509795	2.23403e+06	7.27717	4.38221	0.602185
High	Master Protein	Q96BP3	Peptidylprolyl isomerase domain and WD repeat-containing protein 1 [OS=Homo sapiens]	0.009	FALSE		Homo sapiens	4.251	3	2	4	2	1	646	73.5	7.15	1.86	2		Pf00160, Pf00400	23398	ENSG00000113593.11	PPWD1	3967.44	312291	33300.4	145742	78.7135	4.37659	0.0556015
High	Master Protein	Q12765-2	Isoform 2 of Secernin-1 [OS=Homo sapiens]	0	FALSE		Homo sapiens	41.373	31	10	27	10	1	434	48.7	4.78	63.42	10		Pf03577	9805	ENSG00000136193.16	SCRN1	29312.7	262544	191247	836727	8.95665	4.3751	0.488475
High	Master Protein	O75531	Barrier-to-autointegration factor [OS=Homo sapiens]	0.002	FALSE		Homo sapiens	7.817	34	3	11	3	1	89	10.1	6.09	14.83	3		Pf02961	8815	ENSG00000175334.7	BANF1	31083.5	356243	130953	572799	11.4608	4.37408	0.381654
High	Master Protein	P62314	Small nuclear ribonucleoprotein Sm D1 [OS=Homo sapiens]	0	FALSE		Homo sapiens	40.523	55	5	88	5	1	119	13.3	11.56	242.27	5		Pf01423	6632	ENSG00000167088.10	SNRPD1	1.94544e+06	1.82336e+07	3.06753e+06	1.33959e+07	9.37246	4.367	0.465939
High	Master Protein	Q8TEX9-2	Isoform 2 of Importin-4 [OS=Homo sapiens]	0	FALSE		Homo sapiens	91.03	26	18	76	18	1	1083	118.8	4.94	198.96	18		Pf01602, Pf02985, Pf13513, Pf13646	79711		IPO4	26144.1	92291	35256.3	153441	3.53009	4.35215	1.23287
High	Master Protein	P40937-1	Replication factor C subunit 5 [OS=Homo sapiens]	0	FALSE		Homo sapiens	15.221	16	5	10	5	1	340	38.5	7.2	20.76	5		Pf00004, Pf03215, Pf05496, Pf06068, Pf08542, Pf13086, Pf13173, Pf13177, Pf13401, Pf13479	5985	ENSG00000111445.13	RFC5	43743.2	652627	89037.7	386885	14.9195	4.34518	0.291242
High	Master Protein	Q9BTL3	RNMT-activating mini protein [OS=Homo sapiens]	0.003	FALSE		Homo sapiens	5.809	18	2	4	2	1	118	14.4	8.94	5.59	2		Pf15320	83640	ENSG00000169612.3	FAM103A1	74025.2	560413	139841	604885	7.57058	4.3255	0.571357
High	Master Protein	P11388-4	Isoform 4 of DNA topoisomerase 2-alpha [OS=Homo sapiens]	0	FALSE		Homo sapiens	119.651	23	30	108	23	1	1612	182.6	8.63	222.03	30	Ubiquitination;Apoptosis	Pf00204, Pf00521, Pf01751, Pf02518, Pf08070	7153		TOP2A	674150	4.92995e+06	361232	1.56172e+06	7.31284	4.32332	0.591196
High	Master Protein	P08134	Rho-related GTP-binding protein RhoC [OS=Homo sapiens]	0	FALSE		Homo sapiens	50.994	58	10	71	2	1	193	22	6.58	158.77	10		Pf00025, Pf00071, Pf08477	389	ENSG00000155366.16	RHOC	43616.1	209543	94701.9	409027	4.80426	4.3191	0.899014
High	Master Protein	P61956	small ubiquitin-related modifier 2 [OS=Homo sapiens]	0	FALSE		Homo sapiens	16.353	27	3	35	3	1	95	10.9	5.5	90.95	3	Ubiquitination	Pf00240, Pf11976	6613	ENSG00000188612.11	SUMO2	864226	7.59114e+06	845299	3.6504e+06	8.78374	4.31847	0.491644
High	Master Protein	Q07021	Complement component 1 Q subcomponent-binding protein, mitochondrial [OS=Homo sapiens]	0	FALSE		Homo sapiens	46.289	44	7	38	7	1	282	31.3	4.84	126.78	7		Pf02330	708	ENSG00000108561.8	C1QBP	3967.44	3967.44	19070.3	82280.8	1	4.3146	4.3146
High	Master Protein	Q8NBF2-1	NHL repeat-containing protein 2 [OS=Homo sapiens]	0.002	FALSE		Homo sapiens	8.533	5	3	6	3	1	726	79.4	5.55	10.53	3		Pf00578, Pf01436, Pf13905	374354	ENSG00000196865.4	NHLRC2	3967.44	80849.3	38712.8	166461	20.3782	4.2999	0.211005
High	Master Protein	Q86V81	THO complex subunit 4 [OS=Homo sapiens]	0	FALSE		Homo sapiens	56.26	49	8	96	8	1	257	26.9	11.15	204.04	8		Pf00076, Pf13893, Pf14259	10189		ALYREF	1.47724e+06	8.64801e+06	2.871e+06	1.23231e+07	5.85416	4.29225	0.733196
High	Master Protein	P07858	Cathepsin B [OS=Homo sapiens]	0	FALSE		Homo sapiens	27	22	6	26	6	1	339	37.8	6.3	64.15	6	Vacuole;Lysosome	Pf00112, Pf08127	1508	ENSG00000164733.20	CTSB	28310.5	66175.9	23497.9	100753	2.3375	4.28776	1.83433
High	Master Protein	Q04446	1,4-alpha-glucan-branching enzyme [OS=Homo sapiens]	0	FALSE		Homo sapiens	23.666	12	6	14	6	1	702	80.4	6.32	25.17	6		Pf00128, Pf02806, Pf02922	2632	ENSG00000114480.12	GBE1	27967.5	187273	27870.2	119295	6.69612	4.28039	0.639234
High	Master Protein	O43684	Mitotic checkpoint protein BUB3 [OS=Homo sapiens]	0	FALSE		Homo sapiens	71.305	43	12	109	12	1	328	37.1	6.84	269.68	12	Ubiquitination	Pf00400, Pf04762	9184	ENSG00000154473.17	BUB3	975557	1.20967e+07	1.92194e+06	8.21883e+06	12.3998	4.27632	0.344869
High	Master Protein	Q8WUF5	RelA-associated inhibitor [OS=Homo sapiens]	0	FALSE		Homo sapiens	18.369	11	5	17	5	1	828	89	6.81	38.06	5		Pf00018, Pf00023, Pf07653, Pf12796, Pf13606, Pf13637, Pf13857, Pf14604	10848	ENSG00000104881.15	PPP1R13L	3967.44	3967.44	51402	219709	1	4.27432	4.27432
High	Master Protein	P19387	DNA-directed RNA polymerase II subunit RPB3 [OS=Homo sapiens]	0	FALSE		Homo sapiens	22.767	35	6	28	6	1	275	31.4	4.92	65.2	6		Pf01000, Pf01193	5432	ENSG00000102978.12	POLR2C	236056	2.7008e+06	434200	1.84602e+06	11.4413	4.25154	0.371595
High	Master Protein	Q12905	Interleukin enhancer-binding factor 2 [OS=Homo sapiens]	0	FALSE		Homo sapiens	133.79	68	19	291	19	1	390	43	5.26	769.96	19		Pf07528	3608	ENSG00000143621.16	ILF2	6.13313e+06	2.99969e+07	7.3472e+06	3.12108e+07	4.89096	4.24798	0.868537
High	Master Protein	Q9Y224	UPF0568 protein C14orf166 [OS=Homo sapiens]	0	FALSE		Homo sapiens	79.84	59	13	86	13	1	244	28.1	6.65	240.16	13		Pf10036	51637	ENSG00000087302.8	C14orf166; RTRAF	525543	3.77937e+06	974721	4.13162e+06	7.19137	4.23877	0.589425
High	Master Protein	P02768-1	Serum albumin [OS=Homo sapiens]	0	TRUE		Homo sapiens	23.673	7	5	96	5	1	609	69.3	6.28	169.43	5	Chaperone	Pf00273	213	ENSG00000163631.16	ALB	3.2716e+06	1.49326e+07	4.12797e+06	1.74808e+07	4.5643	4.23471	0.927788
High	Master Protein	P31153	S-adenosylmethionine synthase isoform type-2 [OS=Homo sapiens]	0	FALSE		Homo sapiens	18.867	13	4	17	4	1	395	43.6	6.48	29.77	4		Pf00438, Pf02772, Pf02773	4144	ENSG00000168906.12	MAT2A	60704.1	920106	217484	917407	15.1572	4.21827	0.278301
High	Master Protein	P50552	Vasodilator-stimulated phosphoprotein [OS=Homo sapiens]	0	FALSE		Homo sapiens	35.853	32	8	28	8	1	380	39.8	8.94	72.02	8		Pf00568	7408	ENSG00000125753.13	VASP	3967.44	242378	95372.6	401122	61.0917	4.20584	0.0688447
High	Master Protein	P61006	Ras-related protein Rab-8A [OS=Homo sapiens]	0	FALSE		Homo sapiens	23.98	37	7	75	3	1	207	23.7	9.07	118.92	7	Autophagy	Pf00025, Pf00071, Pf08477	4218	ENSG00000167461.11	RAB8A	3967.44	147598	51712.9	217244	37.2024	4.20096	0.112922
High	Master Protein	Q14764	major vault protein [OS=Homo sapiens]	0	FALSE		Homo sapiens	187.462	61	39	244	39	1	893	99.3	5.48	577.87	39		Pf01145, Pf01505, Pf11978	9961	ENSG00000013364.18	MVP	580682	1.44307e+07	3.47054e+06	1.45644e+07	24.8513	4.19657	0.168867
High	Master Protein	O00410-3	Isoform 3 of Importin-5 [OS=Homo sapiens]	0	FALSE		Homo sapiens	130.065	36	27	98	25	1	1115	125.5	4.92	255.93	27		Pf02985, Pf12755, Pf13513, Pf13646	3843	ENSG00000065150.18	IPO5	3967.44	371362	89866.6	376890	93.6025	4.19388	0.0448053
High	Master Protein	P57088	Transmembrane protein 33 [OS=Homo sapiens]	0.002	FALSE		Homo sapiens	7.139	9	2	8	2	1	247	28	9.7	19.55	2		Pf03661	55161	ENSG00000109133.12	TMEM33	66969.3	316996	94126.4	393115	4.73346	4.17646	0.882327
High	Master Protein	P56545-2	Isoform 2 of C-terminal-binding protein 2 [OS=Homo sapiens]	0	FALSE		Homo sapiens	16.242	6	5	19	3	1	985	106.1	8.02	44.58	5		Pf00389, Pf02826, Pf03154	1488	ENSG00000175029.16	CTBP2	150146	1.15208e+06	188470	785067	7.67309	4.16546	0.542867
High	Master Protein	O43809	Cleavage and polyadenylation specificity factor subunit 5 [OS=Homo sapiens]	0	FALSE		Homo sapiens	75.549	61	12	151	12	1	227	26.2	8.82	335.7	12		Pf13869	11051	ENSG00000167005.13	NUDT21	2.29494e+06	2.29881e+07	4.25163e+06	1.76968e+07	10.0169	4.16237	0.415536
High	Master Protein	Q9BWJ5	Splicing factor 3B subunit 5 [OS=Homo sapiens]	0.002	FALSE		Homo sapiens	6.424	33	2	6	2	1	86	10.1	6.35	10.89	2		Pf07189	83443	ENSG00000169976.6	SF3B5	72880.5	960178	217055	903269	13.1747	4.16147	0.315869
High	Master Protein	Q96KP4	cytosolic non-specific dipeptidase [OS=Homo sapiens]	0	FALSE		Homo sapiens	40.026	34	10	41	10	1	475	52.8	5.97	100.21	10		Pf01546, Pf07687	55748	ENSG00000133313.14	CNDP2	25782.1	388134	222983	925545	15.0544	4.15075	0.275716
High	Master Protein	Q99615-1	DnaJ homolog subfamily C member 7 [OS=Homo sapiens]	0	FALSE		Homo sapiens	54.782	33	13	53	13	1	494	56.4	6.96	113.86	13	Chaperone	Pf00226, Pf00515, Pf07719, Pf13414, Pf13424, Pf13431, Pf13432	7266	ENSG00000168259.14	DNAJC7	21192	942567	178697	740945	44.4775	4.14637	0.0932239
High	Master Protein	Q9BUN8	Derlin-1 [OS=Homo sapiens]	0.002	FALSE		Homo sapiens	8.095	10	2	11	2	1	251	28.8	9.51	17.07	2	Ubiquitination	Pf04511	79139	ENSG00000136986.9	DERL1	69222.9	426250	125234	518416	6.15764	4.13957	0.672265
High	Master Protein	P13489	Ribonuclease inhibitor [OS=Homo sapiens]	0	FALSE		Homo sapiens	92.792	65	18	135	18	1	461	49.9	4.82	325.09	18			6050	ENSG00000276230.4; ENSG00000023191.16	RNH1	434757	4.00664e+06	843429	3.48847e+06	9.21582	4.13606	0.4488
High	Master Protein	Q13409-1	cytoplasmic dynein 1 intermediate chain 2 [OS=Homo sapiens]	0	FALSE		Homo sapiens	47.675	23	8	39	8	1	638	71.4	5.2	119.55	8		Pf00400, Pf11540	1781	ENSG00000077380.15	DYNC1I2	3967.44	3967.44	79090	326518	1	4.12843	4.12843
High	Master Protein	P12004	proliferating cell nuclear antigen [OS=Homo sapiens]	0	FALSE		Homo sapiens	50.571	48	11	75	11	1	261	28.8	4.69	138.54	11	Ubiquitination	Pf00705, Pf02747	5111	ENSG00000132646.10	PCNA	491173	2.5482e+06	943984	3.89455e+06	5.18799	4.12566	0.795232
High	Master Protein	Q16576-1	Histone-binding protein RBBP7 [OS=Homo sapiens]	0	FALSE		Homo sapiens	50.062	40	11	52	6	1	425	47.8	5.05	70.8	11		Pf00400, Pf12265	5931	ENSG00000102054.17	RBBP7	72561.3	791678	127426	525566	10.9105	4.12448	0.378029
High	Master Protein	P38159-1	RNA-binding motif protein, X chromosome [OS=Homo sapiens]	0	FALSE		Homo sapiens	88.291	42	17	201	6	1	391	42.3	10.05	365.15	17		Pf00076, Pf08081, Pf13893, Pf14259	27316	ENSG00000147274.14	RBMX	2.29578e+06	2.17908e+07	3.47113e+06	1.43007e+07	9.49168	4.1199	0.434054
High	Master Protein	P62633-1	Cellular nucleic acid-binding protein [OS=Homo sapiens]	0	FALSE		Homo sapiens	46.549	55	9	67	2	1	177	19.5	7.71	179.97	9		Pf00098	7555	ENSG00000169714.16	CNBP	31803.4	323967	84042.4	345565	10.1866	4.1118	0.403649
High	Master Protein	Q13642-4	Isoform 4 of Four and a half LIM domains protein 1 [OS=Homo sapiens]	0	FALSE		Homo sapiens	30.624	32	7	46	7	1	309	35	8.32	96.75	7		Pf00412	2273	ENSG00000022267.16	FHL1	187787	2.08501e+06	409638	1.68207e+06	11.103	4.10624	0.369831
High	Master Protein	O75475-1	PC4 and SFRS1-interacting protein [OS=Homo sapiens]	0	FALSE		Homo sapiens	55.874	27	12	51	12	1	530	60.1	9.13	105.16	12		Pf00855, Pf11467	11168	ENSG00000164985.14	PSIP1	369522	3.01759e+06	414888	1.70184e+06	8.16618	4.10193	0.502307
High	Master Protein	Q13404-1	Isoform 1 of Ubiquitin-conjugating enzyme E2 variant 1 [OS=Homo sapiens]	0.003	FALSE		Homo sapiens	6.045	9	2	3	2	1	221	25.8	8.32	5.58	2	Ubiquitination	Pf00179, Pf10520	387522; 7335		TMEM189-UBE2V1; UBE2V1	3967.44	3967.44	55780.2	228316	1	4.09314	4.09314
High	Master Protein	P56537-1	eukaryotic translation initiation factor 6 [OS=Homo sapiens]	0	FALSE		Homo sapiens	52.635	57	9	98	9	1	245	26.6	4.68	254.99	9		Pf01912	3692	ENSG00000242372.6	EIF6	1.24044e+06	4.1901e+06	890524	3.64157e+06	3.37793	4.08924	1.21058
High	Master Protein	P23193	Transcription elongation factor A protein 1 [OS=Homo sapiens]	0	FALSE		Homo sapiens	47.708	50	12	42	12	1	301	33.9	8.38	89.15	12		Pf01096, Pf07500, Pf08711	6917	ENSG00000187735.13	TCEA1	247012	3.24375e+06	484582	1.97772e+06	13.132	4.0813	0.310791
High	Master Protein	P31939	bifunctional purine biosynthesis protein purH [OS=Homo sapiens]	0	FALSE		Homo sapiens	49.552	38	14	38	14	1	592	64.6	6.71	86.25	14		Pf01808, Pf02142	471	ENSG00000138363.14	ATIC	3967.44	3967.44	105703	429438	1	4.06269	4.06269
High	Master Protein	O75525-1	KH domain-containing, RNA-binding, signal transduction-associated protein 3 [OS=Homo sapiens]	0.002	FALSE		Homo sapiens	7.107	5	2	12	1	1	346	38.8	7.61	12.74	2		Pf00013	10656	ENSG00000131773.13	KHDRBS3	63899.5	442394	94331.6	383191	6.92328	4.06217	0.586741
High	Master Protein	P14678-3	Isoform SM-B1 of Small nuclear ribonucleoprotein-associated proteins B and B' [OS=Homo sapiens]	0	FALSE		Homo sapiens	62.148	24	9	165	9	1	289	30	10.18	373.04	9		Pf01423	6628		SNRPB	4.15973e+06	4.24862e+07	7.56943e+06	3.07368e+07	10.2137	4.06065	0.397569
High	Master Protein	P24666-1	Low molecular weight phosphotyrosine protein phosphatase [OS=Homo sapiens]	0	FALSE		Homo sapiens	27.924	59	7	32	7	1	158	18	6.74	55.68	7		Pf01451	52	ENSG00000143727.15	ACP1	159374	1.27659e+06	354449	1.43014e+06	8.01002	4.03483	0.503723
High	Master Protein	Q8IZP0	abl interactor 1 [OS=Homo sapiens]	0.002	FALSE		Homo sapiens	7.09	7	2	2	2	1	508	55	7.06	5.63	2		Pf00018, Pf07653, Pf07815, Pf14604	10006	ENSG00000136754.16	ABI1	3967.44	3967.44	29576.4	119178	1	4.02949	4.02949
High	Master Protein	Q15427	Splicing factor 3b subunit 4 [OS=Homo sapiens]	0	FALSE		Homo sapiens	28.81	21	5	38	5	1	424	44.4	8.56	84.73	5		Pf00076, Pf13893, Pf14259	10262	ENSG00000143368.9	SF3B4	214778	2.48887e+06	583745	2.34368e+06	11.5881	4.0149	0.346468
High	Master Protein	P29034	protein S100-A2 [OS=Homo sapiens]	0.002	FALSE		Homo sapiens	8.628	28	2	12	2	1	98	11.1	4.78	26.88	2		Pf01023, Pf13499	6273		S100A2	18516.4	422521	218966	877925	22.8188	4.00941	0.175707
High	Master Protein	Q13185	chromobox protein homolog 3 [OS=Homo sapiens]	0	FALSE		Homo sapiens	71.999	62	12	136	10	1	183	20.8	5.33	353.34	12		Pf00385, Pf01393	11335; 90416	ENSG00000122565.18	CBX3; C15orf57; CCDC32	1.11589e+06	7.08108e+06	1.53593e+06	6.13841e+06	6.34567	3.99654	0.629807
Medium	Master Protein	Q9NRP0-2	Isoform 2 of Oligosaccharyltransferase complex subunit OSTC [OS=Homo sapiens]	0.011	FALSE		Homo sapiens	3.815	7	1	11	1	1	171	19.2	9.19	27.49	1		Pf04756	58505	ENSG00000198856.12	OSTC	3967.44	127937	60570.9	241862	32.2467	3.99304	0.123828
High	Master Protein	P09496-2	Isoform Non-brain of Clathrin light chain A [OS=Homo sapiens]	0	FALSE		Homo sapiens	30.659	31	7	43	7	1	218	23.6	4.53	111.67	7	Vacuole;Lysosome	Pf01086	1211	ENSG00000122705.16	CLTA	238265	671498	712060	2.83223e+06	2.81828	3.97751	1.41133
High	Master Protein	Q8IY67-2	Isoform 2 of Ribonucleoprotein PTB-binding 1 [OS=Homo sapiens]	0	FALSE		Homo sapiens	20.352	15	6	15	6	1	739	77.8	8.84	36.43	6		Pf00076, Pf13893, Pf14259	125950		RAVER1	101190	1.35555e+06	110288	437748	13.3961	3.96914	0.296292
High	Master Protein	P30419	glycylpeptide N-tetradecanoyltransferase 1 [OS=Homo sapiens]	0	FALSE		Homo sapiens	40.005	30	9	35	9	1	496	56.8	7.8	92.52	9		Pf01233, Pf02799	4836	ENSG00000136448.11	NMT1	3967.44	193807	95457.5	377079	48.8494	3.95023	0.0808655
High	Master Protein	P62805	histone H4 [OS=Homo sapiens]	0	FALSE		Homo sapiens	146.622	62	16	1193	16	1	103	11.4	11.36	2675.92	16		Pf00125, Pf02969, Pf15630	8359; 8361; 8360; 8363; 8370; 554313; 8365; 8364; 121504; 8367; 8294; 8366; 8362; 8368	ENSG00000197061.4; ENSG00000275126.1; ENSG00000273542.1; ENSG00000197238.4; ENSG00000197837.3; ENSG00000276966.2; ENSG00000158406.4; ENSG00000270882.2; ENSG00000274618.1; ENSG00000278637.1; ENSG00000277157.1; ENSG00000278705.1; ENSG00000270276.2; ENSG00000276180.1	HIST1H4A; HIST1H4F; HIST1H4D; HIST1H4J; HIST2H4A; HIST2H4B; HIST1H4H; HIST1H4C; HIST4H4; HIST1H4E; HIST1H4I; HIST1H4B; HIST1H4K; HIST1H4L	1.87295e+08	1.27601e+09	2.0528e+08	8.10297e+08	6.81284	3.94728	0.579387
High	Master Protein	O95782	AP-2 complex subunit alpha-1 [OS=Homo sapiens]	0	FALSE		Homo sapiens	64.477	23	17	49	17	1	977	107.5	7.03	94.4	17	Vacuole;Lysosome	Pf01602, Pf02296, Pf02883, Pf13646	160	ENSG00000196961.12	AP2A1	32444.1	607692	176487	693765	18.7304	3.93098	0.209871
Medium	Master Protein	Q96P63-2	Isoform 2 of Serpin B12 [OS=Homo sapiens]	0.015	FALSE		Homo sapiens	3.028	4	1	3	1	1	425	48.4	5.39	5.89	1		Pf00079	89777	ENSG00000166634.6	SERPINB12	63456.8	79919.6	100186	393618	1.25943	3.92889	3.11957
High	Master Protein	P63165-1	Small ubiquitin-related modifier 1 [OS=Homo sapiens]	0	TRUE		Homo sapiens	11.484	28	3	11	3	1	101	11.6	5.52	10.05	3	Ubiquitination	Pf00240, Pf11976	7341	ENSG00000116030.16	SUMO1	208916	1.18932e+06	142285	558797	5.69279	3.9273	0.689873
High	Master Protein	Q92930	Ras-related protein Rab-8B [OS=Homo sapiens]	0	FALSE		Homo sapiens	19.99	30	6	75	2	1	207	23.6	9.07	118.07	6		Pf00025, Pf00071, Pf04670, Pf08477	51762	ENSG00000166128.12	RAB8B	3967.44	3967.44	35105	137765	1	3.92436	3.92436
High	Master Protein	Q16763	ubiquitin-conjugating enzyme E2 S [OS=Homo sapiens]	0	FALSE		Homo sapiens	13.643	20	3	7	3	1	222	23.8	8.38	9.35	3	Ubiquitination	Pf00179	27338	ENSG00000108106.13	UBE2S	376597	1.11653e+06	470046	1.84105e+06	2.96478	3.91674	1.32109
High	Master Protein	P98179	RNA-binding protein 3 [OS=Homo sapiens]	0	FALSE		Homo sapiens	37.495	55	5	46	5	1	157	17.2	8.91	98.97	5		Pf00076, Pf13893, Pf14259	5935	ENSG00000102317.17	RBM3	60465.8	902457	305138	1.19509e+06	14.9251	3.91655	0.262413
High	Master Protein	Q9NZW5	MAGUK p55 subfamily member 6 [OS=Homo sapiens]	0	FALSE		Homo sapiens	19.447	13	6	19	6	1	540	61.1	6.18	30.74	6		Pf00018, Pf00595, Pf00625, Pf02828, Pf07653, Pf13180, Pf14604, Pf14685	51678	ENSG00000105926.15	MPP6	3967.44	41676.1	23676.2	92654.8	10.5045	3.91341	0.372545
High	Master Protein	Q9BQE3	Tubulin alpha-1C chain [OS=Homo sapiens]	0	FALSE		Homo sapiens	290.258	72	33	718	10	1	449	49.9	5.1	1879.18	33		Pf00091, Pf03953	84790	ENSG00000167553.15	TUBA1C	1.75044e+06	4.22554e+06	4.23132e+06	1.65401e+07	2.414	3.90898	1.6193
High	Master Protein	Q8NCG7	Sn1-specific diacylglycerol lipase beta [OS=Homo sapiens]	0	FALSE		Homo sapiens	32.433	15	8	19	8	1	672	73.7	6.55	51.05	8	Vacuole;Lysosome	Pf01764	221955	ENSG00000164535.14	DAGLB	3967.44	3967.44	192920	752604	1	3.90113	3.90113
High	Master Protein	O14950	Myosin regulatory light chain 12B [OS=Homo sapiens]	0	FALSE		Homo sapiens	74.484	62	10	109	10	1	172	19.8	4.84	277.4	10		Pf00036, Pf13202, Pf13405, Pf13833	103910; 10627	ENSG00000118680.12	MYL12B; MYL12A	141121	552341	667084	2.59223e+06	3.91395	3.88591	0.992837
High	Master Protein	O95372	acyl-protein thioesterase 2 [OS=Homo sapiens]	0	FALSE		Homo sapiens	19.749	23	3	15	3	1	231	24.7	7.23	33.73	3		Pf00561, Pf02230, Pf03959, Pf07859, Pf12695, Pf12697	11313	ENSG00000011009.10	LYPLA2	71611.2	673460	223626	868397	9.40438	3.88325	0.412919
High	Master Protein	P53396-1	ATP-citrate synthase [OS=Homo sapiens]	0	FALSE		Homo sapiens	128.419	38	30	140	30	1	1101	120.8	7.33	285.79	30	Vacuole;Lysosome	Pf00285, Pf00549, Pf02629, Pf08442	47	ENSG00000131473.16	ACLY	291601	2.81343e+06	1.02328e+06	3.94873e+06	9.64823	3.85888	0.399958
High	Master Protein	P34932	Heat shock 70 kDa protein 4 [OS=Homo sapiens]	0	FALSE		Homo sapiens	163.779	59	36	189	33	1	840	94.3	5.19	416.09	36	Chaperone	Pf00012, Pf06723	3308	ENSG00000170606.14	HSPA4	200206	1.93029e+06	1.26235e+06	4.86248e+06	9.64156	3.85193	0.399513
High	Master Protein	P61081	NEDD8-conjugating enzyme Ubc12 [OS=Homo sapiens]	0	FALSE		Homo sapiens	11.332	21	4	13	4	1	183	20.9	7.69	23.9	4	Ubiquitination	Pf00179	9040	ENSG00000130725.7	UBE2M	126521	1.04089e+06	240916	923586	8.22698	3.83364	0.465984
High	Master Protein	Q13637	Ras-related protein Rab-32 [OS=Homo sapiens]	0	FALSE		Homo sapiens	26.372	37	7	18	7	1	225	25	6.54	40.11	7		Pf00025, Pf00071, Pf04670, Pf08477, Pf13401	10981	ENSG00000118508.4	RAB32	3967.44	234409	74709.7	285678	59.0831	3.82384	0.0647197
High	Master Protein	P22570-7	Isoform 7 of NADPH:adrenodoxin oxidoreductase, mitochondrial [OS=Homo sapiens]	0	FALSE		Homo sapiens	82.621	49	17	70	17	1	522	57.3	9.2	157.79	17		Pf13450	2232		FDXR	3967.44	140778	77638.4	296505	35.4833	3.81905	0.10763
High	Master Protein	P68400	Casein kinase II subunit alpha [OS=Homo sapiens]	0	FALSE		Homo sapiens	35.03	36	10	49	8	1	391	45.1	7.74	84.41	10	Autophagy;Chaperone	Pf00069, Pf01636, Pf07714	1457	ENSG00000101266.17	CSNK2A1	334274	2.01189e+06	771644	2.94521e+06	6.01868	3.81679	0.634158
High	Master Protein	P68402-1	platelet-activating factor acetylhydrolase IB subunit beta [OS=Homo sapiens]	0	FALSE		Homo sapiens	10.506	12	2	10	2	1	229	25.6	5.92	26.47	2	Autophagy	Pf00657, Pf13472	5049	ENSG00000168092.13	PAFAH1B2	3967.44	3967.44	26832	102401	1	3.81636	3.81636
High	Master Protein	P49458	Signal recognition particle 9 kDa protein [OS=Homo sapiens]	0.002	FALSE		Homo sapiens	8.192	30	3	9	3	1	86	10.1	7.97	14.3	3		Pf05486	6726; 653226	ENSG00000143742.12	SRP9; SRP9P1	66773.1	173184	119607	456338	2.59362	3.81531	1.47104
High	Master Protein	P42167	Lamina-associated polypeptide 2, isoforms beta/gamma [OS=Homo sapiens]	0	FALSE		Homo sapiens	38.148	31	9	59	3	1	454	50.6	9.38	118.54	9		Pf03020, Pf08198	7112	ENSG00000120802.13	TMPO	86648.6	382728	135168	515317	4.41701	3.81243	0.863126
High	Master Protein	O15118	Niemann-Pick C1 protein [OS=Homo sapiens]	0	FALSE		Homo sapiens	19.032	5	5	12	5	1	1278	142.1	5.36	24.33	5	Vacuole;Lysosome;Autophagy	Pf00873, Pf02460, Pf03176, Pf12349	4864	ENSG00000141458.12	NPC1	58726.8	900785	283176	1.07923e+06	15.3386	3.81116	0.248469
High	Master Protein	Q9NR45	sialic acid synthase [OS=Homo sapiens]	0	FALSE		Homo sapiens	11.485	13	3	15	3	1	359	40.3	6.74	37.73	3		Pf03102, Pf08666	54187	ENSG00000095380.10	NANS	22373.8	157549	118873	452932	7.04167	3.81022	0.541096
High	Master Protein	Q9NR31	GTP-binding protein SAR1a [OS=Homo sapiens]	0	FALSE		Homo sapiens	38.266	44	7	32	5	1	198	22.4	6.68	85.27	7		Pf00025, Pf00071, Pf00503, Pf01926, Pf08477, Pf09439	56681	ENSG00000079332.14	SAR1A	3967.44	65595.3	32127.5	122200	16.5334	3.80361	0.230056
Medium	Master Protein	Q12824-1	SWI/SNF-related matrix-associated actin-dependent regulator of chromatin subfamily B member 1 [OS=Homo sapiens]	0.02	FALSE		Homo sapiens	2.495	3	1	2	1	1	385	44.1	6.23	4.07	1		Pf04855	6598	ENSG00000099956.18; ENSG00000275837.3	SMARCB1	64214.1	489946	103857	394898	7.62988	3.80233	0.498347
High	Master Protein	P49773	Histidine triad nucleotide-binding protein 1 [OS=Homo sapiens]	0	FALSE		Homo sapiens	66.029	79	8	80	8	1	126	13.8	6.95	198.92	8		Pf01230, Pf11969	3094	ENSG00000169567.11	HINT1	649954	4.85538e+06	1.65329e+06	6.28431e+06	7.47035	3.80109	0.508824
High	Master Protein	P48059-3	Isoform 3 of LIM and senescent cell antigen-like-containing domain protein 1 [OS=Homo sapiens]	0	FALSE		Homo sapiens	21.905	18	5	23	5	1	387	44.4	8.02	49.52	5		Pf00412	3987	ENSG00000169756.16	LIMS1	48827.5	322287	108128	410666	6.60052	3.79796	0.575402
High	Master Protein	O15145	Actin-related protein 2/3 complex subunit 3 [OS=Homo sapiens]	0	FALSE		Homo sapiens	10.437	13	2	15	2	1	178	20.5	8.59	33.68	2		Pf04062	10094	ENSG00000111229.15	ARPC3	77287.4	126471	237980	902380	1.63637	3.79184	2.31723
High	Master Protein	O00299	chloride intracellular channel protein 1 [OS=Homo sapiens]	0	FALSE		Homo sapiens	69.283	61	14	98	14	1	241	26.9	5.17	186.04	14		Pf00043, Pf13409, Pf13410, Pf13417	1192	ENSG00000213719.8; ENSG00000206394.8; ENSG00000230685.6; ENSG00000226248.6; ENSG00000223639.6; ENSG00000226651.6; ENSG00000226417.6	CLIC1	274472	1.88023e+06	1.01807e+06	3.85993e+06	6.85035	3.7914	0.553461
High	Master Protein	P53618	Coatomer subunit beta [OS=Homo sapiens]	0	FALSE		Homo sapiens	85.05	32	20	54	20	1	953	107.1	6.05	153.6	20		Pf01602, Pf07718, Pf14806	1315	ENSG00000129083.12	COPB1	3967.44	86449.9	40425.7	153193	21.7898	3.78949	0.173911
High	Master Protein	Q9BYD1	39S ribosomal protein L13, mitochondrial [OS=Homo sapiens]	0	FALSE		Homo sapiens	18.051	33	5	17	5	1	178	20.7	9.16	34.28	5		Pf00572	28998	ENSG00000172172.7	MRPL13	3967.44	55499.5	26548.4	100500	13.9887	3.78553	0.270612
High	Master Protein	Q01085-2	Isoform 2 of Nucleolysin TIAR [OS=Homo sapiens]	0	FALSE		Homo sapiens	48.216	39	11	44	11	1	392	43.4	7.99	81.02	11	Vacuole;Lysosome	Pf00076, Pf13893, Pf14259	7073	ENSG00000151923.17	TIAL1	279724	3.60182e+06	681986	2.57633e+06	12.8764	3.77768	0.293382
High	Master Protein	Q9BRA2	Thioredoxin domain-containing protein 17 [OS=Homo sapiens]	0	FALSE		Homo sapiens	20.09	38	4	23	4	1	123	13.9	5.52	31.49	4		Pf06110, Pf13098	84817	ENSG00000129235.10	TXNDC17	125562	940182	355545	1.34275e+06	7.48778	3.77658	0.504366
High	Master Protein	P54920	alpha-soluble nsf attachment protein [OS=Homo sapiens]	0	FALSE		Homo sapiens	24.094	22	5	15	5	1	295	33.2	5.36	41.83	5	Vacuole	Pf14938	8775	ENSG00000105402.7	NAPA	3967.44	30460.4	37002.8	139507	7.6776	3.77017	0.491061
High	Master Protein	Q8WW12	PEST proteolytic signal-containing nuclear protein [OS=Homo sapiens]	0	FALSE		Homo sapiens	11.388	22	3	22	3	1	178	18.9	7.49	54.43	3	Ubiquitination	Pf15473	57092	ENSG00000081154.11	PCNP	93549.7	893411	268210	1.01095e+06	9.55012	3.76925	0.394681
High	Master Protein	Q16637	Survival motor neuron protein [OS=Homo sapiens]	0.006	FALSE		Homo sapiens	5.5	9	2	5	2	1	294	31.8	6.55	10.68	2		Pf06003	6606; 6607	ENSG00000205571.13; ENSG00000273772.4; ENSG00000277773.4; ENSG00000172062.16; ENSG00000275349.4	SMN1; SMN2	3967.44	305292	39958.3	150568	76.9493	3.76813	0.048969
High	Master Protein	P49588-2	Isoform 2 of Alanine--tRNA ligase, cytoplasmic [OS=Homo sapiens]	0	FALSE		Homo sapiens	69.518	24	14	47	14	1	992	109.2	5.57	139.45	14		Pf01411, Pf02272, Pf07973	16		AARS	3967.44	70644.1	53412.1	201235	17.8059	3.76759	0.211591
High	Master Protein	O75937	DnaJ homolog subfamily C member 8 [OS=Homo sapiens]	0	FALSE		Homo sapiens	13.201	17	4	24	4	1	253	29.8	9.06	50.45	4		Pf00226	22826	ENSG00000126698.10	DNAJC8	199265	1.4945e+06	284873	1.07169e+06	7.50009	3.762	0.501593
High	Master Protein	Q92890-1	Isoform Long of Ubiquitin fusion degradation protein 1 homolog [OS=Homo sapiens]	0	FALSE		Homo sapiens	23.08	29	6	25	6	1	343	38.7	6.34	46.63	6	Ubiquitination	Pf03152	7353		UFD1L; UFD1	86179.7	667319	226509	850634	7.74334	3.75542	0.484987
High	Master Protein	P35579-1	Myosin-9 [OS=Homo sapiens]	0	FALSE		Homo sapiens	1025.31	69	144	1123	123	1	1960	226.4	5.6	2996.18	144	Autophagy	Pf00063, Pf01442, Pf01496, Pf01576, Pf01765, Pf02736, Pf03962, Pf04111, Pf04156, Pf05911, Pf06637, Pf07888, Pf09731, Pf11068, Pf11559, Pf12128, Pf13094	4627	ENSG00000100345.20	MYH9	2.79095e+06	1.79738e+07	3.26714e+06	1.22665e+07	6.44005	3.75449	0.582991
High	Master Protein	O15514	DNA-directed RNA polymerase II subunit RPB4 [OS=Homo sapiens]	0.004	FALSE		Homo sapiens	5.669	15	2	4	2	1	142	16.3	4.79	7.83	2		Pf03874	5433	ENSG00000144231.10	POLR2D	3967.44	3967.44	40472.7	151951	1	3.75441	3.75441
High	Master Protein	P31946	14-3-3 protein beta/alpha [OS=Homo sapiens]	0	FALSE		Homo sapiens	106.462	60	19	205	11	1	246	28.1	4.83	430.27	19		Pf00244	7529	ENSG00000166913.12	YWHAB	281161	2.22765e+06	1.05738e+06	3.96036e+06	7.92303	3.74544	0.472729
High	Master Protein	O15144	Actin-related protein 2/3 complex subunit 2 [OS=Homo sapiens]	0	FALSE		Homo sapiens	28.243	27	5	24	5	1	300	34.3	7.36	55.45	5		Pf04045	10109	ENSG00000163466.15	ARPC2	3967.44	155468	121319	454308	39.1858	3.74474	0.0955637
High	Master Protein	P27694	Replication protein A 70 kDa DNA-binding subunit [OS=Homo sapiens]	0	FALSE		Homo sapiens	34.629	18	9	42	9	1	616	68.1	7.21	73.24	9		Pf01336, Pf01485, Pf04057, Pf08646	6117	ENSG00000132383.11	RPA1	245750	1.94099e+06	270601	1.01317e+06	7.89821	3.74416	0.474051
High	Master Protein	Q92973-1	transportin-1 [OS=Homo sapiens]	0	FALSE		Homo sapiens	99.074	39	23	87	23	1	898	102.3	4.98	208.78	23		Pf03810, Pf13513, Pf13646	3842	ENSG00000083312.17	TNPO1	109822	1.35733e+06	281605	1.05338e+06	12.3594	3.74064	0.302655
High	Master Protein	Q9NZL4-3	Isoform 3 of Hsp70-binding protein 1 [OS=Homo sapiens]	0	FALSE		Homo sapiens	18.862	21	6	20	6	1	405	44.5	6.47	35.42	6	Ubiquitination		23640		HSPBP1	27391.6	294301	54043.9	201722	10.7442	3.73256	0.347402
High	Master Protein	P62330	ADP-ribosylation factor 6 [OS=Homo sapiens]	0.002	FALSE		Homo sapiens	7.516	18	2	7	2	1	175	20.1	8.95	16.74	2		Pf00025, Pf00071, Pf00503, Pf04670, Pf08477, Pf09439	382	ENSG00000165527.6	ARF6	3967.44	3967.44	18705.7	69623.1	1	3.72203	3.72203
High	Master Protein	Q7L2E3-2	Isoform 2 of Putative ATP-dependent RNA helicase DHX30 [OS=Homo sapiens]	0	FALSE		Homo sapiens	26.019	8	7	19	7	1	1222	136	8.6	40.65	7		Pf00270, Pf00271, Pf04408, Pf07717	22907	ENSG00000132153.14	DHX30	3967.44	160520	20346.1	75564.3	40.4593	3.71394	0.0917942
High	Master Protein	P07951-2	Isoform 2 of Tropomyosin beta chain [OS=Homo sapiens]	0	FALSE		Homo sapiens	167.418	76	33	248	7	1	284	33	4.67	643.05	33		Pf00261, Pf12718	7169	ENSG00000198467.13	TPM2	89757.5	267104	351213	1.30122e+06	2.97584	3.70494	1.24501
High	Master Protein	O43583	density-regulated protein [OS=Homo sapiens]	0	FALSE		Homo sapiens	15.737	34	4	15	4	1	198	22.1	5.3	37.1	4		Pf01253	8562	ENSG00000139726.10	DENR	3967.44	3967.44	95489.8	353491	1	3.70187	3.70187
High	Master Protein	P56192	Methionine--tRNA ligase, cytoplasmic [OS=Homo sapiens]	0	FALSE		Homo sapiens	87.441	32	20	60	20	1	900	101.1	6.16	150.31	20		Pf00043, Pf00133, Pf00458, Pf09334, Pf10978, Pf13409, Pf13410, Pf14497	4141	ENSG00000166986.14	MARS	20098.5	156833	260991	965382	7.80323	3.69891	0.474022
High	Master Protein	Q03252	Lamin-B2 [OS=Homo sapiens]	0	FALSE		Homo sapiens	138.29	58	36	257	30	1	620	69.9	5.59	437.85	36		Pf00038, Pf00932, Pf01576, Pf12128	84823	ENSG00000176619.12	LMNB2	5.27237e+06	1.92439e+07	4.14486e+06	1.53161e+07	3.64995	3.69519	1.01239
High	Master Protein	Q9BRJ6	Uncharacterized protein C7orf50 [OS=Homo sapiens]	0	FALSE		Homo sapiens	22.433	40	6	31	6	1	194	22.1	9.64	73.92	6		Pf10180	84310	ENSG00000146540.14	C7orf50	401863	1.63828e+06	216080	796898	4.07672	3.68798	0.904644
High	Master Protein	Q99627-1	COP9 signalosome complex subunit 8 [OS=Homo sapiens]	0	FALSE		Homo sapiens	20.64	36	4	31	4	1	209	23.2	5.38	75.39	4		Pf10075	10920	ENSG00000198612.10	COPS8	131125	515087	611858	2.25602e+06	3.92822	3.68717	0.938635
High	Master Protein	P62140	Serine/threonine-protein phosphatase PP1-beta catalytic subunit [OS=Homo sapiens]	0	FALSE		Homo sapiens	97.588	57	18	138	4	1	327	37.2	6.19	322.99	18		Pf00149	5500	ENSG00000213639.9	PPP1CB	308794	1.90998e+06	356553	1.31453e+06	6.1853	3.68676	0.596052
High	Master Protein	P52209	6-phosphogluconate dehydrogenase, decarboxylating [OS=Homo sapiens]	0	FALSE		Homo sapiens	77.042	42	17	106	17	1	483	53.1	7.23	223.76	17		Pf00393, Pf03446	5226	ENSG00000142657.20	PGD	389112	2.91297e+06	791870	2.91654e+06	7.48621	3.6831	0.491985
High	Master Protein	P04844-1	Dolichyl-diphosphooligosaccharide--protein glycosyltransferase subunit 2 [OS=Homo sapiens]	0	FALSE		Homo sapiens	108.752	45	19	86	19	1	631	69.2	5.69	223.1	19	Vacuole;Autophagy	Pf05817	6185	ENSG00000118705.16	RPN2	46494.7	344508	276230	1.01722e+06	7.40961	3.6825	0.49699
High	Master Protein	P09429	High mobility group protein B1 [OS=Homo sapiens]	0	FALSE		Homo sapiens	128.028	57	21	256	12	1	215	24.9	5.74	590.3	21	Autophagy;Apoptosis	Pf00505, Pf09011	3146	ENSG00000189403.14	HMGB1	3.09719e+06	1.806e+07	3.56935e+06	1.31167e+07	5.83108	3.67482	0.630213
High	Master Protein	O43447	peptidyl-prolyl cis-trans isomerase H [OS=Homo sapiens]	0	FALSE		Homo sapiens	12.868	29	5	19	5	1	177	19.2	8.07	20.69	5		Pf00160	10465	ENSG00000171960.10	PPIH	154907	1.8228e+06	466685	1.71066e+06	11.7671	3.66555	0.311509
High	Master Protein	Q00839	Heterogeneous nuclear ribonucleoprotein U [OS=Homo sapiens]	0	FALSE		Homo sapiens	360.659	53	48	785	5	1	825	90.5	6	1881.12	48		Pf00622, Pf13671	3192	ENSG00000153187.18	HNRNPU	382415	4.38471e+06	714079	2.61514e+06	11.4659	3.66226	0.319405
High	Master Protein	Q9Y263	Phospholipase A-2-activating protein [OS=Homo sapiens]	0	FALSE		Homo sapiens	29.271	15	8	28	8	1	795	87.1	6.37	67.91	8	Autophagy;Ubiquitination	Pf00400, Pf08324, Pf09070	9373	ENSG00000137055.14	PLAA	78512.6	875091	78432.7	287172	11.1459	3.66138	0.328496
High	Master Protein	Q15370-2	Isoform 2 of Transcription elongation factor B polypeptide 2 [OS=Homo sapiens]	0.002	FALSE		Homo sapiens	7.012	22	2	5	2	1	161	17.9	6.1	9.71	2	Ubiquitination	Pf00240	6923	ENSG00000103363.14	TCEB2; ELOB	3967.44	3967.44	79815.9	291813	1	3.65608	3.65608
High	Master Protein	P61964	WD repeat-containing protein 5 [OS=Homo sapiens]	0	FALSE		Homo sapiens	10.744	13	3	10	3	1	334	36.6	8.27	18.61	3		Pf00400, Pf08662, Pf11715	11091	ENSG00000196363.9	WDR5	83987.7	376896	103382	377404	4.48752	3.65058	0.813495
High	Master Protein	P36873-2	Isoform Gamma-2 of Serine/threonine-protein phosphatase PP1-gamma catalytic subunit [OS=Homo sapiens]	0	FALSE		Homo sapiens	83.201	44	16	115	1	1	337	38.5	6.13	271.04	16		Pf00149	5501	ENSG00000186298.11	PPP1CC	197140	731340	162954	593931	3.70975	3.64477	0.982484
High	Master Protein	P52292	Importin subunit alpha-1 [OS=Homo sapiens]	0	FALSE		Homo sapiens	95.348	52	17	128	17	1	529	57.8	5.4	350.66	17		Pf00514, Pf01749, Pf13513, Pf13646	3838	ENSG00000182481.8	KPNA2	278319	1.81422e+06	821043	2.98996e+06	6.51849	3.64166	0.558666
High	Master Protein	O95630	STAM-binding protein [OS=Homo sapiens]	0.002	FALSE		Homo sapiens	6.827	6	2	2	2	1	424	48	6.29	3.55	2	Ubiquitination	Pf01398, Pf04212, Pf08969	10617	ENSG00000124356.15	STAMBP	25754	125317	43762.2	159166	4.86591	3.63706	0.747456
High	Master Protein	Q02413	Desmoglein-1 [OS=Homo sapiens]	0	FALSE		Homo sapiens	55.971	22	15	63	15	1	1049	113.7	5.03	117.28	15		Pf00028, Pf01049	1828	ENSG00000134760.5	DSG1	864153	358012	1.2362e+06	4.48585e+06	0.414292	3.62874	8.75889
High	Master Protein	Q9Y490	Talin-1 [OS=Homo sapiens]	0	FALSE		Homo sapiens	672.096	66	107	643	107	1	2541	269.6	6.07	1900.44	107		Pf00373, Pf01608, Pf02174, Pf08913, Pf09141, Pf09379	7094	ENSG00000137076.20	TLN1	734319	6.20451e+06	1.67681e+06	6.07324e+06	8.44934	3.62191	0.428662
High	Master Protein	P68104	Elongation factor 1-alpha 1 [OS=Homo sapiens]	0	FALSE		Homo sapiens	330.143	76	33	862	20	1	462	50.1	9.01	2310.34	33	Vacuole;Lysosome;Autophagy;Chaperone	Pf00009, Pf03143, Pf03144	1915	ENSG00000156508.17	EEF1A1	2.2681e+06	8.95205e+06	9.17589e+06	3.32178e+07	3.94694	3.62012	0.917197
High	Master Protein	Q9HCG8	Pre-mRNA-splicing factor CWC22 homolog [OS=Homo sapiens]	0.004	FALSE		Homo sapiens	5.716	4	2	3	2	1	908	105.4	7.03	5.47	2		Pf02847, Pf02854	57703	ENSG00000163510.13	CWC22	3967.44	181223	47766.4	172848	45.6776	3.61861	0.0792207
High	Master Protein	Q8WVM8	Sec1 family domain-containing protein 1 [OS=Homo sapiens]	0	FALSE		Homo sapiens	36.876	27	11	22	11	1	642	72.3	6.27	50.54	11	Vacuole;Autophagy	Pf00995	23256	ENSG00000092108.20	SCFD1	3967.44	3967.44	26227.1	94796.1	1	3.61443	3.61443
High	Master Protein	P26583	High mobility group protein B2 [OS=Homo sapiens]	0	FALSE		Homo sapiens	74.446	49	16	127	11	1	209	24	7.81	257.56	16	Apoptosis	Pf00505, Pf09011	3148	ENSG00000164104.11	HMGB2	1.30367e+06	7.57015e+06	1.44664e+06	5219904	5.8068	3.6083	0.621393
High	Master Protein	Q96PU8	protein quaking [OS=Homo sapiens]	0	FALSE		Homo sapiens	10.578	12	3	8	3	1	341	37.6	8.56	17.98	3		Pf00013, Pf13014	9444	ENSG00000112531.16	QKI	87610.2	688984	165317	595499	7.86419	3.60216	0.458046
High	Master Protein	P52434-4	Isoform 4 of DNA-directed RNA polymerases I, II, and III subunit RPABC3 [OS=Homo sapiens]	0	FALSE		Homo sapiens	11.626	15	3	12	3	1	175	19.8	4.67	22.13	3		Pf03870	5437	ENSG00000163882.9	POLR2H	145183	855254	136442	491476	5.89085	3.6021	0.611473
High	Master Protein	Q9NXH9-1	tRNA (guanine(26)-N(2))-dimethyltransferase [OS=Homo sapiens]	0	FALSE		Homo sapiens	12.373	9	4	8	4	1	659	72.2	7.64	12.95	4		Pf00642, Pf02005, Pf02475, Pf03602, Pf12847, Pf13659	55621	ENSG00000104907.12	TRMT1	21948.8	484551	22235	80054.8	22.0764	3.6004	0.163089
High	Master Protein	Q9UJA5-1	tRNA (adenine(58)-N(1))-methyltransferase non-catalytic subunit TRM6 [OS=Homo sapiens]	0.004	FALSE		Homo sapiens	5.693	6	2	4	2	1	497	55.8	7.55	8	2		Pf04189	51605	ENSG00000089195.14	TRMT6	50670	274907	64726.4	232355	5.42543	3.5898	0.661662
High	Master Protein	P40222	alpha-taxilin [OS=Homo sapiens]	0	FALSE		Homo sapiens	34.804	27	9	21	9	1	546	61.9	6.52	36.19	9		Pf09728	200081	ENSG00000084652.15	TXLNA	3967.44	3967.44	33393.4	119781	1	3.58696	3.58696
High	Master Protein	P51114-1	Fragile X mental retardation syndrome-related protein 1 [OS=Homo sapiens]	0	FALSE		Homo sapiens	51.37	22	12	58	11	1	621	69.7	6.15	87.63	12		Pf00013, Pf05641, Pf12235, Pf13014	8087	ENSG00000114416.17	FXR1	327756	3.90216e+06	855628	3.06221e+06	11.9057	3.5789	0.300605
High	Master Protein	P0DMV8	heat shock 70 kDa protein 1A [OS=Homo sapiens]	0	FALSE		Homo sapiens	196.856	59	30	369	26	1	641	70	5.66	801.32	30	Aggresome;Ubiquitination;Chaperone	Pf00012, Pf06723	3304; 3303	ENSG00000232804.5; ENSG00000234475.5; ENSG00000231555.4; ENSG00000235941.5; ENSG00000204389.9; ENSG00000204388.6; ENSG00000212866.6; ENSG00000237724.5; ENSG00000224501.5	HSPA1B; HSPA1A	1.25849e+06	9.79914e+06	2.88824e+06	1.03366e+07	7.7864	3.57887	0.459631
High	Master Protein	Q9Y3F4-2	Isoform 2 of Serine-threonine kinase receptor-associated protein [OS=Homo sapiens]	0	FALSE		Homo sapiens	105.925	70	19	129	19	1	363	39.8	5.31	332.12	19		Pf00400	11171	ENSG00000023734.10	STRAP	294845	2.30005e+06	1.07739e+06	3.85235e+06	7.80089	3.57564	0.458364
High	Master Protein	P04818	thymidylate synthase [OS=Homo sapiens]	0	FALSE		Homo sapiens	24.124	25	5	17	5	1	313	35.7	7.01	37.4	5		Pf00303	7298	ENSG00000176890.15	TYMS	41555.1	68560.8	125629	449153	1.64988	3.57523	2.16697
High	Master Protein	O95433	activator of 90 kDa heat shock protein ATPase homolog 1 [OS=Homo sapiens]	0	FALSE		Homo sapiens	34.936	30	8	31	8	1	338	38.3	5.53	75.03	8	Chaperone	Pf08327, Pf09229	10598	ENSG00000100591.7	AHSA1	156833	798074	290404	1.03753e+06	5.0887	3.57271	0.702087
High	Master Protein	Q9Y3I0	tRNA-splicing ligase RtcB homolog [OS=Homo sapiens]	0	FALSE		Homo sapiens	160.21	63	25	224	25	1	505	55.2	7.23	480.74	25		Pf01139	51493	ENSG00000100220.11	C22orf28; RTCB	2.02908e+06	1.39513e+07	3.85619e+06	1.37314e+07	6.87569	3.56087	0.517893
High	Master Protein	Q9UNM6	26S proteasome non-ATPase regulatory subunit 13 [OS=Homo sapiens]	0	FALSE		Homo sapiens	64.271	45	13	54	13	1	376	42.9	5.81	128.47	13	Ubiquitination	Pf01399	5719	ENSG00000185627.17	PSMD13	36764.4	104980	216480	769068	2.85547	3.55261	1.24414
High	Master Protein	P18754-2	Isoform 2 of Regulator of chromosome condensation [OS=Homo sapiens]	0	FALSE		Homo sapiens	61.374	38	11	59	11	1	452	48.1	8.16	152.48	11		Pf00415, Pf13540	1104	ENSG00000180198.15	RCC1	448018	4.07497e+06	894436	3.17054e+06	9.09555	3.54474	0.389722
High	Master Protein	Q16531	DNA damage-binding protein 1 [OS=Homo sapiens]	0	FALSE		Homo sapiens	127.631	33	29	147	29	1	1140	126.9	5.26	357.54	29	Ubiquitination	Pf03178, Pf10433	1642	ENSG00000167986.13	DDB1	1.14936e+06	7.53753e+06	2.67864e+06	9.48171e+06	6.55805	3.53975	0.539756
High	Master Protein	O95218-1	Zinc finger Ran-binding domain-containing protein 2 [OS=Homo sapiens]	0	FALSE		Homo sapiens	12.559	15	5	12	5	1	330	37.4	10.01	18.31	5		Pf00641	9406	ENSG00000132485.13	ZRANB2	631947	2.47287e+06	785727	2.77753e+06	3.9131	3.53498	0.903372
Medium	Master Protein	Q14331	Protein FRG1 [OS=Homo sapiens]	0.017	FALSE		Homo sapiens	2.798	5	1	4	1	1	258	29.2	9.01	2.2	1		Pf06229, Pf06268	2483	ENSG00000283153.1; ENSG00000283630.1; ENSG00000109536.11; ENSG00000275145.3	FRG1	91553.8	275602	64315.1	227198	3.01027	3.53258	1.17351
High	Master Protein	Q04323-2	Isoform 2 of UBX domain-containing protein 1 [OS=Homo sapiens]	0	FALSE		Homo sapiens	15.931	26	4	14	4	1	312	35.1	5.35	18.7	4	Ubiquitination	Pf00627, Pf00789	51035	ENSG00000162191.13	UBXN1	59516.3	247571	110411	389892	4.15972	3.53127	0.84892
High	Master Protein	P31948-2	Isoform 2 of Stress-induced-phosphoprotein 1 [OS=Homo sapiens]	0	FALSE		Homo sapiens	226.541	53	34	225	34	1	590	68	7.74	476.21	34	Chaperone	Pf00515, Pf12895, Pf13414, Pf13424, Pf13432, Pf14559	10963	ENSG00000168439.16	STIP1	578227	5.52219e+06	2.86555e+06	1.00684e+07	9.55021	3.5136	0.367908
High	Master Protein	Q96FJ2	Dynein light chain 2, cytoplasmic [OS=Homo sapiens]	0	FALSE		Homo sapiens	18.954	57	4	48	2	1	89	10.3	7.37	75.47	4	Autophagy	Pf01221	140735	ENSG00000264364.2	DYNLL2	36126.3	285957	116646	409648	7.91548	3.5119	0.443675
High	Master Protein	P14550	alcohol dehydrogenase [NADP(+)] [OS=Homo sapiens]	0	FALSE		Homo sapiens	16.453	21	5	13	4	1	325	36.6	6.79	33.54	5		Pf00248	10327	ENSG00000117448.13	AKR1A1	22179.9	89070.6	29945.5	104989	4.01583	3.50601	0.873047
High	Master Protein	Q7L576-1	cytoplasmic FMR1-interacting protein 1 [OS=Homo sapiens]	0	FALSE		Homo sapiens	41.822	12	12	32	12	1	1253	145.1	6.9	66.45	12		Pf05994, Pf07159	23191	ENSG00000273749.4	CYFIP1	30437	593587	83237	290950	19.5022	3.49544	0.179234
High	Master Protein	Q92616	eIF-2-alpha kinase activator GCN1 [OS=Homo sapiens]	0	FALSE		Homo sapiens	202.669	24	41	147	41	1	2671	292.6	7.47	397.9	41		Pf12074, Pf13646	10985		GCN1L1; GCN1	22367.4	307049	132684	463537	13.7275	3.49354	0.254492
High	Master Protein	Q16643	drebrin [OS=Homo sapiens]	0	FALSE		Homo sapiens	123.723	53	25	130	25	1	649	71.4	4.45	341.9	25		Pf00241	1627	ENSG00000113758.13	DBN1	390793	1.8812e+06	1.03452e+06	3.60792e+06	4.81379	3.48752	0.724486
High	Master Protein	P50502	Hsc70-interacting protein [OS=Homo sapiens]	0	FALSE		Homo sapiens	57.239	27	9	62	9	1	369	41.3	5.27	140.8	9	Chaperone	Pf00515, Pf13371, Pf13414, Pf13431, Pf13432	6767	ENSG00000100380.13	ST13	3967.44	483179	418596	1.45912e+06	121.786	3.48575	0.0286219
High	Master Protein	P11476-1	Ras-related protein Rab-1A [OS=Homo sapiens]	0	FALSE		Homo sapiens	69.534	80	14	131	6	1	205	22.7	6.21	237.51	14	Vacuole;Autophagy;Ubiquitination	Pf00009, Pf00025, Pf00071, Pf01926, Pf04670, Pf08477, Pf09439	5861	ENSG00000138069.16	RAB1A	117934	801946	205017	714049	6.79994	3.48288	0.512193
High	Master Protein	P22314	Ubiquitin-like modifier-activating enzyme 1 [OS=Homo sapiens]	0	FALSE		Homo sapiens	139.03	38	26	127	26	1	1058	117.8	5.76	334.29	26	Vacuole;Lysosome;Ubiquitination	Pf00899, Pf02134, Pf09358, Pf10585	7317	ENSG00000130985.16	UBA1	49374.5	1.49674e+06	760645	2.64819e+06	30.314	3.48151	0.114848
High	Master Protein	O14737	Programmed cell death protein 5 [OS=Homo sapiens]	0	FALSE		Homo sapiens	14.674	38	4	12	4	1	125	14.3	6.04	29.86	4	Chaperone	Pf01984	9141	ENSG00000105185.11	PDCD5	3967.44	3967.44	26190.3	90876.6	1	3.46985	3.46985
High	Master Protein	Q86VY4	Testis-specific Y-encoded-like protein 5 [OS=Homo sapiens]	0	FALSE		Homo sapiens	42.465	38	10	38	10	1	417	45.1	9.54	100.47	10	Ubiquitination	Pf00956	85453	ENSG00000180543.4	TSPYL5	40316.5	217894	130167	450554	5.4046	3.46137	0.640449
High	Master Protein	P52907	F-actin-capping protein subunit alpha-1 [OS=Homo sapiens]	0	FALSE		Homo sapiens	50.365	55	9	92	8	1	286	32.9	5.69	241.99	9		Pf01267	829	ENSG00000116489.12	CAPZA1	347997	976519	918610	3.17789e+06	2.80612	3.45946	1.23283
High	Master Protein	P54886	delta-1-pyrroline-5-carboxylate synthase [OS=Homo sapiens]	0	FALSE		Homo sapiens	114.104	44	25	95	25	1	795	87.2	7.12	236.6	25		Pf00171, Pf00696	5832	ENSG00000059573.8	ALDH18A1	3967.44	57555.8	32346	111873	14.507	3.45865	0.238412
High	Master Protein	Q9NUQ9	protein FAM49B [OS=Homo sapiens]	0	FALSE		Homo sapiens	57.906	49	11	41	11	1	324	36.7	6.06	101.99	11		Pf07159	51571	ENSG00000153310.19	FAM49B	3967.44	3967.44	55090.3	190481	1	3.45762	3.45762
High	Master Protein	P16632-1	40S ribosomal protein S24 [OS=Homo sapiens]	0	FALSE		Homo sapiens	42.878	38	5	83	5	1	133	15.4	10.78	187.2	5		Pf01282	6229	ENSG00000138326.18	RPS24	996079	4.38576e+06	1.82416e+06	6.28627e+06	4.40303	3.44611	0.782669
High	Master Protein	Q16658	Fascin [OS=Homo sapiens]	0	FALSE		Homo sapiens	128.042	60	24	182	24	1	493	54.5	7.24	392.73	24		Pf06268	6624	ENSG00000075618.17	FSCN1	1.34077e+06	8.33288e+06	4.39296e+06	1.51383e+07	6.215	3.44605	0.554473
High	Master Protein	Q9Y230	RuvB-like 2 [OS=Homo sapiens]	0	FALSE		Homo sapiens	90.747	50	20	121	20	1	463	51.1	5.64	254.11	20		Pf00004, Pf03796, Pf06068, Pf13481	10856	ENSG00000183207.13	RUVBL2	331371	2.96391e+06	1.13123e+06	3.8896e+06	8.9444	3.43839	0.384418
High	Master Protein	P07737	profilin-1 [OS=Homo sapiens]	0	FALSE		Homo sapiens	67.809	77	12	130	12	1	140	15	8.27	282.18	12		Pf00235	5216	ENSG00000108518.7	PFN1	1.06057e+06	5.84466e+06	2.85213e+06	9.79897e+06	5.51089	3.43566	0.623432
High	Master Protein	P51858	hepatoma-derived growth factor [OS=Homo sapiens]	0	FALSE		Homo sapiens	55.915	54	9	51	9	1	240	26.8	4.73	119.78	9		Pf00855	3068	ENSG00000143321.18	HDGF	245484	1.57495e+06	746337	2.54911e+06	6.41571	3.4155	0.532365
High	Master Protein	P18669	Phosphoglycerate mutase 1 [OS=Homo sapiens]	0	FALSE		Homo sapiens	44.301	42	8	40	8	1	254	28.8	7.18	99.04	8		Pf00300	5223; 643576	ENSG00000171314.8	PGAM1; LOC643576	88336.1	481671	598187	2.04057e+06	5.45271	3.41126	0.625608
High	Master Protein	P12081	Histidine--tRNA ligase, cytoplasmic [OS=Homo sapiens]	0	TRUE		Homo sapiens	10.443	8	4	10	1	1	509	57.4	5.88	17.92	4		Pf00458, Pf00587, Pf03129, Pf13393	3035	ENSG00000170445.12	HARS	3967.44	3967.44	68262	232819	1	3.41067	3.41067
High	Master Protein	Q9UK76-2	Isoform 2 of Hematological and neurological expressed 1 protein [OS=Homo sapiens]	0	FALSE		Homo sapiens	15.347	32	3	9	3	1	181	19.9	8.32	21.69	3			51155	ENSG00000189159.15	HN1; JPT1	3967.44	3967.44	68179.1	232518	1	3.4104	3.4104
High	Master Protein	P51665	26S proteasome non-ATPase regulatory subunit 7 [OS=Homo sapiens]	0	FALSE		Homo sapiens	43.229	39	9	35	9	1	324	37	6.77	87.6	9	Ubiquitination	Pf01398, Pf13012	5713	ENSG00000103035.10	PSMD7	31070.5	145926	202529	690466	4.69662	3.40923	0.72589
High	Master Protein	P62937	peptidyl-prolyl cis-trans isomerase A [OS=Homo sapiens]	0	TRUE		Homo sapiens	127.509	76	12	438	12	1	165	18	7.81	876.88	12		Pf00160	5478	ENSG00000196262.13	PPIA	8.65829e+06	3.8329e+07	2.22144e+07	7.57253e+07	4.42686	3.40884	0.770037
High	Master Protein	P09012	U1 SMALL NUCLEAR RIBONUCLEOPROTEIN A [OS=Homo sapiens]	0	FALSE		Homo sapiens	66.964	41	11	130	9	1	282	31.3	9.83	275.3	11		Pf00076, Pf13893, Pf14259	6626	ENSG00000077312.8	SNRPA	1.108e+06	1.04011e+07	2.16914e+06	7.38658e+06	9.38728	3.4053	0.362757
Medium	Master Protein	Q9H944	Mediator of RNA polymerase II transcription subunit 20 [OS=Homo sapiens]	0.011	FALSE		Homo sapiens	3.643	5	1	6	1	1	212	23.2	6.87	11.89	1	Ubiquitination	Pf08612	9477	ENSG00000124641.15	MED20	3967.44	223394	47963.2	163046	56.3069	3.3994	0.0603728
High	Master Protein	Q6NZI2-1	polymerase I and transcript release factor [OS=Homo sapiens]	0	FALSE		Homo sapiens	77.638	36	13	121	13	1	390	43.5	5.6	315.19	13		Pf15237	284119	ENSG00000177469.12	PTRF; CAVIN1	857046	3.63443e+06	2.88187e+06	9.77269e+06	4.24065	3.39109	0.799662
High	Master Protein	O75367-1	Core histone macro-H2A.1 [OS=Homo sapiens]	0	FALSE		Homo sapiens	77.373	54	16	109	14	1	372	39.6	9.79	284.44	16		Pf00125, Pf01661	9555	ENSG00000113648.16	H2AFY	1.52312e+06	8.85801e+06	1.5165e+06	5.13402e+06	5.81568	3.38543	0.582122
High	Master Protein	O15498	Synaptobrevin homolog YKT6 [OS=Homo sapiens]	0	FALSE		Homo sapiens	11.263	24	4	9	4	1	198	22.4	6.92	6.17	4		Pf00957, Pf13774	10652	ENSG00000106636.7	YKT6	3967.44	83623	51338.3	173752	21.0773	3.38445	0.160573
High	Master Protein	Q14974	Importin subunit beta-1 [OS=Homo sapiens]	0	FALSE		Homo sapiens	175.751	50	30	181	30	1	876	97.1	4.78	445.86	30	Apoptosis	Pf02985, Pf03810, Pf13513, Pf13646	3837	ENSG00000108424.9	KPNB1	427079	2.45486e+06	1.71718e+06	5.79597e+06	5.74802	3.37528	0.587207
High	Master Protein	Q0ZGT2	Nexilin [OS=Homo sapiens]	0	FALSE		Homo sapiens	24.271	15	7	14	7	1	675	80.6	5.33	31.47	7		Pf00047, Pf07679, Pf13895	91624	ENSG00000162614.18	NEXN	18371	218984	59212.4	199757	11.9201	3.37356	0.283014
High	Master Protein	P78417	Glutathione S-transferase omega-1 [OS=Homo sapiens]	0.002	FALSE		Homo sapiens	7.482	23	3	10	3	1	241	27.5	6.6	22.15	3		Pf00043, Pf00462, Pf02798, Pf13409, Pf13417, Pf14497	9446	ENSG00000148834.12	GSTO1	3967.44	3967.44	60229.6	203187	1	3.37353	3.37353
High	Master Protein	P23528	Cofilin-1 [OS=Homo sapiens]	0	FALSE		Homo sapiens	105.685	81	15	191	11	1	166	18.5	8.09	530.73	15		Pf00241	1072	ENSG00000172757.12	CFL1	846421	3.66403e+06	2.54729e+06	8.58747e+06	4.32885	3.37122	0.77878
High	Master Protein	Q8WXI9	Transcriptional repressor p66-beta [OS=Homo sapiens]	0	FALSE		Homo sapiens	16.932	12	5	17	5	1	593	65.2	9.7	33.52	5		Pf00320, Pf00412	57459	ENSG00000261992.2; ENSG00000143614.9	GATAD2B	75210	970572	120835	407291	12.9048	3.37065	0.261192
High	Master Protein	P46060	Ran GTPase-activating protein 1 [OS=Homo sapiens]	0	FALSE		Homo sapiens	100.823	55	23	88	23	1	587	63.5	4.68	214.45	23	Aggresome;Ubiquitination	Pf07834, Pf13855	5905	ENSG00000100401.19	RANGAP1	96320.8	1.25556e+06	348391	1.1721e+06	13.0352	3.36433	0.258096
High	Master Protein	P60983	glia maturation factor beta [OS=Homo sapiens]	0	FALSE		Homo sapiens	10.872	30	3	4	3	1	142	16.7	5.29	9.25	3		Pf00241	2764	ENSG00000197045.12	GMFB	32875.8	267100	123060	413971	8.12453	3.36398	0.414052
High	Master Protein	Q9NRW3	DNA dC->dU-editing enzyme APOBEC-3C [OS=Homo sapiens]	0.002	FALSE		Homo sapiens	7.217	15	2	10	2	1	190	22.8	7.59	22.63	2		Pf05240, Pf08210	27350	ENSG00000244509.3	APOBEC3C	27928.4	253481	54334.9	182756	9.07611	3.36351	0.37059
High	Master Protein	P61077-3	Isoform 3 of Ubiquitin-conjugating enzyme E2 D3 [OS=Homo sapiens]	0	FALSE		Homo sapiens	16.073	36	3	12	3	1	149	16.9	7.74	27.99	3	Ubiquitination	Pf00179, Pf14461	7323	ENSG00000109332.19	UBE2D3	3967.44	102454	43650.7	146775	25.8236	3.36248	0.13021
High	Master Protein	O43396	Thioredoxin-like protein 1 [OS=Homo sapiens]	0	FALSE		Homo sapiens	50.446	51	11	60	11	1	289	32.2	4.96	127.46	11		Pf00085, Pf06201, Pf13098	9352	ENSG00000091164.12	TXNL1	49797.5	739029	392629	1.31748e+06	14.8407	3.35552	0.226103
High	Master Protein	P62879	Guanine nucleotide-binding protein G(I)/G(S)/G(T) subunit beta-2 [OS=Homo sapiens]	0	FALSE		Homo sapiens	80.87	52	12	75	7	1	340	37.3	6	190.14	12	Vacuole;Lysosome	Pf00400	2783	ENSG00000172354.9	GNB2	52566.8	343936	155432	520903	6.54283	3.35133	0.512214
High	Master Protein	P06493	Cyclin-dependent kinase 1 [OS=Homo sapiens]	0	FALSE		Homo sapiens	67.023	66	16	77	14	1	297	34.1	8.4	157.55	16	Ubiquitination	Pf00069, Pf01636, Pf07714, Pf14531	983	ENSG00000170312.15	CDK1	327313	2.18918e+06	761557	2.54994e+06	6.68834	3.34833	0.500622
High	Master Protein	P07305	Histone H1.0 [OS=Homo sapiens]	0	FALSE		Homo sapiens	22.041	23	6	60	6	1	194	20.9	10.84	122.46	6	Apoptosis	Pf00538	3005	ENSG00000189060.5	H1F0	2.46866e+06	1.37661e+07	1.45564e+06	4.86829e+06	5.57635	3.34443	0.599752
High	Master Protein	Q9NY61	Protein AATF [OS=Homo sapiens]	0	FALSE		Homo sapiens	21.573	20	6	15	6	1	560	63.1	4.94	36.42	6		Pf08164, Pf13339	26574	ENSG00000276072.2; ENSG00000275700.4	AATF	102883	353784	58973.6	197197	3.43869	3.34382	0.972412
High	Master Protein	P35244	Replication protein A 14 kDa subunit [OS=Homo sapiens]	0	FALSE		Homo sapiens	15.679	57	4	15	4	1	121	13.6	5.08	43.31	4		Pf08661	6119	ENSG00000106399.11	RPA3	40825.6	282953	178188	595789	6.93078	3.3436	0.482428
High	Master Protein	P78346-2	Isoform 2 of Ribonuclease P protein subunit p30 [OS=Homo sapiens]	0	FALSE		Homo sapiens	14.808	17	4	19	4	1	322	35.5	9.61	41.96	4		Pf01876, Pf13900	10556	ENSG00000148688.13	RPP30	279436	1.01698e+06	187706	626996	3.6394	3.34031	0.917818
High	Master Protein	Q9Y265	RuvB-like 1 [OS=Homo sapiens]	0	FALSE		Homo sapiens	93.953	62	20	106	20	1	456	50.2	6.42	264.29	20	Autophagy;Ubiquitination	Pf00004, Pf01078, Pf01695, Pf05496, Pf06068, Pf06414, Pf07726, Pf13191, Pf13238, Pf13245, Pf13481	8607	ENSG00000175792.11	RUVBL1	338269	2.40677e+06	1.17665e+06	3.92872e+06	7.11495	3.33892	0.469282
High	Master Protein	P46379-3	Isoform 3 of Large proline-rich protein BAG6 [OS=Homo sapiens]	0	FALSE		Homo sapiens	23.334	8	6	19	6	1	1162	122.3	5.69	44.25	6	Ubiquitination	Pf00240, Pf11976, Pf12057, Pf13881	7917		BAG6	22641.4	170515	147291	489443	7.53111	3.32298	0.441233
High	Master Protein	P29558-1	RNA-binding motif, single-stranded-interacting protein 1 [OS=Homo sapiens]	0.002	FALSE		Homo sapiens	7.684	7	2	12	2	1	406	44.5	8.79	27.93	2		Pf00076, Pf13893, Pf14259	5937	ENSG00000153250.19	RBMS1	3967.44	3967.44	30000.4	99659.6	1	3.32194	3.32194
High	Master Protein	Q15691	Microtubule-associated protein RP/EB family member 1 [OS=Homo sapiens]	0	FALSE		Homo sapiens	39.842	43	9	41	9	1	268	30	5.14	105.19	9		Pf00307, Pf03271	22919	ENSG00000101367.8	MAPRE1	31939.4	336168	342230	1.13592e+06	10.5252	3.31917	0.315355
High	Master Protein	Q9BWD1	Acetyl-CoA acetyltransferase, cytosolic [OS=Homo sapiens]	0	FALSE		Homo sapiens	14.291	17	4	12	4	1	397	41.3	6.92	30.95	4		Pf00108, Pf00109, Pf02803	39	ENSG00000120437.8	ACAT2	9607.01	21425.7	50745.7	167532	2.23022	3.3014	1.4803
High	Master Protein	Q8WVJ2	NudC domain-containing protein 2 [OS=Homo sapiens]	0.002	FALSE		Homo sapiens	7.049	13	2	5	2	1	157	17.7	5.07	6.33	2		Pf04969	134492	ENSG00000170584.10	NUDCD2	3967.44	404268	157841	520954	101.896	3.30051	0.0323908
High	Master Protein	P10768	S-formylglutathione hydrolase [OS=Homo sapiens]	0	FALSE		Homo sapiens	49.514	41	8	49	8	1	282	31.4	7.02	133.38	8		Pf00326, Pf00756, Pf05448, Pf12695, Pf12697	2098	ENSG00000139684.13	ESD	29920.8	1357703	317546	1.04275e+06	45.3765	3.28377	0.0723671
High	Master Protein	Q9BSJ8-2	Isoform 2 of Extended synaptotagmin-1 [OS=Homo sapiens]	0	FALSE		Homo sapiens	121.169	33	24	113	24	1	1114	123.9	5.78	295.93	24		Pf00168	23344	ENSG00000139641.12	ESYT1	22965.7	97300.9	160342	524974	4.2368	3.27409	0.772775
High	Master Protein	Q9Y3A5	Ribosome maturation protein SBDS [OS=Homo sapiens]	0	FALSE		Homo sapiens	14.989	20	3	14	3	1	250	28.7	8.75	36.66	3		Pf01172, Pf09377	51119	ENSG00000126524.9	SBDS	3967.44	180410	118449	386759	45.4726	3.26519	0.0718057
High	Master Protein	P48643	T-complex protein 1 subunit epsilon [OS=Homo sapiens]	0	FALSE		Homo sapiens	227.146	76	37	226	36	1	541	59.6	5.66	566.05	37	Chaperone	Pf00118	22948	ENSG00000150753.11	CCT5	94224.6	2.46265e+06	513331	1.6742e+06	26.1359	3.26145	0.124788
High	Master Protein	Q99497	Protein deglycase DJ-1 [OS=Homo sapiens]	0	FALSE		Homo sapiens	38.346	57	7	37	7	1	189	19.9	6.79	96.08	7	Autophagy;Ubiquitination;Chaperone	Pf01965, Pf13278	11315	ENSG00000116288.12	PARK7	77236.7	596006	269366	875703	7.71662	3.25098	0.421296
High	Master Protein	A8MWD9	Putative small nuclear ribonucleoprotein G-like protein 15 [OS=Homo sapiens]	0	FALSE		Homo sapiens	12.974	26	3	28	3	1	76	8.5	8.84	45.71	3		Pf01423	100130932		LOC100130932; SNRPGP15	2.64216e+06	1.32488e+07	4.06047e+06	1.31999e+07	5.01439	3.25083	0.6483
High	Master Protein	Q9Y266	nuclear migration protein nudC [OS=Homo sapiens]	0	FALSE		Homo sapiens	56.102	43	12	54	12	1	331	38.2	5.38	121.1	12		Pf04969, Pf14050	10726	ENSG00000090273.13	NUDC	59643.1	440290	316738	1.02934e+06	7.38208	3.24983	0.440233
High	Master Protein	P11142-1	Heat shock cognate 71 kDa protein [OS=Homo sapiens]	0	FALSE		Homo sapiens	367.703	63	46	995	40	1	646	70.9	5.52	2381.32	46	Vacuole;Lysosome;Autophagy;Ubiquitination;Chaperone	Pf00012, Pf02463, Pf06723	3312	ENSG00000109971.13	HSPA8	1.25595e+07	6.85479e+07	2.84744e+07	9.23571e+07	5.45787	3.24351	0.594283
High	Master Protein	P40925-3	Isoform 3 of Malate dehydrogenase, cytoplasmic [OS=Homo sapiens]	0	FALSE		Homo sapiens	28.278	36	8	32	8	1	352	38.6	7.71	78.59	8		Pf00056, Pf02866	4190	ENSG00000014641.17	MDH1	3967.44	243355	279847	907332	61.3381	3.24224	0.0528586
High	Master Protein	P05141	ADP/ATP translocase 2 [OS=Homo sapiens]	0	FALSE		Homo sapiens	96.761	49	21	237	7	1	298	32.8	9.69	400.39	21	Ubiquitination	Pf00153	292	ENSG00000005022.5	SLC25A5	636037	4.16221e+06	1.39545e+06	4.51259e+06	6.54398	3.23378	0.494162
Medium	Master Protein	P62312	U6 snRNA-associated Sm-like protein LSm6 [OS=Homo sapiens]	0.023	FALSE		Homo sapiens	2.336	10	1	3	1	1	80	9.1	9.58	1.84	1		Pf01423	11157	ENSG00000164167.10	LSM6	65396.4	595508	190781	616929	9.10612	3.23371	0.355114
High	Master Protein	O15347	High mobility group protein B3 [OS=Homo sapiens]	0.007	FALSE		Homo sapiens	4.704	11	2	6	2	1	200	23	8.37	5.5	2		Pf00505, Pf09011	3149	ENSG00000029993.14	HMGB3	63751.3	542285	99722.4	322072	8.50626	3.22968	0.379683
High	Master Protein	Q15773	Myeloid leukemia factor 2 [OS=Homo sapiens]	0	FALSE		Homo sapiens	11.029	16	3	12	3	1	248	28.1	6.9	18.57	3		Pf10248	8079	ENSG00000089693.10	MLF2	3967.44	490423	123888	399922	123.612	3.2281	0.0261148
High	Master Protein	O95373	Importin-7 [OS=Homo sapiens]	0	FALSE		Homo sapiens	105.511	28	20	85	19	1	1038	119.4	4.82	247.21	20		Pf03810, Pf08506	10527	ENSG00000205339.9	IPO7	3967.44	90845	168736	543809	22.8976	3.22285	0.14075
High	Master Protein	Q15056-1	Eukaryotic translation initiation factor 4H [OS=Homo sapiens]	0	FALSE		Homo sapiens	33.909	41	9	54	9	1	248	27.4	7.23	85.23	9		Pf00076, Pf13893, Pf14259	7458	ENSG00000106682.14	EIF4H	594847	3.15611e+06	1.63843e+06	5.28032e+06	5.30575	3.22279	0.607415
High	Master Protein	P49368-1	T-complex protein 1 subunit gamma [OS=Homo sapiens]	0	FALSE		Homo sapiens	207.167	72	34	261	33	1	545	60.5	6.49	566.82	34	Chaperone	Pf00118	7203	ENSG00000163468.14	CCT3	270777	2.23336e+06	1.80533e+06	5.8164e+06	8.24794	3.2218	0.390618
High	Master Protein	P23919	thymidylate kinase [OS=Homo sapiens]	0	FALSE		Homo sapiens	15.266	28	6	12	6	1	212	23.8	8.27	16.05	6		Pf00406, Pf02223	1841	ENSG00000168393.12	DTYMK	3967.44	431510	148062	476529	108.763	3.21844	0.0295914
High	Master Protein	O75608	Acyl-protein thioesterase 1 [OS=Homo sapiens]	0	FALSE		Homo sapiens	13.365	28	4	12	4	1	230	24.7	6.77	25.48	4		Pf00561, Pf02230, Pf03959, Pf07859, Pf12695, Pf12697	10434	ENSG00000120992.17	LYPLA1	3967.44	405815	102139	327404	102.286	3.20549	0.0313384
High	Master Protein	P54727	UV excision repair protein RAD23 homolog B [OS=Homo sapiens]	0	FALSE		Homo sapiens	30.37	23	6	16	6	1	409	43.1	4.84	42.49	6	Ubiquitination	Pf00240, Pf00627, Pf09280, Pf11976, Pf13881	5887	ENSG00000119318.12	RAD23B	28836.9	145275	51395.2	164668	5.03783	3.20395	0.635978
High	Master Protein	Q7L9L4-2	Isoform 2 of MOB kinase activator 1B [OS=Homo sapiens]	0	FALSE		Homo sapiens	11.578	22	4	23	4	1	221	25.5	6.15	43.49	4		Pf03637	92597	ENSG00000173542.8	MOB1B	99606.4	555119	221719	709925	5.57312	3.20191	0.574528
High	Master Protein	Q15021	condensin complex subunit 1 [OS=Homo sapiens]	0	FALSE		Homo sapiens	126.218	32	34	104	34	1	1401	157.1	6.61	235.32	34		Pf12717, Pf12922	9918	ENSG00000010292.12	NCAPD2	24955.1	564937	187327	597897	22.6381	3.19173	0.140989
High	Master Protein	P63167	Dynein light chain 1, cytoplasmic [OS=Homo sapiens]	0	FALSE		Homo sapiens	48.884	64	5	118	3	1	89	10.4	7.4	312.39	5	Autophagy	Pf01221	8655	ENSG00000088986.10	DYNLL1	491054	3328233	1.21184e+06	3.86294e+06	6.77773	3.18765	0.470313
High	Master Protein	Q9H0U4	ras-related protein Rab-1B [OS=Homo sapiens]	0	FALSE		Homo sapiens	84.436	77	12	158	4	1	201	22.2	5.73	320.69	12	Vacuole;Autophagy	Pf00025, Pf00071, Pf01926, Pf04670, Pf08477, Pf09439	81876	ENSG00000174903.15	RAB1B	187250	691978	405255	1.29179e+06	3.69548	3.1876	0.862568
High	Master Protein	Q9UNL2-2	Isoform 2 of Translocon-associated protein subunit gamma [OS=Homo sapiens]	0.002	FALSE		Homo sapiens	7.159	11	2	8	2	1	198	22.6	9.63	20.11	2		Pf07074	6747	ENSG00000114850.6	SSR3	101210	213092	167450	533523	2.10544	3.18617	1.5133
High	Master Protein	P78344-1	Eukaryotic translation initiation factor 4 gamma 2 [OS=Homo sapiens]	0	FALSE		Homo sapiens	59.988	21	15	55	15	1	907	102.3	7.14	107.29	15	Autophagy	Pf02020, Pf02847, Pf02854	1982	ENSG00000110321.16	EIF4G2	41990.2	406845	246979	786275	9.68904	3.18357	0.328575
High	Master Protein	P49591	Serine--tRNA ligase, cytoplasmic [OS=Homo sapiens]	0	FALSE		Homo sapiens	34.989	27	10	32	10	1	514	58.7	6.43	70.55	10		Pf00587, Pf02403	6301	ENSG00000031698.12	SARS	3967.44	67594.8	204434	649342	17.0374	3.17629	0.186431
High	Master Protein	P33176	Kinesin-1 heavy chain [OS=Homo sapiens]	0	FALSE		Homo sapiens	172.549	45	32	143	32	1	963	109.6	6.51	382.14	32	Autophagy;Ubiquitination	Pf00225, Pf01576, Pf02463, Pf03999, Pf04111, Pf04156, Pf05483, Pf05557, Pf05622, Pf06160, Pf07111, Pf07888, Pf10174, Pf12128, Pf13514, Pf13851, Pf14915	3799	ENSG00000170759.10	KIF5B	80072.3	782502	404697	1.2822e+06	9.77244	3.1683	0.324208
High	Master Protein	Q02790	Peptidyl-prolyl cis-trans isomerase FKBP4 [OS=Homo sapiens]	0	FALSE		Homo sapiens	224.959	76	30	308	30	1	459	51.8	5.43	778.12	30	Chaperone	Pf00254, Pf00515, Pf07719, Pf13174, Pf13371, Pf13414, Pf13424, Pf13432, Pf14559	2288	ENSG00000004478.7	FKBP4	1.23109e+06	7.43136e+06	4.79645e+06	1.51909e+07	6.03639	3.16712	0.524672
High	Master Protein	P51149	ras-related protein Rab-7a [OS=Homo sapiens]	0	FALSE		Homo sapiens	42.452	52	9	51	9	1	207	23.5	6.7	114.22	9	Vacuole;Lysosome;Autophagy	Pf00025, Pf00071, Pf01926, Pf04670, Pf07728, Pf08477	7879	ENSG00000075785.12	RAB7A	174935	630008	351046	1.10933e+06	3.60139	3.16009	0.877464
High	Master Protein	Q14789-2	Isoform 2 of Golgin subfamily B member 1 [OS=Homo sapiens]	0	FALSE		Homo sapiens	19.915	2	6	8	6	1	3269	376.9	5	14.83	6	Autophagy	Pf01496, Pf01576, Pf04111, Pf07888, Pf09726	2804	ENSG00000173230.15	GOLGB1	3967.44	62391.4	42803.9	135240	15.7258	3.15952	0.200913
High	Master Protein	P84243	histone H3.3 [OS=Homo sapiens]	0	FALSE		Homo sapiens	65.261	67	14	384	3	1	136	15.3	11.27	513	14		Pf00125, Pf15630	3020; 440926; 3021	ENSG00000132475.10; ENSG00000163041.9	H3F3A; H3F3AP4; H3F3B	251576	601747	125378	395728	2.39191	3.15627	1.31956
High	Master Protein	O15479	Melanoma-associated antigen B2 [OS=Homo sapiens]	0	FALSE		Homo sapiens	23.935	19	7	42	7	1	319	35.3	8.76	71.08	7		Pf01454	4113	ENSG00000099399.5	MAGEB2	185972	748186	680018	2.14587e+06	4.0231	3.15561	0.784373
High	Master Protein	P50479-1	PDZ and LIM domain protein 4 [OS=Homo sapiens]	0	FALSE		Homo sapiens	58.654	54	12	65	12	1	330	35.4	7.91	123.01	12		Pf00412, Pf00595	8572	ENSG00000131435.12	PDLIM4	465627	1.47812e+06	413218	1.30353e+06	3.17448	3.15457	0.99373
High	Master Protein	P61106	Ras-related protein Rab-14 [OS=Homo sapiens]	0	FALSE		Homo sapiens	37.058	44	6	53	5	1	215	23.9	6.21	111.34	6	Vacuole;Lysosome	Pf00009, Pf00025, Pf00071, Pf04670, Pf08477	51552	ENSG00000119396.10	RAB14	58011.6	636496	265363	836527	10.9719	3.15238	0.287315
Medium	Master Protein	O15198-1	mothers against decapentaplegic homolog 9 [OS=Homo sapiens]	0.017	FALSE		Homo sapiens	2.796	3	1	8	1	1	467	52.5	7.77	15.88	1		Pf03165, Pf03166, Pf10401	4093	ENSG00000120693.13	SMAD9	22744.7	156088	52501.5	165456	6.8626	3.15145	0.459221
High	Master Protein	P36551	Oxygen-dependent coproporphyrinogen-III oxidase, mitochondrial [OS=Homo sapiens]	0	FALSE		Homo sapiens	32.963	20	7	22	7	1	454	50.1	8.25	50.56	7		Pf01218	1371	ENSG00000080819.6	CPOX	24425.6	3967.44	69666.3	219543	0.16243	3.15135	19.4013
High	Master Protein	Q99471-1	prefoldin subunit 5 [OS=Homo sapiens]	0	FALSE		Homo sapiens	26.471	38	5	22	5	1	154	17.3	6.33	60.66	5		Pf02996	5204	ENSG00000123349.13	PFDN5	3967.44	67914.7	186390	585833	17.118	3.14305	0.183611
High	Master Protein	Q12906-7	Isoform 7 of Interleukin enhancer-binding factor 3 [OS=Homo sapiens]	0	FALSE		Homo sapiens	189.492	46	33	328	2	1	898	95.7	8.81	648.68	33		Pf00035, Pf07528, Pf14709	3609	ENSG00000129351.17	ILF3	397106	1.97658e+06	430554	1.35068e+06	4.97745	3.13708	0.630258
High	Master Protein	Q15185	Prostaglandin E synthase 3 [OS=Homo sapiens]	0	FALSE		Homo sapiens	30.106	32	5	25	5	1	160	18.7	4.54	56.49	5	Chaperone	Pf04969	10728	ENSG00000110958.15	PTGES3	62711.1	1.77485e+06	455742	1.42907e+06	28.3021	3.13571	0.110794
High	Master Protein	P53985	Monocarboxylate transporter 1 [OS=Homo sapiens]	0	FALSE		Homo sapiens	34.242	16	6	24	6	1	500	53.9	8.66	74.73	6		Pf00083, Pf07690, Pf12832	6566	ENSG00000281917.2; ENSG00000155380.11	SLC16A1	3967.44	508279	106451	333484	128.113	3.13275	0.0244531
High	Master Protein	P49720	proteasome subunit beta type-3 [OS=Homo sapiens]	0	FALSE		Homo sapiens	36.587	34	5	44	5	1	205	22.9	6.55	98.58	5	Ubiquitination	Pf00227	5691	ENSG00000275903.2; ENSG00000277791.4	PSMB3	179831	343196	760823	2.37903e+06	1.90844	3.12691	1.63847
High	Master Protein	P62258-1	14-3-3 protein epsilon [OS=Homo sapiens]	0	FALSE		Homo sapiens	94.318	62	19	176	16	1	255	29.2	4.74	377.46	19	Ubiquitination	Pf00244	7531	ENSG00000108953.16; ENSG00000274474.3	YWHAE	28541.6	1.62417e+06	1.04423e+06	3.26465e+06	56.9054	3.12636	0.0549396
High	Master Protein	P13647	keratin, type II cytoskeletal 5 [OS=Homo sapiens]	0	TRUE		Homo sapiens	189.094	59	46	402	27	1	590	62.3	7.74	667.52	46	Autophagy	Pf00038, Pf01576, Pf02994, Pf03961, Pf04111, Pf05957, Pf12128	3852	ENSG00000186081.11	KRT5	5.67629e+06	9.82422e+06	9.24199e+06	2.88861e+07	1.73075	3.12553	1.80588
High	Master Protein	P46940	Ras GTPase-activating-like protein IQGAP1 [OS=Homo sapiens]	0	FALSE		Homo sapiens	168.448	31	38	144	36	1	1657	189.1	6.48	341.8	38		Pf00307, Pf00397, Pf00616, Pf03836, Pf11016	8826	ENSG00000140575.12	IQGAP1	27347.5	298703	237080	739750	10.9225	3.12026	0.285672
High	Master Protein	P63104-1	14-3-3 protein zeta/delta [OS=Homo sapiens]	0	FALSE		Homo sapiens	144.436	72	24	284	19	1	245	27.7	4.79	626.36	24	Ubiquitination	Pf00244	7534	ENSG00000164924.17	YWHAZ	1.40462e+06	6.4605e+06	4.50316e+06	1.40251e+07	4.59945	3.1145	0.677145
High	Master Protein	O00264	Membrane-associated progesterone receptor component 1 [OS=Homo sapiens]	0	FALSE		Homo sapiens	59.463	64	11	64	10	1	195	21.7	4.7	197.36	11		Pf00173	10857	ENSG00000101856.9	PGRMC1	3967.44	3967.44	82451.6	254896	1	3.09147	3.09147
High	Master Protein	Q9UNF1	Melanoma-associated antigen D2 [OS=Homo sapiens]	0	FALSE		Homo sapiens	52.785	42	14	38	14	1	606	64.9	9.32	114.87	14		Pf01454	10916	ENSG00000102316.16	MAGED2	36988.7	681588	169066	521495	18.4269	3.08457	0.167395
High	Master Protein	Q9UL46	proteasome activator complex subunit 2 [OS=Homo sapiens]	0	FALSE		Homo sapiens	40.743	46	8	38	8	1	239	27.4	5.73	106.17	8	Ubiquitination	Pf02251, Pf02252	5721	ENSG00000100911.15	PSME2	3967.44	3967.44	24405.3	75269.3	1	3.08413	3.08413
High	Master Protein	P60953	Cell division control protein 42 homolog [OS=Homo sapiens]	0	FALSE		Homo sapiens	42.338	42	7	56	6	1	191	21.2	6.55	139.94	7	Vacuole;Ubiquitination	Pf00025, Pf00071, Pf08477	998	ENSG00000070831.15	CDC42	168669	639201	490623	1.51232e+06	3.78968	3.08244	0.813377
High	Master Protein	Q96HN2	Adenosylhomocysteinase 3 [OS=Homo sapiens]	0	FALSE		Homo sapiens	17.103	9	5	14	4	1	611	66.7	7.36	22.28	5		Pf00670, Pf01262, Pf02254, Pf02826, Pf05221	23382	ENSG00000158467.16	AHCYL2	3967.44	99026.8	99715.6	307320	24.9599	3.08196	0.123477
High	Master Protein	Q9Y5K6	CD2-associated protein [OS=Homo sapiens]	0	FALSE		Homo sapiens	21.258	13	6	17	6	1	639	71.4	6.4	37.31	6	Ubiquitination	Pf00018, Pf07653, Pf14604	23607	ENSG00000198087.7	CD2AP	3967.44	3967.44	25288.3	77872.7	1	3.0794	3.0794
High	Master Protein	P50990	T-complex protein 1 subunit theta [OS=Homo sapiens]	0	FALSE		Homo sapiens	219.51	80	39	322	39	1	548	59.6	5.6	727.72	39	Vacuole;Lysosome;Chaperone	Pf00118	10694	ENSG00000156261.12	CCT8	990232	4.96368e+06	3.00543e+06	9.25122e+06	5.01264	3.07817	0.614082
High	Master Protein	Q9UJ70-2	Isoform 2 of N-acetyl-D-glucosamine kinase [OS=Homo sapiens]	0	FALSE		Homo sapiens	12.625	17	5	14	5	1	390	42	6.68	22.36	5		Pf01869	55577	ENSG00000124357.12	NAGK	3967.44	91186.6	98743	303483	22.9837	3.07347	0.133724
High	Master Protein	Q04695	Keratin, type I cytoskeletal 17 [OS=Homo sapiens]	0	TRUE		Homo sapiens	101.669	53	24	242	11	1	432	48.1	5.02	422.39	24		Pf00038, Pf07888	3872	ENSG00000128422.15	KRT17	351422	1.22718e+06	1.02878e+06	3.15486e+06	3.49205	3.06659	0.878163
High	Master Protein	P06744	glucose-6-phosphate isomerase [OS=Homo sapiens]	0	FALSE		Homo sapiens	66.031	32	11	59	11	1	558	63.1	8.32	142.36	11	Ubiquitination	Pf00342	2821	ENSG00000105220.14	GPI	3967.44	66232.1	172147	527052	16.6939	3.06164	0.183399
High	Master Protein	P62829	60S ribosomal protein L23 [OS=Homo sapiens]	0	FALSE		Homo sapiens	57.986	58	11	148	11	1	140	14.9	10.51	283.41	11	Ubiquitination	Pf00238	9349	ENSG00000125691.12	RPL23	3.70933e+06	1.39918e+07	4.99655e+06	1.52776e+07	3.77206	3.05762	0.810598
High	Master Protein	Q14533	Keratin, type II cuticular Hb1 [OS=Homo sapiens]	0	TRUE		Homo sapiens	48.085	26	13	79	12	1	505	54.9	5.47	156.37	13		Pf00038, Pf07888, Pf07926, Pf11559	3887	ENSG00000205426.10	KRT81	605284	4.47098e+06	1.34437e+06	4.1099e+06	7.38658	3.05713	0.413875
High	Master Protein	Q6PJT7-1	Zinc finger CCCH domain-containing protein 14 [OS=Homo sapiens]	0	FALSE		Homo sapiens	57.028	21	13	46	13	1	736	82.8	7.31	92.93	13		Pf14608	79882	ENSG00000100722.18	ZC3H14	664161	1.19663e+07	1932336	5.89023e+06	18.0172	3.04824	0.169185
High	Master Protein	P06730-2	Isoform 2 of Eukaryotic translation initiation factor 4E [OS=Homo sapiens]	0	FALSE		Homo sapiens	14.819	16	4	18	4	1	248	28.8	6.42	29.19	4	Autophagy	Pf01652	1977	ENSG00000151247.12	EIF4E	41567.9	77746.5	158848	483418	1.87035	3.04328	1.62712
High	Master Protein	P29401-2	Isoform 2 of Transketolase [OS=Homo sapiens]	0	FALSE		Homo sapiens	62.819	34	17	111	17	1	631	68.8	7.52	225.46	17		Pf00456, Pf00676, Pf02779, Pf02780	7086	ENSG00000163931.15	TKT	1.09493e+06	6.33832e+06	3.21448e+06	9.77237e+06	5.78882	3.04011	0.525169
High	Master Protein	Q13748-1	tubulin alpha-3C/D chain [OS=Homo sapiens]	0	FALSE		Homo sapiens	215.997	57	24	528	3	1	450	49.9	5.1	1514.11	24		Pf00091, Pf03953	113457; 7278	ENSG00000198033.11; ENSG00000075886.10	TUBA3D; TUBA3C	45364.8	121165	128673	390884	2.6709	3.03781	1.13737
High	Master Protein	Q9H3K6-1	bola-like protein 2 [OS=Homo sapiens]	0	FALSE		Homo sapiens	15.056	51	3	14	3	1	86	10.1	6.52	27.49	3		Pf01722	654483; 552900; 107984053		BOLA2B; BOLA2; LOC107984053	64503.8	365048	232825	706992	5.65933	3.03657	0.536561
High	Master Protein	P62891	60S ribosomal protein L39 [OS=Homo sapiens]	0.006	FALSE		Homo sapiens	5.055	20	1	17	1	1	51	6.4	12.56	43.44	1		Pf00832	6170; 285785	ENSG00000198918.7	RPL39; RPL39P3	1.15205e+06	4.53879e+06	1.09254e+06	3.31681e+06	3.93974	3.03588	0.770577
High	Master Protein	P04183	Thymidine kinase, cytosolic [OS=Homo sapiens]	0	FALSE		Homo sapiens	34.262	47	7	38	7	1	234	25.5	8.51	93.24	7		Pf00265	7083	ENSG00000167900.11	TK1	75090.5	737778	458571	1.39124e+06	9.82519	3.03386	0.308784
High	Master Protein	Q13895	Bystin [OS=Homo sapiens]	0	FALSE		Homo sapiens	18.672	14	5	17	5	1	437	49.6	8.12	39.28	5		Pf05291	705	ENSG00000112578.9	BYSL	259507	743039	123146	372681	2.86327	3.02634	1.05695
High	Master Protein	P33316-3	Deoxyuridine 5'-triphosphate nucleotidohydrolase, mitochondrial [OS=Homo sapiens]	0	FALSE		Homo sapiens	15.806	27	5	17	5	1	252	26.5	9.36	28.54	5		Pf00692	1854	ENSG00000128951.13	DUT	3967.44	232061	140302	424527	58.4912	3.02581	0.051731
High	Master Protein	P11177	Pyruvate dehydrogenase E1 component subunit beta, mitochondrial [OS=Homo sapiens]	0	FALSE		Homo sapiens	61.251	45	11	55	11	1	359	39.2	6.65	124.44	11		Pf02779, Pf02780	5162	ENSG00000168291.12	PDHB	3967.44	85986.1	32198	97370.2	21.6729	3.0241	0.139534
High	Master Protein	O43491-1	band 4.1-like protein 2 [OS=Homo sapiens]	0	FALSE		Homo sapiens	103.606	32	21	78	21	1	1005	112.5	5.44	181.56	21		Pf00373, Pf04382, Pf05902, Pf08736, Pf09379, Pf09380	2037	ENSG00000079819.18	EPB41L2	94679.8	941040	292320	882967	9.93919	3.02055	0.303903
High	Master Protein	Q9NX08	COMM domain-containing protein 8 [OS=Homo sapiens]	0.002	FALSE		Homo sapiens	8.346	20	2	6	2	1	183	21.1	5.43	10.42	2		Pf07258	54951	ENSG00000169019.10	COMMD8	3967.44	68775.8	58027.5	174190	17.335	3.00185	0.173167
High	Master Protein	P30041	Peroxiredoxin-6 [OS=Homo sapiens]	0	FALSE		Homo sapiens	59.22	68	13	64	13	1	224	25	6.38	129.29	13	Vacuole;Lysosome;Ubiquitination	Pf00578, Pf08534, Pf10417	9588	ENSG00000117592.8	PRDX6	177794	765255	425441	1.27619e+06	4.30417	2.9997	0.696928
High	Master Protein	Q9NR30-1	Nucleolar RNA helicase 2 [OS=Homo sapiens]	0	FALSE		Homo sapiens	186.354	55	39	234	37	1	783	87.3	9.28	549.96	39		Pf00270, Pf00271, Pf08152, Pf14617	9188	ENSG00000165732.12	DDX21	7.164e+06	2.19879e+07	2.90903e+06	8.70283e+06	3.06922	2.99166	0.974729
High	Master Protein	P55072	Transitional endoplasmic reticulum ATPase [OS=Homo sapiens]	0	FALSE		Homo sapiens	299.206	69	49	462	49	1	806	89.3	5.26	1086.28	49	Aggresome;Vacuole;Lysosome;Autophagy;Ubiquitination	Pf00004, Pf00910, Pf01057, Pf01078, Pf02359, Pf02933, Pf05496, Pf05673, Pf06068, Pf07724, Pf07726, Pf07728, Pf09336, Pf13191, Pf13207, Pf13401	7415	ENSG00000165280.15	VCP	2.19808e+06	8.78588e+06	9.25469e+06	2.76477e+07	3.99706	2.98743	0.747405
Medium	Master Protein	P50613	Cyclin-dependent kinase 7 [OS=Homo sapiens]	0.012	FALSE		Homo sapiens	3.305	3	1	2	1	1	346	39	8.47	1.97	1		Pf00069, Pf07714, Pf14531	1022	ENSG00000277273.5; ENSG00000134058.11	CDK7	74519.7	639504	147979	442049	8.58168	2.98724	0.348095
High	Master Protein	P01023	alpha-2-macroglobulin [OS=Homo sapiens]	0.002	FALSE		Homo sapiens	8.4	2	3	10	2	1	1474	163.2	6.46	18.46	3		Pf00207, Pf01835, Pf07677, Pf07678, Pf07703, Pf10569, Pf11974, Pf13249	2	ENSG00000175899.14	A2M	3967.44	78394.3	31905.8	95263.6	19.7594	2.98578	0.151107
High	Master Protein	Q9UHB6	LIM domain and actin-binding protein 1 [OS=Homo sapiens]	0	FALSE		Homo sapiens	62.336	29	16	47	16	1	759	85.2	6.84	100.85	16		Pf00412	51474	ENSG00000050405.13	LIMA1	87996.4	411160	294318	878376	4.67247	2.98445	0.638731
High	Master Protein	P46777	60S ribosomal protein L5 [OS=Homo sapiens]	0	FALSE		Homo sapiens	126.998	64	17	204	17	1	297	34.3	9.72	460.1	17	Ubiquitination	Pf00861, Pf14204	6125	ENSG00000122406.12	RPL5	2.25445e+06	1.02118e+07	4.37363e+06	1.30461e+07	4.52962	2.9829	0.658532
High	Master Protein	O60814	Histone H2B type 1-K [OS=Homo sapiens]	0	FALSE		Homo sapiens	96.2	75	16	654	3	1	126	13.9	10.32	1284.47	16	Ubiquitination	Pf00125, Pf00808	85236	ENSG00000197903.7	HIST1H2BK	2.42932e+07	102873965	2.66488e+07	7.94877e+07	4.23469	2.98279	0.704371
High	Master Protein	Q9Y281-1	Cofilin-2 [OS=Homo sapiens]	0	FALSE		Homo sapiens	53.99	70	10	73	6	1	166	18.7	7.88	173.53	10		Pf00241	1073	ENSG00000165410.14	CFL2	3967.44	99096.6	174727	520941	24.9774	2.98145	0.119366
High	Master Protein	P52565-1	rho GDP-dissociation inhibitor 1 [OS=Homo sapiens]	0	FALSE		Homo sapiens	43.015	50	8	57	8	1	204	23.2	5.11	131.58	8		Pf02115	396	ENSG00000141522.11	ARHGDIA	148586	547622	603413	1.79704e+06	3.68556	2.97813	0.808055
High	Master Protein	P07384	Calpain-1 catalytic subunit [OS=Homo sapiens]	0.003	FALSE		Homo sapiens	5.959	3	2	7	2	1	714	81.8	5.67	3.79	2	Vacuole;Lysosome;Autophagy	Pf00648, Pf01067, Pf13833	823	ENSG00000014216.15	CAPN1	27436.7	74261	65420.9	194815	2.70663	2.97788	1.10021
High	Master Protein	Q9NVJ2	ADP-ribosylation factor-like protein 8B [OS=Homo sapiens]	0	FALSE		Homo sapiens	21.223	45	6	25	6	1	186	21.5	8.43	32.45	6	Vacuole;Lysosome	Pf00025, Pf00071, Pf00503, Pf04670, Pf08477, Pf09439	55207	ENSG00000134108.12	ARL8B	81036.5	694752	241558	719261	8.57332	2.9776	0.34731
High	Master Protein	Q14692	ribosome biogenesis protein BMS1 homolog [OS=Homo sapiens]	0	FALSE		Homo sapiens	34.683	12	12	23	12	1	1282	145.7	6.44	40.7	12		Pf04950, Pf08142	9790	ENSG00000165733.7	BMS1	380825	1.38727e+06	117475	349751	3.64281	2.97723	0.81729
High	Master Protein	Q8TEQ6	gem-associated protein 5 [OS=Homo sapiens]	0	FALSE		Homo sapiens	49.983	14	13	35	13	1	1508	168.5	6.62	73.14	13		Pf00400	25929	ENSG00000082516.8	GEMIN5	210355	295248	247312	733485	1.40357	2.96582	2.11306
High	Master Protein	Q15369-1	Transcription elongation factor B polypeptide 1 [OS=Homo sapiens]	0	FALSE		Homo sapiens	16.363	33	3	15	3	1	112	12.5	4.78	35.35	3	Ubiquitination	Pf03931	6921	ENSG00000154582.16	TCEB1; ELOC	45059.4	187270	82201.1	243205	4.15607	2.95866	0.71189
High	Master Protein	Q9UBQ5	Eukaryotic translation initiation factor 3 subunit K [OS=Homo sapiens]	0	FALSE		Homo sapiens	26.796	42	6	21	6	1	218	25	4.93	43.16	6		Pf03399, Pf10075	27335	ENSG00000282986.1; ENSG00000178982.9	EIF3K	3967.44	3967.44	167743	496262	1	2.95847	2.95847
High	Master Protein	P23526-1	Adenosylhomocysteinase [OS=Homo sapiens]	0	FALSE		Homo sapiens	98.823	48	19	176	18	1	432	47.7	6.34	344.31	19		Pf00670, Pf02254, Pf02826, Pf05221	191	ENSG00000101444.12	AHCY	1.28717e+06	8.26964e+06	3.49765e+06	1.03077e+07	6.42469	2.94703	0.458705
High	Master Protein	P07437	tubulin beta chain [OS=Homo sapiens]	0	FALSE		Homo sapiens	373.746	84	31	1202	6	1	444	49.6	4.89	3066.03	31	Vacuole;Lysosome;Ubiquitination	Pf00091, Pf03953, Pf10644	203068	ENSG00000232575.10; ENSG00000196230.12; ENSG00000227739.10; ENSG00000224156.10; ENSG00000235067.10; ENSG00000229684.10; ENSG00000183311.16; ENSG00000232421.10	TUBB	684772	2.20665e+06	1.96807e+06	5.79972e+06	3.22246	2.94691	0.914493
High	Master Protein	P63244	Receptor of activated protein C kinase 1 [OS=Homo sapiens]	0	FALSE		Homo sapiens	122.993	79	18	219	18	1	317	35.1	7.69	588.45	18	Ubiquitination	Pf00400	10399	ENSG00000204628.11	GNB2L1; RACK1	1.28681e+06	7.87413e+06	2.95971e+06	8.71462e+06	6.11909	2.94442	0.481186
High	Master Protein	Q92979	Ribosomal RNA small subunit methyltransferase Nep1 [OS=Homo sapiens]	0	FALSE		Homo sapiens	19.619	31	5	30	5	1	244	26.7	9.17	63.88	5		Pf03587	10436	ENSG00000126749.14	EMG1	646211	1.72689e+06	566854	1.65472e+06	2.67233	2.91913	1.09235
High	Master Protein	P62495	Eukaryotic peptide chain release factor subunit 1 [OS=Homo sapiens]	0	FALSE		Homo sapiens	24.711	22	6	24	6	1	437	49	5.71	55.36	6		Pf03463, Pf03464, Pf03465	2107	ENSG00000120705.12	ETF1	3967.44	175908	165401	481399	44.3379	2.9105	0.0656436
High	Master Protein	Q9UNX4	WD repeat-containing protein 3 [OS=Homo sapiens]	0	FALSE		Homo sapiens	25.583	13	9	18	9	1	943	106	6.64	31.89	9		Pf00400, Pf04003	10885	ENSG00000065183.15	WDR3	472128	1.65954e+06	234476	681837	3.51501	2.90792	0.827286
High	Master Protein	P49327	Fatty acid synthase [OS=Homo sapiens]	0	FALSE		Homo sapiens	524.21	53	91	542	91	1	2511	273.3	6.44	1348.4	91		Pf00106, Pf00107, Pf00108, Pf00109, Pf00698, Pf00975, Pf02801, Pf08242, Pf08659, Pf13602, Pf14765	2194	ENSG00000169710.8	FASN	1.06672e+06	5.1485e+06	2.91999e+06	8.48441e+06	4.82649	2.90563	0.602017
High	Master Protein	O00483	Cytochrome c oxidase subunit NDUFA4 [OS=Homo sapiens]	0	FALSE		Homo sapiens	11.127	47	4	26	4	1	81	9.4	9.38	29.13	4		Pf06522	4697	ENSG00000189043.9	NDUFA4	170846	895659	302443	878347	5.24251	2.90418	0.553967
High	Master Protein	Q92734-1	Protein TFG [OS=Homo sapiens]	0	FALSE		Homo sapiens	10.871	22	4	5	4	1	400	43.4	5.1	8.76	4		Pf00564, Pf08232	10342	ENSG00000114354.13	TFG	3967.44	53466	97588.4	283166	13.4762	2.90163	0.215315
High	Master Protein	Q92598	Heat shock protein 105 kDa [OS=Homo sapiens]	0	FALSE		Homo sapiens	118.904	40	27	107	24	1	858	96.8	5.39	251.54	27	Chaperone	Pf00012	10808	ENSG00000120694.19	HSPH1	60663	1.63303e+06	727115	2.1074e+06	26.9198	2.8983	0.107664
High	Master Protein	P40261	Nicotinamide N-methyltransferase [OS=Homo sapiens]	0	FALSE		Homo sapiens	27.403	32	7	21	7	1	264	29.6	5.74	48.85	7		Pf01234, Pf08241	4837	ENSG00000166741.7	NNMT	22346.5	3967.44	78918.3	228364	0.177542	2.89367	16.2985
High	Master Protein	Q2TAY7	WD40 repeat-containing protein SMU1 [OS=Homo sapiens]	0	FALSE		Homo sapiens	52.432	25	11	44	11	1	513	57.5	7.18	97.24	11		Pf00400	55234	ENSG00000122692.8	SMU1	1.91648e+06	7.25068e+06	1.43606e+06	4.15074e+06	3.78333	2.89037	0.763975
High	Master Protein	O60884	DnaJ homolog subfamily A member 2 [OS=Homo sapiens]	0	FALSE		Homo sapiens	16.02	21	5	22	5	1	412	45.7	6.48	43.86	5	Chaperone	Pf00226, Pf00684, Pf01556	10294	ENSG00000069345.11	DNAJA2	94811.1	550183	199462	576442	5.80294	2.88998	0.498021
High	Master Protein	Q9H444	Charged multivesicular body protein 4b [OS=Homo sapiens]	0	FALSE		Homo sapiens	12.111	16	3	21	3	1	224	24.9	4.82	53.3	3	Vacuole;Autophagy;Ubiquitination	Pf03357	128866	ENSG00000101421.3	CHMP4B	80005	572366	188516	544353	7.15412	2.88757	0.403623
High	Master Protein	P62826	GTP-binding nuclear protein RAN [OS=Homo sapiens]	0	FALSE		Homo sapiens	71.118	49	12	173	12	1	216	24.4	7.49	371.27	12		Pf00025, Pf00071, Pf08477	5901	ENSG00000132341.11	RAN	3.38011e+06	1.48815e+07	6.30095e+06	1.81911e+07	4.40268	2.88704	0.655745
High	Master Protein	Q8IZ83	Aldehyde dehydrogenase family 16 member A1 [OS=Homo sapiens]	0	FALSE		Homo sapiens	15.462	7	4	12	4	1	802	85.1	6.79	24.71	4		Pf00171, Pf07368	126133	ENSG00000161618.9	ALDH16A1	39231.8	3967.44	134527	387913	0.101128	2.88352	28.5135
High	Master Protein	Q9Y295	developmentally-regulated GTP-binding protein 1 [OS=Homo sapiens]	0	FALSE		Homo sapiens	46.311	43	11	46	11	1	367	40.5	8.9	113.09	11		Pf00009, Pf01926, Pf02421, Pf02824	4733	ENSG00000185721.12	DRG1	60040.9	167303	294506	849075	2.78648	2.88305	1.03466
High	Master Protein	P16403	Histone H1.2 [OS=Homo sapiens]	0	FALSE		Homo sapiens	87.658	35	16	306	3	1	213	21.4	10.93	813.5	16		Pf00538	3006	ENSG00000187837.3	HIST1H1C	746464	2.95883e+06	469658	1.35385e+06	3.9638	2.88263	0.72724
High	Master Protein	P43487	Ran-specific GTPase-activating protein [OS=Homo sapiens]	0	FALSE		Homo sapiens	72.054	67	10	93	10	1	201	23.3	5.29	222.41	10	Ubiquitination	Pf00638	5902	ENSG00000099901.16	RANBP1	532081	2.23396e+06	1.84334e+06	5.31267e+06	4.19853	2.88208	0.686451
High	Master Protein	P40227-1	T-complex protein 1 subunit zeta [OS=Homo sapiens]	0	FALSE		Homo sapiens	162.84	57	27	207	24	1	531	58	6.68	552.67	27	Chaperone	Pf00118, Pf05504	908	ENSG00000146731.10	CCT6A	846797	4.03028e+06	2.06179e+06	5.93879e+06	4.75944	2.8804	0.605198
High	Master Protein	O00571	ATP-dependent RNA helicase DDX3X [OS=Homo sapiens]	0	FALSE		Homo sapiens	107.381	38	21	185	20	1	662	73.2	7.18	445.48	21		Pf00270, Pf00271, Pf04851	1654	ENSG00000215301.9	DDX3X	516172	2.5707e+06	1.38371e+06	3.97886e+06	4.98031	2.8755	0.577372
High	Master Protein	Q15084-2	Isoform 2 of Protein disulfide-isomerase A6 [OS=Homo sapiens]	0	FALSE		Homo sapiens	139.874	53	23	171	23	1	492	53.9	5.33	543.33	23	Chaperone	Pf00085, Pf13098, Pf13848, Pf13899, Pf13905	10130	ENSG00000143870.12	PDIA6	31541	241026	427428	1.22615e+06	7.64169	2.86868	0.375399
High	Master Protein	Q92900	Regulator of nonsense transcripts 1 [OS=Homo sapiens]	0	FALSE		Homo sapiens	37.332	13	10	27	10	1	1129	124.3	6.61	65.51	10		Pf04851, Pf09416, Pf13086, Pf13087, Pf13245, Pf13604	5976	ENSG00000005007.12	UPF1	3967.44	51856.8	157705	452126	13.0706	2.86691	0.219341
High	Master Protein	Q8N1N4	Keratin, type II cytoskeletal 78 [OS=Homo sapiens]	0	FALSE		Homo sapiens	21.068	14	7	32	5	1	520	56.8	6.02	38.76	7		Pf00038, Pf12128, Pf13166	196374	ENSG00000170423.12	KRT78	113751	99933	284435	814014	0.878524	2.86186	3.25758
High	Master Protein	P37108	Signal recognition particle 14 kDa protein [OS=Homo sapiens]	0	FALSE		Homo sapiens	16.129	20	3	23	3	1	136	14.6	10.04	67.24	3		Pf02290	6727	ENSG00000140319.10	SRP14	302742	1.09172e+06	424171	1.21385e+06	3.60612	2.8617	0.793567
High	Master Protein	O43175	D-3-phosphoglycerate dehydrogenase [OS=Homo sapiens]	0	FALSE		Homo sapiens	105.391	47	22	129	22	1	533	56.6	6.71	305.2	22		Pf00389, Pf02826	26227	ENSG00000092621.11	PHGDH	113963	1.21224e+06	1.09173e+06	3.12103e+06	10.6371	2.8588	0.268757
High	Master Protein	P20073-1	Annexin A7 [OS=Homo sapiens]	0	FALSE		Homo sapiens	24.718	20	7	21	7	1	488	52.7	5.68	49.81	7	Autophagy	Pf00191	310	ENSG00000138279.15	ANXA7	3967.44	333971	148819	424981	84.1779	2.85568	0.0339244
High	Master Protein	Q00610-1	Clathrin heavy chain 1 [OS=Homo sapiens]	0	FALSE		Homo sapiens	659.092	67	99	834	99	1	1675	191.5	5.69	2123.94	99	Vacuole;Lysosome;Autophagy;Ubiquitination	Pf00637, Pf01394, Pf04053, Pf09268, Pf13838	1213	ENSG00000141367.11	CLTC	5.67011e+06	2.11226e+07	9.62625e+06	2.74557e+07	3.72526	2.85217	0.765629
High	Master Protein	Q9Y3E0	vesicle transport protein GOT1B [OS=Homo sapiens]	0	FALSE		Homo sapiens	12.341	20	3	12	3	1	138	15.4	10.36	41.08	3		Pf04178	51026	ENSG00000111711.9	GOLT1B	48071.7	98620.2	89115.6	254128	2.05152	2.85166	1.39002
High	Master Protein	P22102-1	trifunctional purine biosynthetic protein adenosine-3 [OS=Homo sapiens]	0	FALSE		Homo sapiens	77.825	25	15	51	15	1	1010	107.7	6.7	150.31	15		Pf00551, Pf00586, Pf01071, Pf02222, Pf02655, Pf02769, Pf02843, Pf02844, Pf03435, Pf07478, Pf08442, Pf08443, Pf13535, Pf15632	2618	ENSG00000159131.16	GART	16860.6	435614	123942	353008	25.8362	2.84816	0.110239
High	Master Protein	P09972	Fructose-bisphosphate aldolase C [OS=Homo sapiens]	0	FALSE		Homo sapiens	37.442	19	6	75	2	1	364	39.4	6.87	235.99	6		Pf00274	230	ENSG00000109107.13	ALDOC	36601.7	139564	607002	1.72442e+06	3.81304	2.84087	0.745042
High	Master Protein	P40939	Trifunctional enzyme subunit alpha, mitochondrial [OS=Homo sapiens]	0	FALSE		Homo sapiens	189.907	56	35	207	35	1	763	82.9	9.04	503.07	35		Pf00378, Pf00725, Pf02737	3030	ENSG00000084754.10	HADHA	34902.5	3967.44	127896	362688	0.113672	2.83579	24.9471
High	Master Protein	Q15631-1	Translin [OS=Homo sapiens]	0	FALSE		Homo sapiens	29.053	22	6	36	6	1	228	26.2	6.44	83.11	6		Pf01997	7247	ENSG00000211460.11	TSN	46167.8	94715.1	372056	1.05399e+06	2.05154	2.83289	1.38086
High	Master Protein	P13804-1	Electron transfer flavoprotein subunit alpha, mitochondrial [OS=Homo sapiens]	0	FALSE		Homo sapiens	63.118	51	11	42	11	1	333	35.1	8.38	106.42	11		Pf00766, Pf01012	2108	ENSG00000140374.15	ETFA	48985.1	244295	100320	283986	4.98714	2.83079	0.567619
High	Master Protein	Q9BQA1	Methylosome protein 50 [OS=Homo sapiens]	0	FALSE		Homo sapiens	12.158	13	4	23	4	1	342	36.7	5.17	35.06	4		Pf00400	79084	ENSG00000116455.13	WDR77	97794.4	604314	433793	1.22762e+06	6.17944	2.82997	0.457966
High	Master Protein	Q93077	Histone H2A type 1-C [OS=Homo sapiens]	0	FALSE		Homo sapiens	57.986	44	10	533	2	1	130	14.1	11.05	1295.78	10		Pf00125, Pf00808	8334	ENSG00000180573.9	HIST1H2AC	4.62048e+06	2.37069e+07	6.67339e+06	1.88683e+07	5.13082	2.8274	0.551062
High	Master Protein	P36542-1	ATP synthase subunit gamma, mitochondrial [OS=Homo sapiens]	0	FALSE		Homo sapiens	42.913	35	8	45	8	1	298	33	9.22	93.77	8		Pf00231	509	ENSG00000165629.19	ATP5C1	188166	770330	242122	684574	4.09388	2.82739	0.690638
High	Master Protein	P81605-2	Isoform 2 of Dermcidin [OS=Homo sapiens]	0.002	FALSE		Homo sapiens	8.274	21	2	12	2	1	121	12.4	7.97	22.73	2		Pf15291	117159	ENSG00000161634.11	DCD	206461	265355	296708	838780	1.28526	2.82695	2.19953
High	Master Protein	P61026	ras-related protein rab-10 [OS=Homo sapiens]	0	FALSE		Homo sapiens	37.127	40	8	98	6	1	200	22.5	8.38	193.93	8		Pf00025, Pf00071, Pf04670, Pf08477	10890	ENSG00000084733.10	RAB10	337006	1.47288e+06	569287	1.60774e+06	4.37047	2.82413	0.646185
High	Master Protein	Q12792-2	Twinfilin-1 [OS=Homo sapiens]	0	FALSE		Homo sapiens	17.432	17	5	22	5	1	350	40.3	6.96	40.57	5		Pf00241	5756	ENSG00000151239.13	TWF1	68773.1	237490	159232	449194	3.45324	2.82099	0.816913
High	Master Protein	P60903	Protein S100-A10 [OS=Homo sapiens]	0	FALSE		Homo sapiens	18.007	33	3	34	3	1	97	11.2	7.37	55.71	3		Pf01023	6281	ENSG00000197747.8	S100A10	298370	1.03854e+06	1.27872e+06	3.606e+06	3.48072	2.82	0.810176
High	Master Protein	Q13283	Ras GTPase-activating protein-binding protein 1 [OS=Homo sapiens]	0	FALSE		Homo sapiens	105.046	47	16	143	16	1	466	52.1	5.52	308.86	16		Pf00076, Pf02136, Pf13893, Pf14259	10146	ENSG00000145907.14	G3BP1	334101	1.39811e+06	2.0203e+06	5.69696e+06	4.18468	2.81986	0.673852
High	Master Protein	O14818-1	Proteasome subunit alpha type-7 [OS=Homo sapiens]	0	FALSE		Homo sapiens	62.778	64	12	69	12	1	248	27.9	8.46	162.37	12	Ubiquitination	Pf00227, Pf10584	5688	ENSG00000101182.14	PSMA7	254313	1.67217e+06	2.31769e+06	6.52781e+06	6.57523	2.81651	0.428352
High	Master Protein	P62241	40S ribosomal protein S8 [OS=Homo sapiens]	0	FALSE		Homo sapiens	93.336	60	15	297	15	1	208	24.2	10.32	633.35	15		Pf01201	6202	ENSG00000142937.11	RPS8	6.58637e+06	2.96146e+07	1.19214e+07	3.35485e+07	4.49635	2.81414	0.625872
High	Master Protein	Q12904-2	Isoform 2 of Aminoacyl tRNA synthase complex-interacting multifunctional protein 1 [OS=Homo sapiens]	0	FALSE		Homo sapiens	80.822	61	13	85	13	1	336	37	8.65	227.02	13		Pf01588	9255	ENSG00000164022.16	AIMP1	365380	374853	1.54605e+06	4.35077e+06	1.02593	2.81412	2.743
High	Master Protein	P46821	microtubule-associated protein 1B [OS=Homo sapiens]	0	FALSE		Homo sapiens	97.161	17	24	73	24	1	2468	270.5	4.81	195.36	24			4131	ENSG00000131711.14	MAP1B	3967.44	61772.6	259301	729226	15.5699	2.81227	0.180623
High	Master Protein	Q9Y3D0	Mitotic spindle-associated MMXD complex subunit MIP18 [OS=Homo sapiens]	0	FALSE		Homo sapiens	11.729	26	2	9	2	1	163	17.7	5.19	39.33	2		Pf01883	51647	ENSG00000166595.11	FAM96B	3967.44	3967.44	85228.3	239627	1	2.81159	2.81159
High	Master Protein	Q00796	Sorbitol dehydrogenase [OS=Homo sapiens]	0	FALSE		Homo sapiens	15.376	23	5	10	5	1	357	38.3	7.97	23.12	5		Pf00107, Pf08240, Pf12847	6652	ENSG00000140263.13	SORD	68159.3	260208	186800	524433	3.81764	2.80745	0.735389
High	Master Protein	P07355-2	Isoform 2 of Annexin A2 [OS=Homo sapiens]	0	FALSE		Homo sapiens	261.734	75	39	725	39	1	357	40.4	8.37	1868.16	39	Vacuole;Lysosome	Pf00191	302	ENSG00000182718.16	ANXA2	6.88896e+06	3.1764e+07	1.75205e+07	49107679	4.61086	2.80287	0.607884
High	Master Protein	Q99618	Cell division cycle-associated protein 3 [OS=Homo sapiens]	0	FALSE		Homo sapiens	11.73	18	3	9	3	1	268	29	6.43	24.63	3	Ubiquitination		83461	ENSG00000111665.11	CDCA3	3967.44	3967.44	29171.7	81702.4	1	2.80074	2.80074
High	Master Protein	P31350-2	Isoform 2 of Ribonucleoside-diphosphate reductase subunit M2 [OS=Homo sapiens]	0	FALSE		Homo sapiens	20.517	18	6	15	6	1	449	51.1	6.57	34.89	6		Pf00268	6241	ENSG00000171848.13	RRM2	36735.6	46513.6	215667	603358	1.26617	2.79764	2.20953
High	Master Protein	Q06265-2	Isoform 2 of Exosome complex component RRP45 [OS=Homo sapiens]	0	FALSE		Homo sapiens	23.264	16	6	55	6	1	456	50.8	5.3	124.06	6		Pf01138, Pf03725	5393	ENSG00000123737.12	EXOSC9	915353	3.59015e+06	896186	2.50122e+06	3.92215	2.79096	0.711591
High	Master Protein	Q86UP2-1	Kinectin [OS=Homo sapiens]	0	FALSE		Homo sapiens	119.784	28	28	111	28	1	1357	156.2	5.64	265.55	28			3895	ENSG00000126777.17	KTN1	177380	1.59051e+06	771732	2.14962e+06	8.96665	2.78545	0.310645
High	Master Protein	P62857	40S ribosomal protein S28 [OS=Homo sapiens]	0	FALSE		Homo sapiens	20.222	57	5	46	5	1	69	7.8	10.7	73.09	5		Pf01200	6234	ENSG00000233927.4	RPS28	528078	1.50889e+06	933983	2.6002e+06	2.85732	2.78399	0.974335
High	Master Protein	P43686	26S protease regulatory subunit 6B [OS=Homo sapiens]	0	FALSE		Homo sapiens	106.421	61	17	97	17	1	418	47.3	5.21	244.61	17	Ubiquitination	Pf00004, Pf00006, Pf00910, Pf01057, Pf01078, Pf05496, Pf07724, Pf07726, Pf07728, Pf13191	5704	ENSG00000281221.2; ENSG00000013275.7	PSMC4	219708	964982	1.03355e+06	2.87608e+06	4.39212	2.78273	0.633573
High	Master Protein	Q9Y315	deoxyribose-phosphate aldolase [OS=Homo sapiens]	0	FALSE		Homo sapiens	12.64	18	4	8	4	1	318	35.2	8.94	18.87	4		Pf01791	51071	ENSG00000023697.12	DERA	30948.3	105798	192603	535469	3.41853	2.78016	0.813264
High	Master Protein	Q9BZD4	kinetochore protein nuf2 [OS=Homo sapiens]	0.009	FALSE		Homo sapiens	4.059	9	2	3	2	1	464	54.3	8.27	4.75	2		Pf03800, Pf12128, Pf13166	83540	ENSG00000143228.12	NUF2	22860.7	80585.2	33207.6	92187.2	3.52505	2.77609	0.787531
High	Master Protein	Q12849	G-rich sequence factor 1 [OS=Homo sapiens]	0	FALSE		Homo sapiens	52.384	35	10	39	10	1	480	53.1	6.19	94.83	10		Pf00076, Pf14259	2926	ENSG00000132463.13	GRSF1	24333.1	3967.44	104802	290518	0.163047	2.77206	17.0016
High	Master Protein	Q9Y285	Phenylalanine--tRNA ligase alpha subunit [OS=Homo sapiens]	0	FALSE		Homo sapiens	23.285	18	6	16	6	1	508	57.5	7.8	42.43	6		Pf00152, Pf01409, Pf08279, Pf12802, Pf13463	2193	ENSG00000179115.10	FARSA	3967.44	3967.44	91181.4	252559	1	2.76985	2.76985
High	Master Protein	P07226-1	Tropomyosin alpha-4 chain [OS=Homo sapiens]	0	FALSE		Homo sapiens	123.948	70	25	187	10	1	248	28.5	4.69	416.7	25		Pf00261, Pf12718	7171	ENSG00000167460.14	TPM4	73118.4	260360	332618	921065	3.5608	2.76914	0.777673
High	Master Protein	Q8WX93-1	palladin [OS=Homo sapiens]	0	FALSE		Homo sapiens	72.638	17	17	61	17	1	1383	150.5	7.09	156.76	17		Pf00047, Pf07679, Pf13895, Pf13927	23022		PALLD	132091	583207	248233	687091	4.41518	2.76793	0.626913
High	Master Protein	Q9Y5B8	Nucleoside diphosphate kinase 7 [OS=Homo sapiens]	0	FALSE		Homo sapiens	20.422	18	5	24	5	1	376	42.5	6.47	43.21	5		Pf00334	29922	ENSG00000143156.13	NME7	132552	1.35868e+06	420610	1.16104e+06	10.2502	2.76038	0.269301
High	Master Protein	P67870	Casein kinase II subunit beta [OS=Homo sapiens]	0	FALSE		Homo sapiens	17.345	23	5	29	5	1	215	24.9	5.55	38.96	5	Autophagy	Pf01214	1460	ENSG00000224774.7; ENSG00000230700.9; ENSG00000206406.9; ENSG00000204435.13; ENSG00000232960.10; ENSG00000224398.7; ENSG00000228875.8	CSNK2B	997913	5.55842e+06	1.69864e+06	4.68852e+06	5.57005	2.76016	0.495536
High	Master Protein	Q00839-2	Isoform Short of Heterogeneous nuclear ribonucleoprotein U [OS=Homo sapiens]	0	FALSE		Homo sapiens	336.498	53	44	752	1	1	806	88.9	5.78	1768.75	44		Pf00622, Pf13671	3192	ENSG00000153187.18	HNRNPU	54496.8	416324	124834	344546	7.63943	2.76003	0.361288
High	Master Protein	Q06210-1	glutamine--fructose-6-phosphate aminotransferase [isomerizing] 1 [OS=Homo sapiens]	0	FALSE		Homo sapiens	68.628	33	15	52	15	1	699	78.8	7.11	125.88	15		Pf00310, Pf01380, Pf13230, Pf13522, Pf13537, Pf13580	2673	ENSG00000198380.12	GFPT1	18710.7	43484.6	320719	884547	2.32405	2.75801	1.18673
High	Master Protein	P18085	ADP-ribosylation factor 4 [OS=Homo sapiens]	0	FALSE		Homo sapiens	36.997	53	8	40	4	1	180	20.5	7.14	88.96	8		Pf00025, Pf00071, Pf00503, Pf01926, Pf04670, Pf08477, Pf09439	378	ENSG00000168374.10	ARF4	3967.44	541353	186341	512308	136.449	2.74931	0.020149
High	Master Protein	P54819	Adenylate kinase 2, mitochondrial [OS=Homo sapiens]	0	FALSE		Homo sapiens	39.713	56	9	28	9	1	239	26.5	7.81	73.19	9		Pf00406, Pf05191, Pf13207, Pf13671	204	ENSG00000004455.16	AK2	3967.44	158022	36046.4	99093.6	39.8297	2.74905	0.0690202
High	Master Protein	Q9NW82	WD repeat-containing protein 70 [OS=Homo sapiens]	0.002	FALSE		Homo sapiens	9.091	4	2	5	2	1	654	73.2	6.33	9.43	2		Pf00400	55100	ENSG00000082068.8	WDR70	3967.44	535171	30151	82706	134.891	2.74306	0.0203354
High	Master Protein	P00403	Cytochrome c oxidase subunit 2 [OS=Homo sapiens]	0	FALSE		Homo sapiens	38.958	44	7	54	7	1	227	25.5	4.82	92.66	7		Pf00116, Pf02790	4513	ENSG00000198712.1	COX2	615917	2.30857e+06	1.11176e+06	3.04618e+06	3.74817	2.73996	0.731013
High	Master Protein	Q92733	proline-rich protein PRCC [OS=Homo sapiens]	0.002	FALSE		Homo sapiens	7.016	7	2	5	2	1	491	52.4	5.1	12.09	2		Pf10253	5546	ENSG00000143294.14	PRCC	3967.44	31438.3	6319.91	17313.3	7.92407	2.73948	0.345717
High	Master Protein	Q9BXY0	Protein MAK16 homolog [OS=Homo sapiens]	0	FALSE		Homo sapiens	27.632	32	8	24	8	1	300	35.3	5.38	47.57	8		Pf01778, Pf04874	84549	ENSG00000198042.10	MAK16	332415	1.06739e+06	184108	503864	3.211	2.73679	0.852318
High	Master Protein	Q01469	Fatty acid-binding protein, epidermal [OS=Homo sapiens]	0	FALSE		Homo sapiens	103.099	73	13	152	13	1	135	15.2	7.01	358.39	13	Vacuole;Lysosome	Pf00061	2171	ENSG00000164687.10	FABP5	847963	3.83943e+06	2.50608e+06	6.85778e+06	4.52782	2.73646	0.604365
High	Master Protein	Q01082-1	Spectrin beta chain, non-erythrocytic 1 [OS=Homo sapiens]	0	FALSE		Homo sapiens	464.182	50	88	349	5	1	2364	274.4	5.57	882.15	88		Pf00169, Pf00307, Pf00435, Pf11971, Pf12128, Pf15410	6711	ENSG00000115306.15	SPTBN1	121631	300603	108458	296608	2.47143	2.73477	1.10655
High	Master Protein	Q9NSD9	Phenylalanine--tRNA ligase beta subunit [OS=Homo sapiens]	0	FALSE		Homo sapiens	38.652	24	12	38	12	1	589	66.1	6.84	80.13	12		Pf03483, Pf03484	10056	ENSG00000116120.9	FARSB	92373.5	661810	408961	1.11798e+06	7.1645	2.7337	0.381562
High	Master Protein	P06733-1	alpha-enolase [OS=Homo sapiens]	0	FALSE		Homo sapiens	315.812	81	37	535	34	1	434	47.1	7.39	1387	37		Pf00113, Pf03952, Pf13378	2023	ENSG00000074800.13	ENO1	2.68772e+06	12908020	9.29996e+06	2.5384e+07	4.8026	2.72947	0.568333
High	Master Protein	P28066-1	Proteasome subunit alpha type-5 [OS=Homo sapiens]	0	FALSE		Homo sapiens	55.648	37	8	101	8	1	241	26.4	4.79	244.04	8	Ubiquitination	Pf00227, Pf10584	5686	ENSG00000143106.12	PSMA5	343805	1.26551e+06	2.1395e+06	5.83485e+06	3.68091	2.7272	0.740904
High	Master Protein	Q9Y316-3	Isoform 3 of Protein MEMO1 [OS=Homo sapiens]	0	FALSE		Homo sapiens	12.548	14	4	7	4	1	300	34.3	7.31	10.72	4		Pf01875	51072	ENSG00000162959.13	MEMO1	111270	769709	186756	508321	6.91748	2.72185	0.393473
High	Master Protein	P23396-1	40S ribosomal protein S3 [OS=Homo sapiens]	0	FALSE		Homo sapiens	112.273	81	25	299	25	1	243	26.7	9.66	669.17	25	Ubiquitination;Apoptosis	Pf00189, Pf07650	6188	ENSG00000149273.14	RPS3	3.1843e+06	1.22086e+07	8.46563e+06	2.30346e+07	3.83399	2.72095	0.709692
High	Master Protein	P04843	Dolichyl-diphosphooligosaccharide--protein glycosyltransferase subunit 1 [OS=Homo sapiens]	0	FALSE		Homo sapiens	96.969	46	21	113	21	1	607	68.5	6.38	246.89	21		Pf04597	6184	ENSG00000163902.11	RPN1	422924	1.12441e+06	1.13286e+06	3.08135e+06	2.65866	2.71996	1.02306
High	Master Protein	P46977	Dolichyl-diphosphooligosaccharide--protein glycosyltransferase subunit STT3A [OS=Homo sapiens]	0	FALSE		Homo sapiens	20.464	11	7	24	6	1	705	80.5	8.07	25.48	7		Pf02516	3703	ENSG00000134910.12	STT3A	3967.44	199602	133778	362809	50.31	2.71201	0.053906
High	Master Protein	Q9BW60	Elongation of very long chain fatty acids protein 1 [OS=Homo sapiens]	0.002	FALSE		Homo sapiens	8.631	9	2	10	2	1	279	32.6	9.6	25.09	2		Pf01151	64834	ENSG00000066322.14	ELOVL1	93244.6	623574	229134	619188	6.68751	2.70229	0.40408
High	Master Protein	O00303	Eukaryotic translation initiation factor 3 subunit F [OS=Homo sapiens]	0	FALSE		Homo sapiens	66.089	40	10	71	10	1	357	37.5	5.45	183.77	10	Ubiquitination	Pf01398, Pf13012	8665	ENSG00000280606.3; ENSG00000175390.13	EIF3F	46081.6	196998	360461	972803	4.27497	2.69877	0.631296
High	Master Protein	P30086	phosphatidylethanolamine-binding protein 1 [OS=Homo sapiens]	0	FALSE		Homo sapiens	16.23	36	4	9	4	1	187	21	7.53	24.55	4		Pf01161	5037	ENSG00000089220.4	PEBP1	3967.44	103202	99752.5	268820	26.0123	2.69486	0.1036
High	Master Protein	Q9UBK9	protein UXT [OS=Homo sapiens]	0.006	FALSE		Homo sapiens	5.317	15	2	5	2	1	157	18.2	7.59	9.31	2		Pf02996	8409	ENSG00000126756.11	UXT	3967.44	3967.44	64646.4	174196	1	2.69459	2.69459
High	Master Protein	Q8NFH3	Nucleoporin Nup43 [OS=Homo sapiens]	0	FALSE		Homo sapiens	19.572	18	4	11	4	1	380	42.1	5.63	23.71	4		Pf00400	348995	ENSG00000120253.13	NUP43	3967.44	120519	128416	345730	30.377	2.69227	0.0886285
High	Master Protein	P00558	phosphoglycerate kinase 1 [OS=Homo sapiens]	0	FALSE		Homo sapiens	202.178	73	27	329	27	1	417	44.6	8.1	854.05	27		Pf00162	5230	ENSG00000102144.13	PGK1	2.66137e+06	1.19505e+07	7.89179e+06	2.1245e+07	4.49036	2.69204	0.599515
High	Master Protein	Q14192	Four and a half LIM domains protein 2 [OS=Homo sapiens]	0	FALSE		Homo sapiens	74.087	77	18	103	18	1	279	32.2	7.55	227.63	18		Pf00412	2274	ENSG00000115641.18	FHL2	1.10561e+06	4.5919e+06	1.28391e+06	3.45232e+06	4.15329	2.68891	0.647417
High	Master Protein	P62191	26S protease regulatory subunit 4 [OS=Homo sapiens]	0	FALSE		Homo sapiens	61.299	48	15	74	14	1	440	49.2	6.21	167.75	15	Ubiquitination	Pf00004, Pf00910, Pf01078, Pf05496, Pf05673, Pf05729, Pf07724, Pf07726, Pf07728, Pf13191, Pf13401	5700	ENSG00000100764.13	PSMC1	102054	572683	680956	1.82582e+06	5.61156	2.68126	0.47781
High	Master Protein	Q9BT78	COP9 signalosome complex subunit 4 [OS=Homo sapiens]	0	FALSE		Homo sapiens	38.936	33	9	29	9	1	406	46.2	5.83	59.63	9	Ubiquitination	Pf01399	51138	ENSG00000138663.8	COPS4	46764.3	191056	179907	482169	4.08551	2.6801	0.656002
High	Master Protein	P32119	Peroxiredoxin-2 [OS=Homo sapiens]	0	FALSE		Homo sapiens	23.028	32	6	57	5	1	198	21.9	5.97	103.85	6		Pf00578, Pf08534, Pf10417	7001	ENSG00000167815.11	PRDX2	162472	541082	536035	1.43234e+06	3.33032	2.67211	0.802359
High	Master Protein	O96019-1	Actin-like protein 6A [OS=Homo sapiens]	0	FALSE		Homo sapiens	29.716	28	9	37	9	1	429	47.4	5.6	76.4	9	Autophagy;Ubiquitination	Pf00022	86	ENSG00000136518.16	ACTL6A	387116	1.72432e+06	689029	1.84014e+06	4.45428	2.67063	0.599565
High	Master Protein	Q9BQ75	Protein CMSS1 [OS=Homo sapiens]	0	FALSE		Homo sapiens	14.053	16	4	15	4	1	279	31.9	9.19	15.87	4		Pf00270, Pf14617	84319	ENSG00000184220.11	CMSS1	229705	1.30966e+06	246579	658107	5.70151	2.66895	0.468112
High	Master Protein	P67812-3	Isoform 3 of Signal peptidase complex catalytic subunit SEC11A [OS=Homo sapiens]	0	FALSE		Homo sapiens	15.483	19	4	19	4	1	185	21.4	9.42	20.49	4		Pf00717	23478	ENSG00000140612.13	SEC11A	234352	754752	335758	893149	3.22059	2.6601	0.825965
High	Master Protein	Q9NPQ8-3	Isoform 3 of Synembryn-A [OS=Homo sapiens]	0	FALSE		Homo sapiens	19.342	13	5	11	5	1	537	60.3	5.33	25.91	5		Pf10165	60626	ENSG00000177963.14	RIC8A	3967.44	125037	26031.9	69234.4	31.5158	2.65959	0.0843892
High	Master Protein	P08238	Heat shock protein HSP 90-beta [OS=Homo sapiens]	0	FALSE		Homo sapiens	459.514	68	60	1093	40	1	724	83.2	5.03	2778.4	60	Vacuole;Lysosome;Ubiquitination;Chaperone	Pf00183, Pf02518, Pf13589	3326	ENSG00000096384.19	HSP90AB1	5.39662e+06	2.0641e+07	1.66433e+07	4.42094e+07	3.82481	2.65629	0.694491
High	Master Protein	Q9UHB9	Signal recognition particle subunit SRP68 [OS=Homo sapiens]	0	FALSE		Homo sapiens	74.204	47	19	53	19	1	627	70.7	8.56	140.71	19			6730	ENSG00000167881.14	SRP68	7444.76	101672	284091	753994	13.6569	2.65406	0.194338
High	Master Protein	P09493-5	Isoform 5 of Tropomyosin alpha-1 chain [OS=Homo sapiens]	0	FALSE		Homo sapiens	76.849	36	14	127	1	1	245	28.4	4.77	320.6	14		Pf00261, Pf12718	7168	ENSG00000140416.19	TPM1	45332.5	3967.44	108984	288725	0.0875187	2.64925	30.2707
High	Master Protein	P08758	annexin A5 [OS=Homo sapiens]	0	TRUE		Homo sapiens	107.345	68	18	102	18	1	320	35.9	5.05	259.08	18		Pf00191	308	ENSG00000164111.14	ANXA5	27635.7	90429.8	341690	902644	3.27221	2.6417	0.807315
High	Master Protein	P05198	Eukaryotic translation initiation factor 2 subunit 1 [OS=Homo sapiens]	0	FALSE		Homo sapiens	114.904	63	22	165	22	1	315	36.1	5.08	347.86	22		Pf00575, Pf07541	1965	ENSG00000134001.12	EIF2S1	833003	4.95587e+06	2.79797e+06	7.38989e+06	5.9494	2.64116	0.443937
High	Master Protein	P50991	T-complex protein 1 subunit delta [OS=Homo sapiens]	0	FALSE		Homo sapiens	184.175	65	28	226	27	1	539	57.9	7.83	550.17	28	Chaperone	Pf00118	10575	ENSG00000115484.14	CCT4	273140	1.76055e+06	1.41419e+06	3.73452e+06	6.44561	2.64075	0.409698
High	Master Protein	P05787-2	Isoform 2 of Keratin, type II cytoskeletal 8 [OS=Homo sapiens]	0	TRUE		Homo sapiens	72.028	35	22	182	10	1	511	56.6	5.43	277.19	22		Pf00038, Pf01576, Pf06637, Pf13166, Pf13514, Pf15003	3856	ENSG00000170421.12	KRT8	1.01512e+06	2.18398e+06	253596	669439	2.15144	2.63979	1.22699
High	Master Protein	Q9H089	Large subunit GTPase 1 homolog [OS=Homo sapiens]	0.006	FALSE		Homo sapiens	4.866	4	2	6	2	1	658	75.2	6.38	10.01	2		Pf01926, Pf02421, Pf04548	55341	ENSG00000041802.10	LSG1	3967.44	3967.44	29545.9	77977.7	1	2.6392	2.6392
High	Master Protein	Q16881-1	Thioredoxin reductase 1, cytoplasmic [OS=Homo sapiens]	0	FALSE		Homo sapiens	48.9	26	8	33	8	1	649	70.9	7.39	101.2	8		Pf00070, Pf00462, Pf02852, Pf07992, Pf13738	7296	ENSG00000198431.15	TXNRD1	3967.44	514451	323534	853630	129.668	2.63846	0.0203478
High	Master Protein	P60174	Triosephosphate isomerase [OS=Homo sapiens]	0	FALSE		Homo sapiens	113.568	68	16	182	16	1	286	30.8	5.92	479.89	16	Ubiquitination	Pf00121	7167	ENSG00000111669.14	TPI1	1.40029e+06	4.77079e+06	4.79004e+06	1.26061e+07	3.40701	2.63174	0.772448
High	Master Protein	Q8WVC0-1	RNA polymerase-associated protein LEO1 [OS=Homo sapiens]	0.002	FALSE		Homo sapiens	8.581	5	3	13	3	1	666	75.4	4.51	28.54	3	Ubiquitination	Pf04004, Pf04147	123169	ENSG00000166477.12	LEO1	229888	1.63936e+06	560360	1.47354e+06	7.13113	2.62964	0.368755
High	Master Protein	P47756-2	Isoform 2 of F-actin-capping protein subunit beta [OS=Homo sapiens]	0	FALSE		Homo sapiens	64.909	54	11	62	11	1	272	30.6	6	141.35	11		Pf01115	832	ENSG00000077549.17	CAPZB	382693	1.17739e+06	910280	2.3928e+06	3.07659	2.62864	0.854401
High	Master Protein	P14618	Pyruvate kinase PKM [OS=Homo sapiens]	0	FALSE		Homo sapiens	412.764	80	50	748	50	1	531	57.9	7.84	2044.04	50		Pf00224, Pf02887	5315	ENSG00000067225.17	PKM	4.44492e+06	1.76945e+07	1.98193e+07	5.20381e+07	3.98085	2.62563	0.659566
High	Master Protein	Q15008	26S proteasome non-ATPase regulatory subunit 6 [OS=Homo sapiens]	0	FALSE		Homo sapiens	26.956	23	8	23	8	1	389	45.5	5.62	38.88	8	Ubiquitination	Pf01399, Pf10602	9861	ENSG00000163636.10	PSMD6	3967.44	43831	105686	276987	11.0477	2.62084	0.237231
Medium	Master Protein	Q15102	Platelet-activating factor acetylhydrolase IB subunit gamma [OS=Homo sapiens]	0.047	FALSE		Homo sapiens	1.96	4	1	1	1	1	231	25.7	6.84	1.71	1		Pf00657, Pf13472	5050	ENSG00000079462.7	PAFAH1B3	3967.44	3967.44	27442.2	71800.3	1	2.61642	2.61642
High	Master Protein	Q13509	tubulin beta-3 chain [OS=Homo sapiens]	0	FALSE		Homo sapiens	224.423	55	23	763	5	1	450	50.4	4.93	1859.89	23		Pf00091, Pf03953, Pf10644	10381	ENSG00000258947.6	TUBB3	3967.44	3967.44	77556	202854	1	2.61558	2.61558
High	Master Protein	Q12788	Transducin beta-like protein 3 [OS=Homo sapiens]	0	FALSE		Homo sapiens	80.923	35	21	89	21	1	808	89	6.9	190.15	21		Pf00400, Pf08625	10607	ENSG00000183751.14	TBL3	2.27268e+06	6.6505e+06	1.19021e+06	3.10399e+06	2.92628	2.60793	0.891212
High	Master Protein	E9PRG8	Uncharacterized protein C11orf98 [OS=Homo sapiens]	0.008	FALSE		Homo sapiens	4.29	11	1	9	1	1	122	13.8	11.69	23.49	1			102288414	ENSG00000278615.4	LOC102288414; C11orf98	121914	383244	151115	393993	3.14355	2.60725	0.829395
High	Master Protein	P37802-2	Isoform 2 of Transgelin-2 [OS=Homo sapiens]	0	FALSE		Homo sapiens	117.332	77	18	205	18	1	220	24.4	8.25	498.59	18		Pf00307, Pf00402	8407	ENSG00000158710.14	TAGLN2	1.54733e+06	6.42024e+06	5.53655e+06	1.4429e+07	4.14925	2.60613	0.628098
High	Master Protein	Q92769	Histone deacetylase 2 [OS=Homo sapiens]	0	FALSE		Homo sapiens	41.555	27	10	61	5	1	488	55.3	5.91	89.8	10		Pf00850	3066	ENSG00000196591.11	HDAC2	197563	1.32679e+06	314222	817155	6.71578	2.60057	0.387232
High	Master Protein	Q15006	ER membrane protein complex subunit 2 [OS=Homo sapiens]	0	FALSE		Homo sapiens	13.485	15	3	8	3	1	297	34.8	6.57	22.39	3		Pf13414, Pf13432, Pf14559	9694	ENSG00000104412.7	EMC2	55400.7	384736	119071	309638	6.94462	2.60045	0.374455
High	Master Protein	P55884-2	Isoform 2 of Eukaryotic translation initiation factor 3 subunit B [OS=Homo sapiens]	0	FALSE		Homo sapiens	197.192	54	38	260	38	1	873	99	5.08	498.67	38		Pf00076, Pf08662, Pf13893, Pf14259	8662		EIF3B	1.71602e+06	4.39683e+06	6.72181e+06	1.74131e+07	2.56222	2.59054	1.01105
High	Master Protein	Q13200	26S proteasome non-ATPase regulatory subunit 2 [OS=Homo sapiens]	0	FALSE		Homo sapiens	230.048	55	40	257	40	1	908	100.1	5.2	569.98	40	Ubiquitination	Pf01851	5708	ENSG00000175166.16	PSMD2	1.24532e+06	4.84986e+06	4.9757e+06	1.28608e+07	3.89446	2.58473	0.663694
High	Master Protein	O14745	Na(+)/H(+) exchange regulatory cofactor NHE-RF1 [OS=Homo sapiens]	0	FALSE		Homo sapiens	25.563	25	6	23	6	1	358	38.8	5.77	49.67	6		Pf00595, Pf09007, Pf13180	9368	ENSG00000109062.11	SLC9A3R1	21657.8	3967.44	42619.8	110049	0.183187	2.58212	14.0955
High	Master Protein	Q14152	Eukaryotic translation initiation factor 3 subunit A [OS=Homo sapiens]	0	FALSE		Homo sapiens	190.74	37	45	207	45	1	1382	166.5	6.79	395.24	45		Pf01399	8661	ENSG00000107581.12	EIF3A	421654	2.23692e+06	2.18593e+06	5.64397e+06	5.30511	2.58196	0.486693
High	Master Protein	P42765	3-ketoacyl-CoA thiolase, mitochondrial [OS=Homo sapiens]	0	FALSE		Homo sapiens	88.985	53	14	57	14	1	397	41.9	8.09	183.78	14		Pf00108, Pf02801, Pf02803	10449	ENSG00000167315.17	ACAA2	3967.44	35505.3	60420.1	155975	8.94916	2.5815	0.288463
High	Master Protein	Q9BV38	WD repeat-containing protein 18 [OS=Homo sapiens]	0.007	FALSE		Homo sapiens	4.948	5	2	9	2	1	432	47.4	6.7	8.82	2		Pf00400, Pf14077	57418	ENSG00000065268.10	WDR18	167932	577394	216937	559853	3.43827	2.58072	0.750589
High	Master Protein	O43707	Alpha-actinin-4 [OS=Homo sapiens]	0	FALSE		Homo sapiens	382.267	69	60	661	39	1	911	104.8	5.44	1335	60		Pf00307, Pf00435, Pf08726, Pf11971, Pf13499	81	ENSG00000282844.1; ENSG00000130402.11	ACTN4	2.26786e+06	6.35836e+06	6.03293e+06	1.55656e+07	2.80368	2.5801	0.920255
High	Master Protein	P30626-1	Sorcin [OS=Homo sapiens]	0	FALSE		Homo sapiens	33.247	45	9	42	9	1	198	21.7	5.59	66.03	9		Pf13405, Pf13499, Pf13833	6717	ENSG00000075142.13	SRI	295645	2.95003e+06	1.62245e+06	4.18429e+06	9.97829	2.57899	0.25846
High	Master Protein	P78371-1	T-complex protein 1 subunit beta [OS=Homo sapiens]	0	FALSE		Homo sapiens	295.352	79	38	326	38	1	535	57.5	6.46	942.95	38	Vacuole;Lysosome;Ubiquitination;Chaperone	Pf00118	10576	ENSG00000166226.12	CCT2	266212	1.35807e+06	1.66496e+06	4.29016e+06	5.10147	2.57674	0.505098
High	Master Protein	P05455	Lupus La protein [OS=Homo sapiens]	0	FALSE		Homo sapiens	70.613	40	15	110	15	1	408	46.8	7.12	238.09	15		Pf00076, Pf05383, Pf08777, Pf14259	6741	ENSG00000138385.15	SSB	1.23405e+06	4.0655e+06	1.69243e+06	4.35667e+06	3.29443	2.5742	0.781381
High	Master Protein	Q6RFH5-1	WD repeat-containing protein 74 [OS=Homo sapiens]	0	FALSE		Homo sapiens	37.723	32	10	43	10	1	385	42.4	8.32	84.8	10		Pf00400	54663	ENSG00000133316.15	WDR74	939545	2.50594e+06	489333	1.2579e+06	2.66719	2.57064	0.963803
High	Master Protein	P28482	mitogen-activated protein kinase 1 [OS=Homo sapiens]	0	FALSE		Homo sapiens	40.292	32	11	51	11	1	360	41.4	6.98	63.39	11	Vacuole;Lysosome	Pf00069, Pf01636, Pf07714	5594	ENSG00000100030.14	MAPK1	346699	1.71106e+06	1.24351e+06	3.19548e+06	4.9353	2.56972	0.520681
High	Master Protein	P63173	60s ribosomal protein l38 [OS=Homo sapiens]	0	FALSE		Homo sapiens	23.832	50	4	67	4	1	70	8.2	10.1	151.87	4		Pf01781	6169	ENSG00000172809.12	RPL38	333301	1.04361e+06	1.21024e+06	3.10986e+06	3.13113	2.56963	0.820672
High	Master Protein	Q15436	protein transport protein Sec23A [OS=Homo sapiens]	0	FALSE		Homo sapiens	43.362	22	12	48	10	1	765	86.1	7.08	101.63	12		Pf00626, Pf04810, Pf04811, Pf04815, Pf08033	10484	ENSG00000100934.14	SEC23A	35827.8	3967.44	271071	696111	0.110736	2.568	23.1902
High	Master Protein	P46783	40S ribosomal protein S10 [OS=Homo sapiens]	0	FALSE		Homo sapiens	59.927	48	9	112	9	1	165	18.9	10.15	222.84	9		Pf03501	6204	ENSG00000124614.13	RPS10	377818	1.7172e+06	1.80796e+06	4.64013e+06	4.54505	2.5665	0.564681
High	Master Protein	P28070	Proteasome subunit beta type-4 [OS=Homo sapiens]	0	FALSE		Homo sapiens	47.464	47	8	68	8	1	264	29.2	5.97	152.77	8	Ubiquitination	Pf00227	5692	ENSG00000159377.10	PSMB4	431444	1.2309e+06	2.13519e+06	5.47377e+06	2.85297	2.5636	0.898571
High	Master Protein	Q99426	tubulin-folding cofactor B [OS=Homo sapiens]	0	FALSE		Homo sapiens	24.935	29	7	32	7	1	244	27.3	5.15	55.41	7		Pf01302, Pf14560	1155	ENSG00000105254.11	TBCB	341654	2.13724e+06	898302	2.30117e+06	6.25558	2.56169	0.409505
High	Master Protein	Q9UKD2	mRNA turnover protein 4 homolog [OS=Homo sapiens]	0	FALSE		Homo sapiens	17.437	21	6	13	6	1	239	27.5	8.29	17.05	6		Pf00466	51154	ENSG00000053372.4	MRTO4	118900	690569	199197	510012	5.80798	2.56035	0.440832
High	Master Protein	P13639	Elongation factor 2 [OS=Homo sapiens]	0	FALSE		Homo sapiens	469.637	76	62	804	61	1	858	95.3	6.83	1942.7	62	Aggresome	Pf00009, Pf00679, Pf03144, Pf03764, Pf14492	1938	ENSG00000167658.15	EEF2	5.79878e+06	2.26053e+07	1.92746e+07	4.92701e+07	3.89828	2.55622	0.655728
Medium	Master Protein	Q96GM5	SWI/SNF-related matrix-associated actin-dependent regulator of chromatin subfamily D member 1 [OS=Homo sapiens]	0.028	FALSE		Homo sapiens	2.252	3	1	2	1	1	515	58.2	9.25	1.81	1		Pf02084, Pf02201	6602	ENSG00000066117.14	SMARCD1	28525.2	163216	45828.5	116975	5.72183	2.55246	0.446091
High	Master Protein	Q9H8H0	nucleolar protein 11 [OS=Homo sapiens]	0	FALSE		Homo sapiens	49.906	27	16	55	16	1	719	81.1	6.07	96.29	16		Pf08168	25926	ENSG00000130935.9	NOL11	2.20648e+06	5.39684e+06	1.0812e+06	2.75857e+06	2.4459	2.5514	1.04313
High	Master Protein	O94842	TOX high mobility group box family member 4 [OS=Homo sapiens]	0.002	FALSE		Homo sapiens	6.898	4	2	3	2	1	621	66.2	5.06	7.02	2		Pf00505, Pf09011	9878	ENSG00000092203.13	TOX4	3967.44	152812	51077.8	130282	38.5166	2.55066	0.0662225
High	Master Protein	P47813	Eukaryotic translation initiation factor 1A, X-chromosomal [OS=Homo sapiens]	0	FALSE		Homo sapiens	26.856	44	5	31	5	1	144	16.5	5.24	57.38	5		Pf01176	1964; 107984923	ENSG00000173674.10	EIF1AX; LOC101060318; LOC107984923	58134.2	296651	236609	602647	5.10285	2.54702	0.499136
High	Master Protein	P63241-2	Isoform 2 of Eukaryotic translation initiation factor 5A-1 [OS=Homo sapiens]	0	FALSE		Homo sapiens	134.971	60	16	166	16	1	184	20.2	7.01	502.61	16		Pf01287	1984	ENSG00000132507.17	EIF5A	1.43468e+06	6.89862e+06	3.69962e+06	9.4191e+06	4.80846	2.54597	0.529476
High	Master Protein	Q8IY81	pre-rRNA processing protein FTSJ3 [OS=Homo sapiens]	0	FALSE		Homo sapiens	86.22	27	16	44	16	1	847	96.5	8.4	110.72	16		Pf01728, Pf07780, Pf11861	117246	ENSG00000108592.16	FTSJ3	293069	916667	39119.7	99573.1	3.12781	2.54535	0.813778
High	Master Protein	P17987	T-complex protein 1 subunit alpha [OS=Homo sapiens]	0	FALSE		Homo sapiens	178.541	64	28	206	28	1	556	60.3	6.11	511.57	28	Ubiquitination;Chaperone	Pf00118	6950	ENSG00000120438.11	TCP1	563994	3.14817e+06	1.98884e+06	5.0611e+06	5.58191	2.54475	0.455893
High	Master Protein	P53992	Protein transport protein sec24c [OS=Homo sapiens]	0	FALSE		Homo sapiens	50.311	16	12	39	12	1	1094	118.2	7.06	77.95	12		Pf00626, Pf03154, Pf04503, Pf04652, Pf04810, Pf04811, Pf04815, Pf07223, Pf08033, Pf09606, Pf09770, Pf15449	9632	ENSG00000176986.15	SEC24C	3967.44	3967.44	154101	392040	1	2.54405	2.54405
High	Master Protein	P21980	Protein-glutamine gamma-glutamyltransferase 2 [OS=Homo sapiens]	0	FALSE		Homo sapiens	17.069	9	4	14	4	1	687	77.3	5.22	37.62	4		Pf00868, Pf00927, Pf01841	7052	ENSG00000198959.11	TGM2	3967.44	3967.44	44675.5	113626	1	2.54337	2.54337
High	Master Protein	P27695	DNA-(apurinic or apyrimidinic site) lyase [OS=Homo sapiens]	0	FALSE		Homo sapiens	46.411	39	9	64	9	1	318	35.5	8.12	146.65	9		Pf03372, Pf14529	328	ENSG00000100823.11	APEX1	649822	2.63713e+06	911227	2.31358e+06	4.05823	2.53897	0.625635
High	Master Protein	P26639-1	Threonine--tRNA ligase, cytoplasmic [OS=Homo sapiens]	0	FALSE		Homo sapiens	49.607	26	15	51	15	1	723	83.4	6.67	81.61	15		Pf00587, Pf02824, Pf03129, Pf07973	6897	ENSG00000113407.13	TARS	147727	280664	650614	1.65164e+06	1.89988	2.53858	1.33618
High	Master Protein	P20700	Lamin-B1 [OS=Homo sapiens]	0	FALSE		Homo sapiens	224.24	67	44	327	38	1	586	66.4	5.16	686.08	44	Autophagy	Pf00038, Pf00932, Pf01576, Pf07888, Pf09726, Pf09731, Pf10186, Pf12128	4001	ENSG00000113368.11	LMNB1	5.20053e+06	2.01489e+07	3.86485e+06	9.81106e+06	3.8744	2.53853	0.655208
High	Master Protein	Q9NVX2	Notchless protein homolog 1 [OS=Homo sapiens]	0.002	FALSE		Homo sapiens	8.354	7	3	8	3	1	485	53.3	7.34	11.36	3		Pf00400, Pf08154, Pf11715	54475	ENSG00000073536.17	NLE1	97262.2	320031	89245.4	226543	3.29039	2.53842	0.771466
High	Master Protein	P61313-1	60S ribosomal protein L15 [OS=Homo sapiens]	0	FALSE		Homo sapiens	57.937	51	12	164	12	1	204	24.1	11.62	309.48	12		Pf00827	6138	ENSG00000174748.18	RPL15	6.72491e+06	3.13448e+07	9.60083e+06	2.43335e+07	4.661	2.53452	0.543771
High	Master Protein	O95817	BAG family molecular chaperone regulator 3 [OS=Homo sapiens]	0	FALSE		Homo sapiens	33.086	27	9	23	9	1	575	61.6	6.95	50.86	9	Chaperone	Pf00397, Pf02179	9531	ENSG00000151929.9	BAG3	3967.44	275786	209178	529713	69.5122	2.53236	0.0364304
High	Master Protein	P30043	flavin reductase (NADPH) [OS=Homo sapiens]	0	FALSE		Homo sapiens	18.981	33	5	30	5	1	206	22.1	7.65	29.86	5		Pf01073, Pf01370, Pf02254, Pf13460	645	ENSG00000090013.9	BLVRB	121352	407074	567855	1.43771e+06	3.35448	2.53182	0.754758
High	Master Protein	P46778	60S ribosomal protein L21 [OS=Homo sapiens]	0	FALSE		Homo sapiens	31.566	47	7	82	7	1	160	18.6	10.49	218.9	7		Pf01157	6144	ENSG00000122026.10	RPL21	1.64152e+06	7.45023e+06	3.63237e+06	9.18459e+06	4.53861	2.52854	0.557117
High	Master Protein	P17980	26S protease regulatory subunit 6A [OS=Homo sapiens]	0	FALSE		Homo sapiens	122.917	63	23	130	23	1	439	49.2	5.24	278.05	23	Ubiquitination	Pf00004, Pf01078, Pf05496, Pf07724, Pf07728, Pf13191	5702	ENSG00000165916.8	PSMC3	118082	1.29132e+06	1.41595e+06	3.5795e+06	10.9358	2.52797	0.231165
High	Master Protein	O15160	DNA-directed RNA polymerases I and III subunit RPAC1 [OS=Homo sapiens]	0	FALSE		Homo sapiens	33.049	29	7	58	7	1	346	39.2	5.5	131.01	7		Pf01000, Pf01193	9533	ENSG00000171453.17	POLR1C	1.55401e+06	4.28826e+06	1.47752e+06	3.73423e+06	2.75948	2.52737	0.915887
High	Master Protein	Q9H0S4	Probable ATP-dependent RNA helicase DDX47 [OS=Homo sapiens]	0	FALSE		Homo sapiens	80.487	40	15	113	15	1	455	50.6	9.1	264.01	15		Pf00270, Pf00271	51202	ENSG00000213782.7	DDX47	2.85871e+06	1.03833e+07	1.87668e+06	4.74087e+06	3.63216	2.5262	0.695508
High	Master Protein	P19338	Nucleolin [OS=Homo sapiens]	0	FALSE		Homo sapiens	291.019	47	54	669	54	1	710	76.6	4.7	1650.4	54		Pf00076, Pf13893, Pf14259	4691	ENSG00000115053.15	NCL	4.80576e+07	1.21122e+08	3.42601e+07	8.64343e+07	2.52035	2.52289	1.001
High	Master Protein	Q9Y2A7-2	Isoform 2 of Nck-associated protein 1 [OS=Homo sapiens]	0	FALSE		Homo sapiens	44.615	16	12	31	12	1	1134	129.4	6.68	73.87	12		Pf09735	10787	ENSG00000061676.14	NCKAP1	3967.44	165032	34940.9	87952.9	41.5966	2.51719	0.0605144
High	Master Protein	P18621-3	Isoform 3 of 60S ribosomal protein L17 [OS=Homo sapiens]	0	FALSE		Homo sapiens	67.533	43	13	120	13	1	228	26.4	10.1	256.66	13		Pf00237	100526842; 6139	ENSG00000215472.10	RPL17-C18ORF32; RPL17	1.44678e+06	5.95867e+06	3.53534e+06	8.89786e+06	4.11858	2.51683	0.611093
High	Master Protein	Q9UNS2	COP9 signalosome complex subunit 3 [OS=Homo sapiens]	0	FALSE		Homo sapiens	20.561	15	5	22	5	1	423	47.8	6.65	47.07	5	Ubiquitination	Pf01399	8533	ENSG00000141030.12	COPS3	123198	425239	454735	1.14344e+06	3.45166	2.51451	0.728492
High	Master Protein	O14744	Protein arginine N-methyltransferase 5 [OS=Homo sapiens]	0	FALSE		Homo sapiens	46.33	24	14	63	14	1	637	72.6	6.29	106.99	14		Pf02475, Pf05185	10419	ENSG00000100462.15	PRMT5	634954	3.39045e+06	2.07346e+06	5.20833e+06	5.33967	2.51191	0.470423
High	Master Protein	P35998	26S protease regulatory subunit 7 [OS=Homo sapiens]	0	FALSE		Homo sapiens	79.497	48	18	69	18	1	433	48.6	5.95	168.62	18	Ubiquitination	Pf00004, Pf00158, Pf07724, Pf07726, Pf07728, Pf13191, Pf13401	5701	ENSG00000161057.11	PSMC2	195486	777494	1.03708e+06	2.60434e+06	3.97724	2.51122	0.631397
High	Master Protein	P60842	Eukaryotic initiation factor 4A-I [OS=Homo sapiens]	0	FALSE		Homo sapiens	181.22	65	24	299	22	1	406	46.1	5.48	719.67	24		Pf00270, Pf00271, Pf04851	1973	ENSG00000161960.14	EIF4A1	1.49014e+06	4.51697e+06	4.58599e+06	1.1516e+07	3.03124	2.51113	0.828416
High	Master Protein	P27816-1	Microtubule-associated protein 4 [OS=Homo sapiens]	0	FALSE		Homo sapiens	135.336	45	30	128	30	1	1152	120.9	5.43	325.31	30		Pf00418	4134	ENSG00000047849.21	MAP4	161159	1.09295e+06	1.20524e+06	3.02591e+06	6.78184	2.51063	0.370199
High	Master Protein	P11586	C-1-tetrahydrofolate synthase, cytoplasmic [OS=Homo sapiens]	0	FALSE		Homo sapiens	234.701	63	48	283	48	1	935	101.5	7.3	653.43	48		Pf00763, Pf01268, Pf02882	4522		MTHFD1	1.02249e+06	6.47085e+06	3.7107e+06	9.31069e+06	6.32855	2.50915	0.396481
High	Master Protein	P61221	ATP-binding cassette sub-family E member 1 [OS=Homo sapiens]	0	FALSE		Homo sapiens	66.662	39	16	44	16	1	599	67.3	8.34	95.22	16		Pf00005, Pf04068, Pf13304, Pf13671	6059	ENSG00000164163.10	ABCE1	25620.2	299206	208000	521459	11.6785	2.50702	0.214669
High	Master Protein	E9PAV3	Nascent polypeptide-associated complex subunit alpha, muscle-specific form [OS=Homo sapiens]	0	FALSE		Homo sapiens	40.455	4	7	86	7	1	2078	205.3	9.58	239.95	7		Pf01849	4666	ENSG00000196531.10	NACA	255799	975550	1.23523e+06	3.09655e+06	3.81374	2.50686	0.657323
High	Master Protein	P61758	Prefoldin subunit 3 [OS=Homo sapiens]	0	FALSE		Homo sapiens	17.164	28	4	9	4	1	197	22.6	7.11	17.25	4		Pf02996	7411		VBP1	42267.2	188003	228625	572968	4.44796	2.50615	0.563438
High	Master Protein	P54578	Ubiquitin carboxyl-terminal hydrolase 14 [OS=Homo sapiens]	0	FALSE		Homo sapiens	30.284	25	8	23	8	1	494	56	5.3	61.44	8	Ubiquitination	Pf00443, Pf13423	9097	ENSG00000101557.14	USP14	3967.44	143066	161600	404952	36.0599	2.50589	0.0694925
High	Master Protein	Q14247-1	Src substrate cortactin [OS=Homo sapiens]	0	FALSE		Homo sapiens	61.688	35	14	49	14	1	550	61.5	5.4	122.41	14	Autophagy	Pf00018, Pf02218, Pf07653, Pf14604	2017	ENSG00000085733.15	CTTN	93990.9	543289	384732	963683	5.78023	2.50482	0.433342
High	Master Protein	O15143	Actin-related protein 2/3 complex subunit 1B [OS=Homo sapiens]	0	FALSE		Homo sapiens	25.526	20	6	20	6	1	372	40.9	8.35	53.16	6		Pf00400	10095	ENSG00000130429.12	ARPC1B	26072.5	259360	292135	731612	9.94766	2.50436	0.251754
High	Master Protein	Q96GQ7	Probable ATP-dependent RNA helicase DDX27 [OS=Homo sapiens]	0	FALSE		Homo sapiens	42.616	20	14	50	14	1	796	89.8	9.28	94.22	14		Pf00270, Pf00271, Pf06862	55661	ENSG00000124228.14	DDX27	906429	3.57936e+06	226544	567212	3.94885	2.50376	0.634048
High	Master Protein	Q8NFW8	N-acylneuraminate cytidylyltransferase [OS=Homo sapiens]	0	FALSE		Homo sapiens	10.951	10	3	21	3	1	434	48.3	7.93	39.42	3		Pf02348, Pf12804	55907	ENSG00000111726.12	CMAS	181039	962267	317163	794080	5.31525	2.50369	0.47104
High	Master Protein	O43776	Asparagine--tRNA ligase, cytoplasmic [OS=Homo sapiens]	0	FALSE		Homo sapiens	61.352	35	15	48	15	1	548	62.9	6.25	119.19	15		Pf00152, Pf01336	4677	ENSG00000134440.11	NARS	78379.8	264796	369544	924768	3.37837	2.50246	0.740729
High	Master Protein	P60900	Proteasome subunit alpha type-6 [OS=Homo sapiens]	0	FALSE		Homo sapiens	68.937	67	14	90	14	1	246	27.4	6.76	198.27	14	Ubiquitination	Pf00227, Pf10584	5687	ENSG00000100902.10	PSMA6	398712	959993	2.54478e+06	6.3678e+06	2.40774	2.50229	1.03927
High	Master Protein	Q13257-1	Mitotic spindle assembly checkpoint protein MAD2A [OS=Homo sapiens]	0.004	FALSE		Homo sapiens	5.622	11	2	2	2	1	205	23.5	5.08	2.94	2	Ubiquitination	Pf02301	4085	ENSG00000164109.13	MAD2L1	184030	691349	281349	703989	3.75673	2.50219	0.666056
High	Master Protein	Q13428-3	Isoform 3 of Treacle protein [OS=Homo sapiens]	0	FALSE		Homo sapiens	29.827	7	8	21	8	1	1489	152.1	9.04	43.73	8		Pf03546	6949		TCOF1	311844	1.03626e+06	124124	309479	3.32299	2.4933	0.750318
High	Master Protein	O15213	WD repeat-containing protein 46 [OS=Homo sapiens]	0	FALSE		Homo sapiens	41.702	28	11	39	11	1	610	68	9.67	76.75	11		Pf00400, Pf08149	9277	ENSG00000227057.9	WDR46	1.17255e+06	3.61234e+06	509407	1.26978e+06	3.08075	2.49266	0.809107
High	Master Protein	Q13561-2	Isoform 2 of Dynactin subunit 2 [OS=Homo sapiens]	0	FALSE		Homo sapiens	62.761	37	12	68	12	1	406	44.8	5.17	178.41	12		Pf04912	10540	ENSG00000175203.15	DCTN2	85658.6	91552.6	820520	2.04367e+06	1.06881	2.4907	2.33036
High	Master Protein	P11940-1	Polyadenylate-binding protein 1 [OS=Homo sapiens]	0	FALSE		Homo sapiens	152.244	48	28	257	20	1	636	70.6	9.5	534.37	28		Pf00076, Pf00658, Pf13893, Pf14259	26986	ENSG00000070756.15	PABPC1	1.11562e+06	3.79015e+06	5.40914e+06	1.3469e+07	3.39735	2.49004	0.732935
High	Master Protein	Q8TED0	U3 small nucleolar RNA-associated protein 15 homolog [OS=Homo sapiens]	0	FALSE		Homo sapiens	42.143	29	12	40	12	1	518	58.4	9.11	75.79	12		Pf00400, Pf09384	84135	ENSG00000164338.9	UTP15	1.46354e+06	3.2458e+06	662765	1.64985e+06	2.21777	2.48935	1.12246
High	Master Protein	Q15942	Zyxin [OS=Homo sapiens]	0	FALSE		Homo sapiens	63.492	37	13	105	13	1	572	61.2	6.67	219.44	13		Pf00412	7791	ENSG00000159840.15	ZYX	667078	2.68051e+06	1.49579e+06	3.71984e+06	4.01829	2.48687	0.618887
High	Master Protein	Q9NPD3	Exosome complex component Rrp41 [OS=Homo sapiens]	0	FALSE		Homo sapiens	26.155	29	5	43	5	1	245	26.4	6.52	117.28	5		Pf01138, Pf03725	54512	ENSG00000178896.8	EXOSC4	1.16563e+06	3.73943e+06	1.13134e+06	2.81181e+06	3.20808	2.48539	0.774727
High	Master Protein	P62910	60S ribosomal protein L32 [OS=Homo sapiens]	0	FALSE		Homo sapiens	40.67	41	8	46	8	1	135	15.9	11.33	107.12	8		Pf01655	6161	ENSG00000144713.12	RPL32	639098	2.09427e+06	904960	2.24763e+06	3.27692	2.48368	0.757932
High	Master Protein	P07900-2	Isoform 2 of Heat shock protein HSP 90-alpha [OS=Homo sapiens]	0	FALSE		Homo sapiens	368.851	52	52	768	34	1	854	98.1	5.16	1889.46	52	Vacuole;Lysosome;Autophagy;Ubiquitination;Chaperone	Pf00183, Pf02518, Pf13589	3320	ENSG00000080824.18	HSP90AA1	1.6961e+06	4.93752e+06	5.96431e+06	1.48083e+07	2.91109	2.48283	0.852885
High	Master Protein	Q9BR76	Coronin-1B [OS=Homo sapiens]	0	FALSE		Homo sapiens	21.607	17	6	17	6	1	489	54.2	5.88	43.82	6		Pf00400, Pf08953, Pf08954	57175	ENSG00000172725.13	CORO1B	54440.6	114288	179437	444788	2.09931	2.47879	1.18077
High	Master Protein	P08865	40S ribosomal protein SA [OS=Homo sapiens]	0	FALSE		Homo sapiens	110.827	59	17	146	17	1	295	32.8	4.87	376.3	17		Pf00318	3921	ENSG00000168028.13	RPSA	422178	833799	2.05519e+06	5.08883e+06	1.97499	2.47608	1.25372
High	Master Protein	Q9ULV4-3	Isoform 3 of Coronin-1C [OS=Homo sapiens]	0	FALSE		Homo sapiens	88.728	43	19	136	19	1	527	58.9	7.75	277.07	19		Pf00400, Pf08953, Pf08954	23603	ENSG00000110880.10	CORO1C	1.27738e+06	4.13564e+06	3.67393e+06	9.07016e+06	3.23759	2.46879	0.762541
High	Master Protein	O15372	Eukaryotic translation initiation factor 3 subunit H [OS=Homo sapiens]	0	FALSE		Homo sapiens	45.849	39	11	42	11	1	352	39.9	6.54	110.95	11		Pf01398	8667	ENSG00000147677.10	EIF3H	91260.1	197108	350746	865575	2.15985	2.46781	1.14258
High	Master Protein	P06753-2	Isoform 2 of Tropomyosin alpha-3 chain [OS=Homo sapiens]	0	FALSE		Homo sapiens	195.651	73	31	377	14	1	248	29	4.78	852.96	31		Pf00261, Pf12718	7170	ENSG00000143549.19	TPM3	1.64522e+06	4.57103e+06	5.14225e+06	1.26889e+07	2.77837	2.46757	0.888135
High	Master Protein	P08670	Vimentin [OS=Homo sapiens]	0	FALSE		Homo sapiens	569.11	93	73	2175	70	1	466	53.6	5.12	5376.78	73	Autophagy	Pf00038, Pf04111, Pf04156, Pf04732, Pf05622, Pf10186	7431	ENSG00000026025.15	VIM	2.21219e+08	5.1599e+08	1.06175e+08	2.60937e+08	2.33249	2.45762	1.05365
High	Master Protein	P28074-1	proteasome subunit beta type-5 [OS=Homo sapiens]	0	FALSE		Homo sapiens	52.828	51	9	76	9	1	263	28.5	6.92	184.1	9	Ubiquitination	Pf00227	5693	ENSG00000100804.18	PSMB5	319621	785610	2.02464e+06	4.96168e+06	2.45794	2.45064	0.997031
High	Master Protein	P25705-1	ATP synthase subunit alpha, mitochondrial [OS=Homo sapiens]	0	FALSE		Homo sapiens	199.03	64	32	396	32	1	553	59.7	9.13	957.31	32		Pf00006, Pf00306, Pf02663, Pf02874, Pf05943	498	ENSG00000152234.15	ATP5A1	2.71334e+06	1.01524e+07	4.48021e+06	1.09776e+07	3.74165	2.45025	0.654857
High	Master Protein	Q9NZB2-6	Isoform F of Constitutive coactivator of PPAR-gamma-like protein 1 [OS=Homo sapiens]	0	FALSE		Homo sapiens	30.419	9	7	20	7	1	1146	125.2	9	48.13	7			23196		FAM120A	3967.44	158062	70097.4	171622	39.8399	2.44834	0.0614545
High	Master Protein	P22695	Cytochrome b-c1 complex subunit 2, mitochondrial [OS=Homo sapiens]	0	FALSE		Homo sapiens	92	47	16	82	16	1	453	48.4	8.63	207.15	16		Pf00675, Pf05193	7385	ENSG00000140740.10; ENSG00000284493.1	UQCRC2	131987	1.35465e+06	444385	1.08789e+06	10.2635	2.44807	0.238523
High	Master Protein	P24534	Elongation factor 1-beta [OS=Homo sapiens]	0	FALSE		Homo sapiens	57.983	62	12	95	9	1	225	24.7	4.67	238.14	12		Pf00736, Pf14497	1933	ENSG00000283391.1; ENSG00000114942.13	EEF1B2	490721	1.23005e+06	2.71739e+06	6.6517e+06	2.50662	2.44783	0.976546
High	Master Protein	P41252	isoleucine--tRNA ligase, cytoplasmic [OS=Homo sapiens]	0	FALSE		Homo sapiens	105.61	27	25	105	25	1	1262	144.4	6.15	227.9	25		Pf00133, Pf01406, Pf08264, Pf09334	3376	ENSG00000196305.17	IARS	201974	824658	783377	1.91247e+06	4.083	2.44131	0.597922
High	Master Protein	P02786	Transferrin receptor protein 1 [OS=Homo sapiens]	0	FALSE		Homo sapiens	179.033	48	32	204	32	1	760	84.8	6.61	494.11	32		Pf02225, Pf04253, Pf04389	7037	ENSG00000072274.12	TFRC	290350	1.04716e+06	862415	2.10365e+06	3.60653	2.43925	0.676343
High	Master Protein	P26196	Probable ATP-dependent RNA helicase DDX6 [OS=Homo sapiens]	0	FALSE		Homo sapiens	42.874	32	9	41	9	1	483	54.4	8.66	97.64	9		Pf00270, Pf00271, Pf14617	1656	ENSG00000110367.11	DDX6	23578.9	321641	428011	1.04092e+06	13.6411	2.43199	0.178284
High	Master Protein	Q14739	Lamin-B receptor [OS=Homo sapiens]	0	FALSE		Homo sapiens	32.077	14	8	37	8	1	615	70.7	9.36	72.41	8		Pf01222, Pf06966, Pf09465	3930	ENSG00000143815.14	LBR	183439	911800	350815	853028	4.9706	2.43156	0.489189
High	Master Protein	P21291	Cysteine and glycine-rich protein 1 [OS=Homo sapiens]	0	FALSE		Homo sapiens	66.88	60	10	131	10	1	193	20.6	8.57	363.72	10		Pf00412	1465	ENSG00000159176.13	CSRP1	1.63884e+06	6.88659e+06	3.26035e+06	7.91902e+06	4.20212	2.42889	0.578014
High	Master Protein	P45880-1	Isoform 1 of Voltage-dependent anion-selective channel protein 2 [OS=Homo sapiens]	0	FALSE		Homo sapiens	85.842	59	15	151	15	1	309	33.4	7.59	417.66	15		Pf01459	7417	ENSG00000165637.13	VDAC2	705414	3.95189e+06	1.76509e+06	4.28618e+06	5.60222	2.4283	0.433453
High	Master Protein	Q14847-2	Isoform 2 of LIM and SH3 domain protein 1 [OS=Homo sapiens]	0	FALSE		Homo sapiens	84.254	50	16	187	16	1	323	36	8.62	396.81	16		Pf00412, Pf00880	3927		LASP1	2.21537e+06	9.73757e+06	5.98385e+06	1.45291e+07	4.39547	2.42805	0.552398
High	Master Protein	Q9NYL9	tropomodulin-3 [OS=Homo sapiens]	0	FALSE		Homo sapiens	40.089	46	10	40	10	1	352	39.6	5.19	95.63	10		Pf03250	29766	ENSG00000138594.13	TMOD3	154743	80344.3	365713	886512	0.519212	2.42406	4.66874
High	Master Protein	P14174	Macrophage Migration inhibitory factor [OS=Homo sapiens]	0.002	FALSE		Homo sapiens	7.711	32	3	29	3	1	115	12.5	7.88	50.07	3		Pf01187	4282	ENSG00000276701.2; ENSG00000240972.1	MIF	509674	1.53682e+06	1.42169e+06	3443560	3.0153	2.42216	0.803292
Medium	Master Protein	P06703	protein S100-A6 [OS=Homo sapiens]	0.011	FALSE		Homo sapiens	3.689	18	2	3	2	1	90	10.2	5.48	3.5	2		Pf01023	6277	ENSG00000197956.9	S100A6	108423	326321	268138	649377	3.00971	2.4218	0.804661
High	Master Protein	P61586	Transforming protein RhoA [OS=Homo sapiens]	0	FALSE		Homo sapiens	76.876	68	13	91	5	1	193	21.8	6.1	203.34	13	Ubiquitination	Pf00025, Pf00071, Pf08477	387	ENSG00000067560.10	RHOA	3967.44	320954	136762	330958	80.8969	2.41996	0.0299142
High	Master Protein	P68371	Tubulin beta-4B chain [OS=Homo sapiens]	0	FALSE		Homo sapiens	370.323	84	31	1158	2	1	445	49.8	4.89	2929.7	31	Vacuole;Lysosome	Pf00091, Pf03953, Pf10644	10383	ENSG00000188229.5	TUBB4B	253792	1.23911e+06	979701	2.36245e+06	4.88239	2.4114	0.493898
High	Master Protein	P62195-1	26S protease regulatory subunit 8 [OS=Homo sapiens]	0	FALSE		Homo sapiens	97.969	59	18	113	17	1	406	45.6	7.55	269.32	18	Ubiquitination	Pf00004, Pf00910, Pf01057, Pf01078, Pf05496, Pf06068, Pf06414, Pf07724, Pf07726, Pf07728, Pf13191, Pf13207, Pf13401	5705	ENSG00000087191.12	PSMC5	122789	412874	863405	2.08147e+06	3.36247	2.41077	0.716964
High	Master Protein	P21333	Filamin-A [OS=Homo sapiens]	0	FALSE		Homo sapiens	713.445	63	125	1025	112	1	2647	280.6	6.06	2571.32	125		Pf00307, Pf00630	2316	ENSG00000196924.14	FLNA	7.19192e+06	2.26392e+07	1.20941e+07	2.91532e+07	3.14786	2.41054	0.76577
High	Master Protein	P83731	60S ribosomal protein L24 [OS=Homo sapiens]	0	FALSE		Homo sapiens	45.761	47	10	86	10	1	157	17.8	11.25	162.52	10		Pf01246	6152	ENSG00000114391.12	RPL24	1.724e+06	7.70024e+06	3.83295e+06	9.2198e+06	4.46651	2.4054	0.538543
High	Master Protein	P46782	40S ribosomal protein S5 [OS=Homo sapiens]	0	FALSE		Homo sapiens	71.959	49	14	95	14	1	204	22.9	9.72	218.72	14		Pf00177	6193	ENSG00000083845.8	RPS5	1.76378e+06	5.89101e+06	2.27836e+06	5.47413e+06	3.33999	2.40266	0.719361
High	Master Protein	O95470	sphingosine-1-phosphate lyase 1 [OS=Homo sapiens]	0	FALSE		Homo sapiens	14.579	7	3	11	3	1	568	63.5	9.16	17.81	3		Pf00155, Pf00266, Pf00282, Pf01053, Pf05889	8879	ENSG00000166224.16	SGPL1	332955	852788	583101	1.39946e+06	2.56127	2.40002	0.937044
High	Master Protein	P35754	Glutaredoxin-1 [OS=Homo sapiens]	0	FALSE		Homo sapiens	11.773	58	3	6	3	1	106	11.8	8.09	17.25	3		Pf00462, Pf05768, Pf13098, Pf13417, Pf13462	2745	ENSG00000173221.13	GLRX	3967.44	56530.1	63526.9	152276	14.2485	2.39704	0.168231
High	Master Protein	P51659-1	peroxisomal multifunctional enzyme type 2 [OS=Homo sapiens]	0	FALSE		Homo sapiens	91.661	38	19	80	19	1	736	79.6	8.84	205.95	19		Pf00106, Pf01575, Pf02036, Pf08659, Pf13452, Pf13561, Pf14864	3295	ENSG00000133835.14	HSD17B4	3967.44	3967.44	547079	1.30686e+06	1	2.3888	2.3888
High	Master Protein	O43813	LanC-like protein 1 [OS=Homo sapiens]	0	FALSE		Homo sapiens	10.79	11	3	14	3	1	399	45.3	7.75	26.05	3		Pf05147	10314	ENSG00000115365.11	LANCL1	73135.3	287030	136213	325337	3.92464	2.38845	0.608577
High	Master Protein	Q9BWM7	Sideroflexin-3 [OS=Homo sapiens]	0	FALSE		Homo sapiens	73.236	52	12	65	10	1	325	36	9.09	158.38	12		Pf03820	81855	ENSG00000107819.13	SFXN3	88852.4	393220	279625	667480	4.42554	2.38706	0.539382
High	Master Protein	O60664-1	Perilipin-3 [OS=Homo sapiens]	0	FALSE		Homo sapiens	46.596	44	11	32	11	1	434	47	5.44	87.92	11		Pf03036	10226	ENSG00000105355.8	PLIN3	3967.44	151123	112321	267103	38.0907	2.37803	0.0624307
High	Master Protein	Q15024	Exosome complex component RRP42 [OS=Homo sapiens]	0	FALSE		Homo sapiens	27.062	37	6	39	6	1	291	31.8	5.19	108.02	6		Pf01138, Pf03725	23016	ENSG00000075914.12	EXOSC7	734997	1.83872e+06	806697	1.9143e+06	2.50166	2.37301	0.948572
High	Master Protein	P49721	proteasome subunit beta type-2 [OS=Homo sapiens]	0	FALSE		Homo sapiens	26.342	44	7	35	7	1	201	22.8	7.02	75.91	7	Ubiquitination	Pf00227	5690	ENSG00000126067.11	PSMB2	171787	643138	1.37253e+06	3.25312e+06	3.74381	2.37017	0.633089
High	Master Protein	P60709	Actin, cytoplasmic 1 [OS=Homo sapiens]	0	TRUE		Homo sapiens	478.938	79	36	2278	15	1	375	41.7	5.48	5433.13	36	Ubiquitination	Pf00022	60	ENSG00000075624.13	ACTB	4.68055e+07	1.11163e+08	9.17734e+07	2.1667e+08	2.37499	2.36093	0.994078
High	Master Protein	Q00341-1	Vigilin [OS=Homo sapiens]	0	FALSE		Homo sapiens	42.015	12	12	33	12	1	1268	141.4	6.87	77.66	12		Pf00013, Pf13014, Pf14611	3069		HDLBP	77464.1	200983	163399	384366	2.59453	2.35232	0.906643
High	Master Protein	P63000-2	Isoform B of Ras-related C3 botulinum toxin substrate 1 [OS=Homo sapiens]	0	FALSE		Homo sapiens	43.553	37	8	80	7	1	211	23.5	8.63	136.36	8		Pf00071, Pf08477	5879	ENSG00000136238.17	RAC1	287081	1.79665e+06	825941	1.94113e+06	6.25836	2.3502	0.37553
High	Master Protein	P31689-1	DnaJ homolog subfamily A member 1 [OS=Homo sapiens]	0	FALSE		Homo sapiens	95.962	56	16	127	16	1	397	44.8	7.08	295.5	16	Ubiquitination;Chaperone	Pf00226, Pf00684, Pf01556	3301	ENSG00000086061.15	DNAJA1	892317	5.03948e+06	1.80846e+06	4.24843e+06	5.64764	2.3492	0.415961
High	Master Protein	Q9UBW8	COP9 signalosome complex subunit 7a [OS=Homo sapiens]	0	FALSE		Homo sapiens	16.553	25	4	13	4	1	275	30.3	8.22	29.68	4		Pf01399	50813	ENSG00000111652.9	COPS7A	62506.8	137022	221143	518817	2.19211	2.34607	1.07023
High	Master Protein	P61009	Signal peptidase complex subunit 3 [OS=Homo sapiens]	0.002	FALSE		Homo sapiens	7.506	18	3	4	3	1	180	20.3	8.62	4.35	3		Pf04573	60559	ENSG00000129128.12	SPCS3	67710.1	270788	132599	310904	3.99923	2.34469	0.586285
Medium	Master Protein	P00414	Cytochrome c oxidase subunit 3 [OS=Homo sapiens]	0.03	FALSE		Homo sapiens	2.234	5	1	3	1	1	261	29.9	7.31	0	1		Pf00510	4514	ENSG00000198938.2	COX3	45521.6	233333	61633.5	143900	5.12577	2.33477	0.455496
High	Master Protein	Q9NTK5-1	obg-like ATPase 1 [OS=Homo sapiens]	0	FALSE		Homo sapiens	43.38	40	10	36	10	1	396	44.7	7.81	102.15	10		Pf01926, Pf02421, Pf06071	29789	ENSG00000138430.15	OLA1	80296.5	314621	377512	881141	3.91824	2.33407	0.595694
High	Master Protein	P04406-1	glyceraldehyde-3-phosphate dehydrogenase [OS=Homo sapiens]	0	FALSE		Homo sapiens	400.959	91	37	1012	37	1	335	36	8.46	2760.81	37	Autophagy	Pf00044, Pf02800	2597	ENSG00000111640.14	GAPDH	1.30547e+07	3.47844e+07	5.01706e+07	1.17073e+08	2.66451	2.33351	0.875775
High	Master Protein	P35606	Coatomer subunit beta' [OS=Homo sapiens]	0	FALSE		Homo sapiens	54.772	22	15	48	15	1	906	102.4	5.27	85.54	15		Pf00400, Pf04053	9276	ENSG00000184432.9	COPB2	51037.6	89810.3	533589	1.24428e+06	1.75969	2.3319	1.32518
High	Master Protein	P60228	Eukaryotic translation initiation factor 3 subunit E [OS=Homo sapiens]	0	FALSE		Homo sapiens	87.708	41	15	104	15	1	445	52.2	6.04	224.84	15		Pf01399, Pf09440	3646	ENSG00000104408.9	EIF3E	295064	878618	1.49527e+06	3.4795e+06	2.97772	2.32701	0.781472
High	Master Protein	Q5BJF2	Transmembrane protein 97 [OS=Homo sapiens]	0.002	FALSE		Homo sapiens	7.673	10	2	6	2	1	176	20.8	9.38	11.26	2	Vacuole;Lysosome	Pf10914	27346	ENSG00000109084.13	TMEM97	3967.44	157007	70501.6	164009	39.574	2.32631	0.0587839
High	Master Protein	P31947-1	14-3-3 protein sigma [OS=Homo sapiens]	0	FALSE		Homo sapiens	84.35	59	14	147	10	1	248	27.8	4.74	320.03	14		Pf00244	2810	ENSG00000175793.11	SFN	60272.1	171751	640762	1.49019e+06	2.8496	2.32566	0.816135
High	Master Protein	P52943-2	Isoform 2 of Cysteine-rich protein 2 [OS=Homo sapiens]	0.002	FALSE		Homo sapiens	9.727	17	2	13	2	1	282	30.2	8.22	35.16	2		Pf00412	1397	ENSG00000182809.10	CRIP2	3967.44	163987	56678.5	131812	41.3332	2.32561	0.0562648
High	Master Protein	Q99848	Probable rRNA-processing protein EBP2 [OS=Homo sapiens]	0	FALSE		Homo sapiens	46.398	40	13	74	13	1	306	34.8	10.1	127.12	13		Pf05890	10969	ENSG00000117395.12	EBNA1BP2	3.21558e+06	9.03801e+06	1.55345e+06	3.61208e+06	2.8107	2.3252	0.827267
High	Master Protein	P02545	Prelamin-A/C [OS=Homo sapiens]	0	FALSE		Homo sapiens	321.103	79	58	610	5	1	664	74.1	7.02	1429.59	58		Pf00038, Pf00932	4000	ENSG00000160789.19	LMNA	724871	3.30517e+06	438114	1.01863e+06	4.55967	2.32504	0.509914
High	Master Protein	P62333	26S protease regulatory subunit 10B [OS=Homo sapiens]	0	FALSE		Homo sapiens	97.099	55	17	90	17	1	389	44.1	7.49	189.51	17	Ubiquitination	Pf00004, Pf00910, Pf01078, Pf05496, Pf07724, Pf07726, Pf07728, Pf13191, Pf13207, Pf13401	5706	ENSG00000100519.11	PSMC6	283648	989886	1.3938e+06	3.23598e+06	3.48984	2.3217	0.665273
High	Master Protein	P30050-1	60S ribosomal protein L12 [OS=Homo sapiens]	0	FALSE		Homo sapiens	56.757	64	8	115	8	1	165	17.8	9.42	318.91	8		Pf00298, Pf03946	6136	ENSG00000197958.12	RPL12	1.19628e+06	4.73211e+06	2.46867e+06	5.73116e+06	3.95569	2.32156	0.586892
High	Master Protein	Q04917	14-3-3 protein eta [OS=Homo sapiens]	0	FALSE		Homo sapiens	47.851	54	14	105	10	1	246	28.2	4.84	206.16	14		Pf00244	7533	ENSG00000128245.14	YWHAH	43341.7	160196	160879	373049	3.69612	2.31881	0.627364
High	Master Protein	Q03135	Caveolin-1 [OS=Homo sapiens]	0	FALSE		Homo sapiens	34.142	61	10	44	10	1	178	20.5	6.02	61.65	10	Ubiquitination	Pf01146	857	ENSG00000105974.11	CAV1	787729	1.80108e+06	3.48582e+06	8.08284e+06	2.28642	2.31878	1.01415
Medium	Master Protein	Q92905	COP9 signalosome complex subunit 5 [OS=Homo sapiens]	0.014	FALSE		Homo sapiens	3.114	3	1	2	1	1	334	37.6	6.54	3.81	1	Ubiquitination	Pf01398, Pf14464	10987	ENSG00000121022.13	COPS5	60068.2	336068	173551	402338	5.59477	2.31827	0.414364
High	Master Protein	O75822	Eukaryotic translation initiation factor 3 subunit J [OS=Homo sapiens]	0.003	FALSE		Homo sapiens	6.111	9	2	11	2	1	258	29	4.83	22.19	2		Pf08597	8669	ENSG00000104131.12	EIF3J	3967.44	3967.44	34356.4	79628.5	1	2.31772	2.31772
High	Master Protein	Q00325-2	Isoform B of Phosphate carrier protein, mitochondrial [OS=Homo sapiens]	0	FALSE		Homo sapiens	40.276	37	12	51	12	1	361	39.9	9.36	110.47	12		Pf00153	5250	ENSG00000075415.12	SLC25A3	182105	935430	407962	943805	5.13677	2.31346	0.450373
High	Master Protein	P27635	60S ribosomal protein L10 [OS=Homo sapiens]	0	FALSE		Homo sapiens	78.403	47	10	110	10	1	214	24.6	10.08	245.15	10		Pf00252	6134		RPL10	1.12867e+06	5.51944e+06	3.36163e+06	7.76763e+06	4.89024	2.31067	0.472507
High	Master Protein	P07237	Protein disulfide-isomerase [OS=Homo sapiens]	0	FALSE		Homo sapiens	248.548	66	37	326	37	1	508	57.1	4.87	878.62	37	Chaperone	Pf00085, Pf01216, Pf13098, Pf13848, Pf13899, Pf13905	5034	ENSG00000185624.14	P4HB	146886	674038	1.17546e+06	2.7111e+06	4.58885	2.30641	0.502612
High	Master Protein	Q99613	Eukaryotic translation initiation factor 3 subunit C [OS=Homo sapiens]	0	FALSE		Homo sapiens	107.401	26	22	127	22	1	913	105.3	5.68	312.55	22		Pf01399, Pf05470	8663	ENSG00000184110.14	EIF3C	173055	1.47301e+06	1.51732e+06	3.49852e+06	8.51182	2.30573	0.270886
High	Master Protein	P55036-1	26S proteasome non-ATPase regulatory subunit 4 [OS=Homo sapiens]	0	FALSE		Homo sapiens	54.155	36	9	41	9	1	377	40.7	4.79	118.24	9	Ubiquitination	Pf02809, Pf04056, Pf13519	5710	ENSG00000159352.15	PSMD4	3967.44	69193.2	160697	370391	17.4402	2.3049	0.13216
High	Master Protein	Q9NQT4	Exosome complex component RRP46 [OS=Homo sapiens]	0	FALSE		Homo sapiens	21.287	20	5	22	5	1	235	25.2	7.59	51.44	5		Pf01138, Pf03725	56915	ENSG00000077348.8	EXOSC5	1.02275e+06	2.2912e+06	855528	1.97001e+06	2.24023	2.30269	1.02788
High	Master Protein	P06576	ATP synthase subunit beta, mitochondrial [OS=Homo sapiens]	0	FALSE		Homo sapiens	321.467	75	26	496	26	1	529	56.5	5.4	1384.15	26		Pf00006, Pf00306, Pf02874	506	ENSG00000110955.8	ATP5B	1.53075e+06	4.42806e+06	2.04242e+06	4.70018e+06	2.89275	2.30127	0.795532
High	Master Protein	Q9BYG3	MKI67 FHA domain-interacting nucleolar phosphoprotein [OS=Homo sapiens]	0	FALSE		Homo sapiens	58.882	41	12	87	12	1	293	34.2	9.88	201.68	12		Pf00076, Pf12196, Pf13893, Pf14259	84365	ENSG00000155438.11	MKI67IP; NIFK	1.90187e+06	4.82972e+06	960473	2.20876e+06	2.53946	2.29966	0.90557
High	Master Protein	Q9ULA0	Aspartyl aminopeptidase [OS=Homo sapiens]	0	FALSE		Homo sapiens	20.686	19	6	24	6	1	475	52.4	7.42	36.71	6		Pf02127, Pf05343	23549		DNPEP	33382.2	151711	253279	582455	4.54467	2.29966	0.506012
High	Master Protein	P61086	Ubiquitin-conjugating enzyme E2 K [OS=Homo sapiens]	0.002	FALSE		Homo sapiens	9.519	25	3	7	3	1	200	22.4	5.44	15.46	3	Ubiquitination	Pf00179, Pf00627	3093	ENSG00000078140.13	UBE2K	3967.44	3967.44	34231.7	78608.7	1	2.29637	2.29637
High	Master Protein	Q9Y6E2	Basic leucine zipper and W2 domain-containing protein 2 [OS=Homo sapiens]	0	FALSE		Homo sapiens	52.707	33	11	47	8	1	419	48.1	6.68	118.8	11		Pf02020	28969	ENSG00000136261.14	BZW2	3967.44	3967.44	116703	267861	1	2.29523	2.29523
High	Master Protein	Q96QR8	Transcriptional activator protein Pur-beta [OS=Homo sapiens]	0	FALSE		Homo sapiens	29.531	37	7	33	7	1	312	33.2	5.43	79	7		Pf04845	5814	ENSG00000146676.8	PURB	27899	3967.44	139329	319654	0.142207	2.29424	16.1331
High	Master Protein	P23284	peptidyl-prolyl cis-trans isomerase B [OS=Homo sapiens]	0	FALSE		Homo sapiens	97.397	66	16	169	16	1	216	23.7	9.41	333.04	16	Chaperone	Pf00160	5479	ENSG00000166794.4	PPIB	1.53422e+06	3.24333e+06	2.01005e+06	4.60978e+06	2.11398	2.29336	1.08485
Medium	Master Protein	Q7Z3K3-1	Pogo transposable element with ZNF domain [OS=Homo sapiens]	0.015	FALSE		Homo sapiens	2.958	1	1	3	1	1	1410	155.2	7.4	3.4	1		Pf03184, Pf03221	23126	ENSG00000143442.21	POGZ	45194.9	198031	88218.2	202098	4.38171	2.29089	0.52283
Medium	Master Protein	P53803	DNA-directed RNA polymerases I, II, and III subunit RPABC4 [OS=Homo sapiens]	0.021	FALSE		Homo sapiens	2.42	12	1	8	1	1	58	7	9.06	0	1		Pf03604	5440	ENSG00000147669.10	POLR2K	147261	564082	158496	362598	3.83048	2.28774	0.597245
High	Master Protein	Q7L2H7	Eukaryotic translation initiation factor 3 subunit M [OS=Homo sapiens]	0	FALSE		Homo sapiens	81.574	49	15	67	15	1	374	42.5	5.63	155.08	15		Pf01399	10480	ENSG00000149100.12	EIF3M	4571.26	17347.8	623811	1.42552e+06	3.79498	2.28518	0.60216
High	Master Protein	O95816	BAG family molecular chaperone regulator 2 [OS=Homo sapiens]	0	FALSE		Homo sapiens	70.036	69	13	81	13	1	211	23.8	6.7	210.55	13	Chaperone	Pf02179	9532	ENSG00000112208.11	BAG2	729325	1.99013e+06	1.67515e+06	3.82017e+06	2.72873	2.2805	0.835737
High	Master Protein	O75534-4	Isoform 4 of Cold shock domain-containing protein E1 [OS=Homo sapiens]	0	FALSE		Homo sapiens	94.261	33	23	86	23	1	844	93.7	6.52	189.92	23		Pf00313, Pf12901	7812	ENSG00000009307.15	CSDE1	56547.5	424535	565137	1.28879e+06	7.50759	2.28049	0.303759
Medium	Master Protein	Q9BV86-1	N-terminal Xaa-Pro-Lys N-methyltransferase 1 [OS=Homo sapiens]	0.022	FALSE		Homo sapiens	2.374	3	1	1	1	1	223	25.4	5.52	1.75	1		Pf00891, Pf01209, Pf05891, Pf08241, Pf08242, Pf12847, Pf13489, Pf13649, Pf13847	28989	ENSG00000148335.14	NTMT1	14699	40965.3	21907.8	49947.2	2.78694	2.27989	0.818061
High	Master Protein	O94979-8	Isoform 8 of Protein transport protein Sec31A [OS=Homo sapiens]	0	FALSE		Homo sapiens	32.795	9	8	23	8	1	1233	134.4	6.73	61.63	8		Pf03154, Pf09770, Pf12931	22872		SEC31A	3967.44	3967.44	47711.6	108747	1	2.27926	2.27926
High	Master Protein	Q96CW1	AP-2 complex subunit mu [OS=Homo sapiens]	0	FALSE		Homo sapiens	28.477	19	6	26	6	1	435	49.6	9.54	47.18	6	Vacuole;Lysosome	Pf00928	1173	ENSG00000161203.13	AP2M1	206730	995550	416809	948839	4.81569	2.27644	0.472712
High	Master Protein	Q06830	peroxiredoxin-1 [OS=Homo sapiens]	0	TRUE		Homo sapiens	188.491	77	22	486	18	1	199	22.1	8.13	1082.29	22		Pf00578, Pf08534, Pf10417	5052	ENSG00000117450.13	PRDX1	6.15153e+06	2.69746e+07	2.22355e+07	5.06001e+07	4.38503	2.27565	0.518958
High	Master Protein	Q9Y6M1	Insulin-like growth factor 2 mRNA-binding protein 2 [OS=Homo sapiens]	0	FALSE		Homo sapiens	63.133	34	14	80	14	1	599	66.1	8.46	166.74	14		Pf00013, Pf00076, Pf13014, Pf13083, Pf13893, Pf14259	10644	ENSG00000073792.15	IGF2BP2	161713	492345	739610	1.6815e+06	3.04455	2.27349	0.74674
High	Master Protein	Q9BZG1	Ras-related protein Rab-34 [OS=Homo sapiens]	0	FALSE		Homo sapiens	19.185	17	3	13	3	1	259	29	7.88	36.07	3	Vacuole;Lysosome	Pf00025, Pf00071, Pf01926, Pf04670, Pf08477	83871	ENSG00000109113.18	RAB34	32650.8	3967.44	41974	95295.2	0.121511	2.27034	18.6842
High	Master Protein	O00231-2	Isoform 2 of 26S proteasome non-ATPase regulatory subunit 11 [OS=Homo sapiens]	0	FALSE		Homo sapiens	39.506	29	10	39	10	1	423	47.5	6.48	69.62	10	Ubiquitination	Pf01399	5717		PSMD11	202569	209218	552236	1.25205e+06	1.03282	2.26724	2.19519
High	Master Protein	Q15003	Condensin complex subunit 2 [OS=Homo sapiens]	0	FALSE		Homo sapiens	60.763	31	15	40	15	1	741	82.5	5.06	77.28	15		Pf05786	23397	ENSG00000121152.9	NCAPH	35882.7	312144	110946	251243	8.69902	2.26456	0.260323
High	Master Protein	P05783	Keratin, type I cytoskeletal 18 [OS=Homo sapiens]	0	FALSE		Homo sapiens	100.268	69	24	176	22	1	430	48	5.45	290.08	24		Pf00038	3875	ENSG00000111057.10	KRT18	7.48199e+06	1.66307e+07	3.89137e+06	8.80196e+06	2.22276	2.26192	1.01762
High	Master Protein	P78406	mRNA export factor [OS=Homo sapiens]	0	FALSE		Homo sapiens	14.591	15	4	21	4	1	368	40.9	7.83	43.63	4	Ubiquitination	Pf00400	8480	ENSG00000101146.12	RAE1	192524	810414	292103	660328	4.20942	2.2606	0.537033
High	Master Protein	Q13310-3	Isoform 3 of Polyadenylate-binding protein 4 [OS=Homo sapiens]	0	FALSE		Homo sapiens	102.088	32	17	126	9	1	660	72.3	9.35	283.63	17		Pf00076, Pf00658, Pf13893, Pf14259	8761	ENSG00000090621.13	PABPC4	193414	631202	933396	2.1085e+06	3.26347	2.25896	0.692194
Medium	Master Protein	Q86X83	COMM domain-containing protein 2 [OS=Homo sapiens]	0.028	FALSE		Homo sapiens	2.243	4	1	6	1	1	199	22.7	6.73	11.2	1		Pf07258	51122	ENSG00000114744.8	COMMD2	52984	105345	84522.4	190901	1.98824	2.25859	1.13598
High	Master Protein	O15173-2	Isoform 2 of Membrane-associated progesterone receptor component 2 [OS=Homo sapiens]	0	FALSE		Homo sapiens	11.07	15	3	11	2	1	247	26.2	5.31	24.26	3		Pf00173	10424	ENSG00000164040.16	PGRMC2	3967.44	3967.44	34078.2	76884.6	1	2.25612	2.25612
High	Master Protein	P12814-1	Alpha-actinin-1 [OS=Homo sapiens]	0	FALSE		Homo sapiens	452.184	73	63	844	42	1	892	103	5.41	1979.4	63		Pf00036, Pf00307, Pf00435, Pf08726, Pf11971, Pf13405, Pf13499	87	ENSG00000072110.13	ACTN1	7.30843e+06	1.76619e+07	1.54453e+07	3.48429e+07	2.41665	2.25589	0.933477
High	Master Protein	Q13268	dehydrogenase/reductase SDR family member 2, mitochondrial [OS=Homo sapiens]	0	FALSE		Homo sapiens	109.337	78	16	189	16	1	280	29.9	9.01	522.15	16		Pf00106, Pf08659, Pf13561	10202	ENSG00000100867.14	DHRS2	681002	3.08073e+06	1.80033e+06	4.05732e+06	4.52381	2.25365	0.498175
High	Master Protein	Q9Y3U8	60S ribosomal protein L36 [OS=Homo sapiens]	0	FALSE		Homo sapiens	23.462	31	5	59	5	1	105	12.2	11.59	57.43	5		Pf01158	25873	ENSG00000130255.12	RPL36	679435	3.80779e+06	1.43704e+06	3.23598e+06	5.60435	2.25184	0.401802
High	Master Protein	O95793	double-stranded RNA-binding protein Staufen homolog 1 [OS=Homo sapiens]	0	FALSE		Homo sapiens	47.003	27	12	53	12	1	577	63.1	9.44	117.74	12		Pf00035, Pf14709	6780	ENSG00000124214.19	STAU1	167896	625677	443286	997778	3.72657	2.25087	0.604006
High	Master Protein	P12268	inosine-5'-monophosphate dehydrogenase 2 [OS=Homo sapiens]	0	FALSE		Homo sapiens	170.075	61	25	235	25	1	514	55.8	6.9	646.01	25		Pf00478, Pf00571, Pf00977, Pf01070, Pf03060	3615	ENSG00000178035.11	IMPDH2	1.51009e+06	3.85508e+06	9.05015e+06	2.03696e+07	2.55288	2.25074	0.881648
High	Master Protein	Q13131-2	Isoform 2 of 5'-AMP-activated protein kinase catalytic subunit alpha-1 [OS=Homo sapiens]	0	FALSE		Homo sapiens	13.265	8	3	11	3	1	574	65.5	8.22	29.96	3	Autophagy	Pf00069, Pf07714, Pf14531	5562	ENSG00000132356.11	PRKAA1	3967.44	95078	26306.3	59090.5	23.9646	2.24625	0.0937322
High	Master Protein	P11021	78 kDa glucose-regulated protein [OS=Homo sapiens]	0	FALSE		Homo sapiens	348.648	62	47	615	45	1	654	72.3	5.16	1610.55	47	Ubiquitination;Chaperone	Pf00012, Pf01968, Pf06723	3309	ENSG00000044574.7	HSPA5	1.55212e+06	4.62508e+06	6.82775e+06	1.52984e+07	2.97985	2.24062	0.751924
High	Master Protein	Q8TDN6	Ribosome biogenesis protein BRX1 homolog [OS=Homo sapiens]	0	FALSE		Homo sapiens	40.19	29	11	47	11	1	353	41.4	9.92	79.35	11		Pf04427	55299	ENSG00000113460.12	BRIX1	1.51139e+06	4.58105e+06	714080	1.59994e+06	3.03103	2.24057	0.739211
High	Master Protein	Q9NYP9	protein Mis18-alpha [OS=Homo sapiens]	0	FALSE		Homo sapiens	12.408	22	3	6	3	1	233	25.8	5.2	14.23	3		Pf03226	54069	ENSG00000159055.3	MIS18A	50841.6	146044	47845.4	107167	2.87254	2.23986	0.77975
High	Master Protein	Q9BVP2	Guanine nucleotide-binding protein-like 3 [OS=Homo sapiens]	0	FALSE		Homo sapiens	25.804	18	7	17	7	1	549	62	9.16	34.27	7		Pf01926, Pf02421, Pf08701	26354	ENSG00000163938.16	GNL3	396693	1.30924e+06	129986	290696	3.3004	2.23636	0.677604
High	Master Protein	O00566	U3 small nucleolar ribonucleoprotein protein Mpp10 [OS=Homo sapiens]	0	FALSE		Homo sapiens	29.031	16	9	26	9	1	681	78.8	4.86	53.04	9		Pf04006	10199	ENSG00000124383.8	MPHOSPH10	1.41984e+06	3.08486e+06	436308	973558	2.17269	2.23135	1.027
High	Master Protein	P46776	60S ribosomal protein L27a [OS=Homo sapiens]	0	FALSE		Homo sapiens	41.149	39	8	101	8	1	148	16.6	11	207.43	8		Pf00828	6157	ENSG00000166441.12	RPL27A	2.57256e+06	9.46923e+06	4.75055e+06	1.05844e+07	3.68085	2.22804	0.605305
High	Master Protein	O00429	Dynamin-1-like protein [OS=Homo sapiens]	0	FALSE		Homo sapiens	138.396	57	26	114	26	1	736	81.8	6.81	307.14	26	Autophagy;Ubiquitination;Apoptosis	Pf00350, Pf01031, Pf02212	10059	ENSG00000087470.17	DNM1L	21789.3	115590	326210	726486	5.30488	2.22705	0.419811
High	Master Protein	Q9UHV9	Prefoldin subunit 2 [OS=Homo sapiens]	0	FALSE		Homo sapiens	18.835	32	4	32	4	1	154	16.6	6.58	72.02	4		Pf01920	5202	ENSG00000143256.4	PFDN2	303542	571517	1.13758e+06	2.53284e+06	1.88283	2.22651	1.18254
High	Master Protein	P05388	60S acidic ribosomal protein P0 [OS=Homo sapiens]	0	FALSE		Homo sapiens	80.511	51	14	110	14	1	317	34.3	5.97	327.44	14		Pf00428, Pf00466	6175	ENSG00000089157.15	RPLP0	178273	585132	662924	1.47435e+06	3.28223	2.22401	0.67759
High	Master Protein	Q14315	Filamin-C [OS=Homo sapiens]	0	FALSE		Homo sapiens	865.764	68	140	1506	126	1	2725	290.8	5.97	3790.42	140		Pf00307, Pf00630	2318	ENSG00000128591.15	FLNC	1.46338e+07	3.94251e+07	2.83066e+07	6.28831e+07	2.69412	2.2215	0.824575
High	Master Protein	P00338-3	Isoform 3 of L-lactate dehydrogenase A chain [OS=Homo sapiens]	0	FALSE		Homo sapiens	136.141	66	23	232	22	1	361	39.8	8.43	505.95	23		Pf00056, Pf02866	3939	ENSG00000134333.13	LDHA	2.54225e+06	7.46023e+06	9.61353e+06	2.13101e+07	2.93451	2.21667	0.755383
Medium	Master Protein	Q9P246-2	Isoform 2 of Stromal interaction molecule 2 [OS=Homo sapiens]	0.032	FALSE		Homo sapiens	2.179	1	1	1	1	1	841	93.9	7.59	0	1		Pf00536, Pf07647, Pf09728	57620		STIM2	338804	548554	143317	317378	1.61909	2.21451	1.36775
High	Master Protein	P20618	proteasome subunit beta type-1 [OS=Homo sapiens]	0	FALSE		Homo sapiens	60.302	55	11	57	11	1	241	26.5	8.13	111.43	11	Ubiquitination	Pf00227	5689	ENSG00000008018.8	PSMB1	203873	75717.3	2.06349e+06	4.56549e+06	0.371393	2.21251	5.95732
High	Master Protein	O60232	Sjoegren syndrome/scleroderma autoantigen 1 [OS=Homo sapiens]	0	FALSE		Homo sapiens	12.742	13	2	12	2	1	199	21.5	5.24	19.53	2		Pf06677	10534	ENSG00000173465.7	SSSCA1	36949.9	118857	156332	345660	3.2167	2.21106	0.687367
High	Master Protein	P04040	catalase [OS=Homo sapiens]	0	TRUE		Homo sapiens	25.701	17	6	28	6	1	527	59.7	7.39	63.18	6	Vacuole;Lysosome	Pf00199, Pf06628	847	ENSG00000121691.4	CAT	1.86094e+06	7.31292e+06	2.19583e+06	4.85503e+06	3.9297	2.21102	0.562645
High	Master Protein	P43307	Translocon-associated protein subunit alpha [OS=Homo sapiens]	0	FALSE		Homo sapiens	13.254	12	3	27	3	1	286	32.2	4.49	50.51	3		Pf03896	6745	ENSG00000124783.12	SSR1	3967.44	3967.44	94097.8	207872	1	2.20911	2.20911
High	Master Protein	Q14258	E3 ubiquitin/ISG15 ligase TRIM25 [OS=Homo sapiens]	0	FALSE		Homo sapiens	36.842	15	6	26	6	1	630	70.9	8.09	73.65	6	Ubiquitination	Pf00097, Pf00622, Pf01576, Pf13445, Pf13639, Pf13765, Pf13920, Pf13923, Pf14634, Pf15227	7706	ENSG00000121060.16	TRIM25	70499.4	374020	136907	302407	5.3053	2.20885	0.416347
High	Master Protein	Q96IU4	Protein ABHD14B [OS=Homo sapiens]	0	FALSE		Homo sapiens	30.516	47	6	18	6	1	210	22.3	6.4	44.63	6		Pf00561, Pf12146, Pf12695, Pf12697	84836	ENSG00000114779.19	ABHD14B	88428.6	218271	227307	501958	2.46834	2.20828	0.894644
High	Master Protein	P18206	Vinculin [OS=Homo sapiens]	0	FALSE		Homo sapiens	128.395	39	31	112	31	1	1134	123.7	5.66	276.7	31	Ubiquitination	Pf01044	7414	ENSG00000035403.17	VCL	442009	1.34478e+06	1.05626e+06	2.33227e+06	3.04242	2.20805	0.725753
High	Master Protein	Q6PKG0-1	La-related protein 1 [OS=Homo sapiens]	0	FALSE		Homo sapiens	39.775	11	10	35	10	1	1096	123.4	8.82	74.72	10	Autophagy	Pf05383	23367		LARP1	13769.8	43196.3	132166	291821	3.13703	2.20799	0.703846
High	Master Protein	O75369-8	Isoform 8 of Filamin-B [OS=Homo sapiens]	0	FALSE		Homo sapiens	301.349	39	72	322	61	1	2633	281.5	5.71	718.97	72		Pf00307, Pf00630	2317	ENSG00000136068.14	FLNB	685379	1.81533e+06	1.71371e+06	3.77722e+06	2.64865	2.20412	0.832168
Medium	Master Protein	P0CG05	Ig lambda-2 chain C regions [OS=Homo sapiens]	0.014	FALSE		Homo sapiens	3.061	9	1	2	1	1	106	11.3	7.24	3.97	1		Pf07654, Pf13927	3538		IGLC2	240789	274854	181777	400533	1.14147	2.20343	1.93034
High	Master Protein	Q9Y6G9	Cytoplasmic dynein 1 light intermediate chain 1 [OS=Homo sapiens]	0	FALSE		Homo sapiens	30.328	18	7	24	6	1	523	56.5	6.42	55	7	Ubiquitination	Pf00005, Pf05783	51143	ENSG00000144635.8	DYNC1LI1	3967.44	99132.6	113210	249410	24.9865	2.20308	0.0881706
High	Master Protein	Q15269	Periodic tryptophan protein 2 homolog [OS=Homo sapiens]	0	FALSE		Homo sapiens	43.081	18	12	55	12	1	919	102.4	6.15	90.76	12		Pf00400, Pf04003	5822; 102724159	ENSG00000241945.7	PWP2; LOC102724159	1.78295e+06	4.94571e+06	937768	2.06523e+06	2.7739	2.20228	0.79393
High	Master Protein	P59998-3	Isoform 3 of Actin-related protein 2/3 complex subunit 4 [OS=Homo sapiens]	0	FALSE		Homo sapiens	19.12	35	6	48	6	1	187	21.6	8.59	67.04	6		Pf05856	10093	ENSG00000241553.12	ARPC4	365537	1.22586e+06	1.20799e+06	2.65911e+06	3.35359	2.20127	0.656391
High	Master Protein	P09382	Galectin-1 [OS=Homo sapiens]	0	FALSE		Homo sapiens	49.873	79	9	143	9	1	135	14.7	5.5	316.04	9		Pf00337	3956	ENSG00000100097.11	LGALS1	1.27269e+06	4.69713e+06	3.79414e+06	8.3483e+06	3.69072	2.20031	0.596175
High	Master Protein	P61981	14-3-3 protein gamma [OS=Homo sapiens]	0	FALSE		Homo sapiens	61.809	52	14	134	8	1	247	28.3	4.89	252.06	14		Pf00244	7532	ENSG00000170027.6	YWHAG	312660	667111	869035	1.91113e+06	2.13366	2.19914	1.03069
High	Master Protein	P51148-2	Isoform 2 of Ras-related protein Rab-5C [OS=Homo sapiens]	0	FALSE		Homo sapiens	58.102	51	9	100	6	1	249	27	8.66	232.31	9	Vacuole;Lysosome	Pf00009, Pf00025, Pf00071, Pf04670, Pf08477	5878	ENSG00000108774.14	RAB5C	532429	1.85333e+06	948348	2.0839e+06	3.4809	2.1974	0.631273
High	Master Protein	Q9UQ80	proliferation-associated protein 2G4 [OS=Homo sapiens]	0	FALSE		Homo sapiens	135.896	60	26	143	26	1	394	43.8	6.55	282.88	26	Vacuole;Lysosome;Ubiquitination	Pf00557	5036	ENSG00000170515.13	PA2G4	326600	922069	1.50565e+06	3.30785e+06	2.82323	2.19695	0.778169
High	Master Protein	P29692-2	Isoform 2 of Elongation factor 1-delta [OS=Homo sapiens]	0	FALSE		Homo sapiens	98.668	27	16	270	2	1	647	71.4	6.42	634.32	16		Pf00736, Pf10587	1936	ENSG00000104529.17; ENSG00000273594.4	EEF1D	636559	1.78746e+06	4.23572e+06	9.30544e+06	2.808	2.1969	0.782371
High	Master Protein	Q99460	26S proteasome non-ATPase regulatory subunit 1 [OS=Homo sapiens]	0	FALSE		Homo sapiens	99.615	34	20	95	20	1	953	105.8	5.39	222.52	20	Vacuole;Lysosome;Ubiquitination	Pf01851, Pf13513, Pf13646	5707	ENSG00000173692.12	PSMD1	26424.1	126448	835067	1.83392e+06	4.78532	2.19614	0.458932
High	Master Protein	Q07020	60S ribosomal protein L18 [OS=Homo sapiens]	0	FALSE		Homo sapiens	53.956	51	10	210	10	1	188	21.6	11.72	496.31	10		Pf00828	6141	ENSG00000063177.12	RPL18	6.94977e+06	2.63137e+07	1.03772e+07	2.2777e+07	3.78627	2.19491	0.579703
Medium	Master Protein	P30536	translocator protein [OS=Homo sapiens]	0.047	FALSE		Homo sapiens	1.979	5	1	2	1	1	169	18.8	9.36	3.4	1	Autophagy;Ubiquitination	Pf03073	706	ENSG00000100300.17	TSPO	51735.7	159476	88902.7	194967	3.08251	2.19304	0.711447
High	Master Protein	O15446-2	Isoform 2 of DNA-directed RNA polymerase I subunit RPA34 [OS=Homo sapiens]	0	FALSE		Homo sapiens	11.19	10	3	16	3	1	512	55.1	8.37	38.7	3		Pf08208	10849	ENSG00000117877.10	CD3EAP	325096	1.12022e+06	179092	392628	3.4458	2.19233	0.636231
High	Master Protein	O75396	Vesicle-trafficking protein SEC22b [OS=Homo sapiens]	0	FALSE		Homo sapiens	54.666	31	8	61	8	1	215	24.6	6.92	160.97	8	Vacuole;Autophagy	Pf00957, Pf13774	9554		SEC22B	175124	474457	862588	1.89044e+06	2.70927	2.19159	0.808924
Medium	Master Protein	P62875	DNA-directed RNA polymerases I, II, and III subunit RPABC5 [OS=Homo sapiens]	0.015	FALSE		Homo sapiens	3.009	13	1	10	1	1	67	7.6	7.77	11.86	1		Pf01194	5441	ENSG00000177700.5	POLR2L	220631	1.25686e+06	404525	883115	5.69666	2.18309	0.383222
High	Master Protein	Q9ULC4-3	Isoform 3 of Malignant T-cell-amplified sequence 1 [OS=Homo sapiens]	0	FALSE		Homo sapiens	32.628	46	5	38	5	1	182	20.5	8.82	89.72	5		Pf01472	28985	ENSG00000232119.7	MCTS1	67111.5	134615	182744	398109	2.00585	2.17851	1.08608
High	Master Protein	P14406	Cytochrome c oxidase subunit 7A2, mitochondrial [OS=Homo sapiens]	0.002	FALSE		Homo sapiens	7.969	28	2	12	2	1	83	9.4	9.76	23.53	2		Pf02238	1347		COX7A2	46832.5	83331.3	85802.1	186880	1.77935	2.17804	1.22407
High	Master Protein	Q9HB71	Calcyclin-binding protein [OS=Homo sapiens]	0	FALSE		Homo sapiens	42.877	48	7	44	7	1	228	26.2	8.25	102.12	7	Ubiquitination	Pf04969, Pf05002, Pf09032	27101	ENSG00000116161.17	CACYBP	148133	547736	709356	1.53781e+06	3.6976	2.1679	0.586299
High	Master Protein	Q15121-2	Isoform 2 of Astrocytic phosphoprotein PEA-15 [OS=Homo sapiens]	0	FALSE		Homo sapiens	28.734	52	6	18	6	1	151	17.3	4.89	43.12	6		Pf01335	8682	ENSG00000162734.12	PEA15	3967.44	3967.44	148795	322467	1	2.16719	2.16719
High	Master Protein	P48556	26S proteasome non-ATPase regulatory subunit 8 [OS=Homo sapiens]	0	FALSE		Homo sapiens	25.332	29	8	28	8	1	350	39.6	9.7	39.08	8	Ubiquitination	Pf03399, Pf10075	5714	ENSG00000099341.11	PSMD8	111289	92789.1	296081	641304	0.833765	2.16597	2.59782
High	Master Protein	P05204	Non-histone chromosomal protein HMG-17 [OS=Homo sapiens]	0	FALSE		Homo sapiens	52.939	53	7	61	7	1	90	9.4	9.99	195.47	7			3151	ENSG00000198830.10	HMGN2	460480	2.00753e+06	542792	1.17515e+06	4.35965	2.16501	0.496602
High	Master Protein	Q14232	Translation initiation factor eIF-2B subunit alpha [OS=Homo sapiens]	0	FALSE		Homo sapiens	18.904	16	4	13	4	1	305	33.7	7.33	20.09	4		Pf01008	1967	ENSG00000111361.12	EIF2B1	3967.44	3967.44	74785.1	161813	1	2.1637	2.1637
High	Master Protein	P53999	Activated RNA polymerase II transcriptional coactivator p15 [OS=Homo sapiens]	0	FALSE		Homo sapiens	40.546	39	9	76	9	1	127	14.4	9.6	135.24	9		Pf02229	10923	ENSG00000113387.11	SUB1	2.62778e+06	7.18309e+06	4.20021e+06	9.08606e+06	2.73351	2.16324	0.791378
High	Master Protein	P54136-1	arginine--tRNA ligase, cytoplasmic [OS=Homo sapiens]	0	FALSE		Homo sapiens	104.67	50	26	98	26	1	660	75.3	6.68	216.58	26		Pf00750, Pf03485, Pf05746	5917	ENSG00000113643.8	RARS	320015	910239	973523	2.10559e+06	2.84437	2.16286	0.760401
Medium	Master Protein	Q9NZL9	Methionine adenosyltransferase 2 subunit beta [OS=Homo sapiens]	0.017	FALSE		Homo sapiens	2.813	4	1	2	1	1	334	37.5	7.36	4.35	1		Pf00106, Pf01073, Pf01370, Pf02719, Pf04321, Pf07993, Pf13460	27430	ENSG00000038274.16	MAT2B	37260.9	106504	96356.3	208280	2.85834	2.16156	0.756229
High	Master Protein	Q14444-1	Caprin-1 [OS=Homo sapiens]	0	FALSE		Homo sapiens	78.931	25	12	80	12	1	709	78.3	5.25	217.81	12		Pf12287	4076	ENSG00000135387.20	CAPRIN1	127929	575412	1.00044e+06	2.157e+06	4.49788	2.15607	0.479351
High	Master Protein	P36776	Lon protease homolog, mitochondrial [OS=Homo sapiens]	0	FALSE		Homo sapiens	59.584	26	14	47	14	1	959	106.4	6.39	110.8	14		Pf00004, Pf00910, Pf01695, Pf02190, Pf05362, Pf05496, Pf07724, Pf07728, Pf08298, Pf13173, Pf13191, Pf13207, Pf13401, Pf13541	9361	ENSG00000196365.11	LONP1	23630.7	3967.44	56363.7	121474	0.167894	2.15519	12.8366
High	Master Protein	P35611-3	Isoform 3 of Alpha-adducin [OS=Homo sapiens]	0	FALSE		Homo sapiens	22.771	13	6	18	6	1	768	84.3	5.96	41.54	6		Pf00596	118	ENSG00000087274.16	ADD1	3967.44	3967.44	56771.6	122325	1	2.15469	2.15469
Medium	Master Protein	Q9NWW5-2	Isoform 2 of Ceroid-lipofuscinosis neuronal protein 6 [OS=Homo sapiens]	0.039	FALSE		Homo sapiens	2.084	3	1	2	1	1	343	39.5	9.52	1.96	1	Vacuole;Lysosome	Pf15156	54982	ENSG00000128973.12	CLN6	3967.44	48369.3	19536.8	42076.3	12.1916	2.15369	0.176654
High	Master Protein	P14635	G2/mitotic-specific cyclin-B1 [OS=Homo sapiens]	0	FALSE		Homo sapiens	21.545	20	5	15	5	1	433	48.3	7.47	32.25	5	Ubiquitination	Pf00134, Pf02984	891	ENSG00000134057.14	CCNB1	3967.44	3967.44	171442	368952	1	2.15206	2.15206
High	Master Protein	Q9UMY1-1	Nucleolar protein 7 [OS=Homo sapiens]	0	FALSE		Homo sapiens	12.512	16	3	13	3	1	257	29.4	9.67	24.84	3		Pf08157	51406	ENSG00000225921.6	NOL7	393668	1.49714e+06	201147	432106	3.80306	2.1482	0.564862
High	Master Protein	Q13868	Exosome complex component Rrp4 [OS=Homo sapiens]	0	FALSE		Homo sapiens	36.827	43	9	45	9	1	293	32.8	7.5	81.93	9		Pf14382	23404	ENSG00000130713.15	EXOSC2	1.66806e+06	3.75458e+06	1.5557e+06	3.34116e+06	2.25086	2.14769	0.954164
High	Master Protein	Q9C0H2-4	Isoform 4 of Protein tweety homolog 3 [OS=Homo sapiens]	0	FALSE		Homo sapiens	29.503	10	4	23	4	1	526	57.9	5.31	60.41	4		Pf04906	80727		TTYH3	3967.44	3967.44	83609.1	179560	1	2.14761	2.14761
High	Master Protein	Q9NR12-1	PDZ and LIM domain protein 7 [OS=Homo sapiens]	0	FALSE		Homo sapiens	70.211	59	15	99	15	1	457	49.8	8.41	213.61	15		Pf00412, Pf00595	9260	ENSG00000196923.13	PDLIM7	682374	2.38098e+06	1.07241e+06	2.30245e+06	3.48926	2.14698	0.615313
High	Master Protein	P49748-3	Isoform 3 of Very long-chain specific acyl-CoA dehydrogenase, mitochondrial [OS=Homo sapiens]	0	FALSE		Homo sapiens	77.169	40	18	66	18	1	678	72.9	8.75	157.02	18		Pf00441, Pf02770, Pf02771, Pf08028	37	ENSG00000072778.19	ACADVL	3967.44	37204.7	300865	645562	9.37749	2.14569	0.228813
High	Master Protein	P61254	60S ribosomal protein L26 [OS=Homo sapiens]	0	FALSE		Homo sapiens	76.284	54	14	203	4	1	145	17.2	10.55	322.06	14		Pf00467	6154	ENSG00000161970.12	RPL26	2.47343e+06	8.64043e+06	4.30737e+06	9.23709e+06	3.49329	2.14448	0.613886
High	Master Protein	P55735-3	Isoform 3 of Protein SEC13 homolog [OS=Homo sapiens]	0	FALSE		Homo sapiens	21.58	26	6	31	6	1	368	40.7	5.85	53.66	6	Vacuole;Lysosome	Pf00400	6396	ENSG00000157020.17	SEC13	252656	712578	665820	1.42515e+06	2.82035	2.14044	0.758928
High	Master Protein	P62913	60S ribosomal protein L11 [OS=Homo sapiens]	0	FALSE		Homo sapiens	25.119	39	8	72	8	1	178	20.2	9.6	145.49	8	Ubiquitination	Pf00281, Pf00673	6135	ENSG00000142676.12	RPL11	2.2623e+06	8.57647e+06	3.81106e+06	8.15557e+06	3.79104	2.13998	0.564483
High	Master Protein	P42677	40S ribosomal protein S27 [OS=Homo sapiens]	0	FALSE		Homo sapiens	29.162	40	5	78	3	1	84	9.5	9.45	134.92	5		Pf01667	6232	ENSG00000177954.11	RPS27	810421	3.57664e+06	2.0763e+06	4.44178e+06	4.41331	2.13927	0.484732
High	Master Protein	P60981-1	Destrin [OS=Homo sapiens]	0	FALSE		Homo sapiens	26.164	39	7	24	6	1	165	18.5	7.85	50.15	7		Pf00241	11034	ENSG00000125868.15	DSTN	58776.6	341065	167937	359169	5.80273	2.13871	0.36857
High	Master Protein	P07602-1	Prosaposin [OS=Homo sapiens]	0	FALSE		Homo sapiens	79.685	46	16	57	16	1	524	58.1	5.17	137.35	16	Vacuole;Lysosome;Autophagy	Pf02199, Pf03489, Pf05184	5660	ENSG00000197746.13	PSAP	3967.44	3967.44	81007.7	173161	1	2.13759	2.13759
High	Master Protein	Q02809-2	Isoform 2 of Procollagen-lysine,2-oxoglutarate 5-dioxygenase 1 [OS=Homo sapiens]	0	FALSE		Homo sapiens	31.653	15	9	18	9	1	774	88.2	7.11	40.23	9		Pf03171	5351		PLOD1	3967.44	3967.44	24691.3	52765.9	1	2.13703	2.13703
High	Master Protein	Q9NWU5	39S ribosomal protein L22, mitochondrial [OS=Homo sapiens]	0.002	FALSE		Homo sapiens	8.079	15	3	5	3	1	206	23.6	9.94	3.99	3		Pf00237	29093	ENSG00000082515.17	MRPL22	3967.44	45636.8	88260.9	188586	11.5028	2.13669	0.185753
High	Master Protein	Q9P2J5	Leucine--tRNA ligase, cytoplasmic [OS=Homo sapiens]	0	FALSE		Homo sapiens	94.661	28	24	88	24	1	1176	134.4	7.3	196.14	24	Vacuole;Lysosome;Autophagy	Pf00133, Pf01406, Pf08264, Pf09334	51520	ENSG00000133706.17	LARS	157136	1.01924e+06	518098	1.10689e+06	6.48634	2.13646	0.329378
High	Master Protein	P05556-1	Integrin beta-1 [OS=Homo sapiens]	0	FALSE		Homo sapiens	177.176	39	28	202	28	1	798	88.4	5.39	468.85	28		Pf00362, Pf07965, Pf08725	3688	ENSG00000150093.18	ITGB1	257978	432005	1.00525e+06	2.14357e+06	1.67458	2.13237	1.27337
High	Master Protein	P23588	eukaryotic translation initiation factor 4B [OS=Homo sapiens]	0	FALSE		Homo sapiens	65.971	31	15	97	15	1	611	69.1	5.73	232.92	15		Pf00076, Pf14259	1975	ENSG00000063046.17	EIF4B	424150	1.97947e+06	1.74608e+06	3.7224e+06	4.66691	2.13187	0.456805
Medium	Master Protein	P50402	Emerin [OS=Homo sapiens]	0.012	FALSE		Homo sapiens	3.288	5	1	4	1	1	254	29	5.5	7.94	1		Pf03020	2010	ENSG00000102119.10	EMD	30481.2	125732	47223.9	100478	4.1249	2.1277	0.515818
High	Master Protein	P31949	protein S100-A11 [OS=Homo sapiens]	0	FALSE		Homo sapiens	31.017	87	7	42	7	1	105	11.7	7.12	69.82	7		Pf00036, Pf01023, Pf13499, Pf13833	6282	ENSG00000163191.5	S100A11	491090	1.55108e+06	1.1746e+06	2.49484e+06	3.15843	2.124	0.672486
High	Master Protein	P38646	Stress-70 protein, mitochondrial [OS=Homo sapiens]	0	FALSE		Homo sapiens	275.558	60	38	348	37	1	679	73.6	6.16	937.95	38	Ubiquitination	Pf00012, Pf06723	3313	ENSG00000113013.12	HSPA9	372189	2.23022e+06	1.92694e+06	4.09111e+06	5.99217	2.12311	0.354313
High	Master Protein	P07814	Bifunctional glutamate/proline--tRNA ligase [OS=Homo sapiens]	0	FALSE		Homo sapiens	243.699	45	49	201	49	1	1512	170.5	7.33	515.61	49		Pf00458, Pf00587, Pf00749, Pf01406, Pf03129, Pf03950, Pf09180, Pf14497	2058	ENSG00000136628.17	EPRS	770654	1.13154e+06	2.36011e+06	5.01023e+06	1.46828	2.12288	1.44583
High	Master Protein	Q9Y277	Voltage-dependent anion-selective channel protein 3 [OS=Homo sapiens]	0	FALSE		Homo sapiens	45.455	44	9	48	8	1	283	30.6	8.66	123.68	9		Pf01459	7419	ENSG00000078668.13	VDAC3	77863.8	869231	230097	487816	11.1635	2.12004	0.189909
High	Master Protein	P62753	40S RIBOSOMAL PROTEIN S6 [OS=Homo sapiens]	0	FALSE		Homo sapiens	105.078	48	14	210	14	1	249	28.7	10.84	544.63	14		Pf01092	6194	ENSG00000137154.12	RPS6	3.26644e+06	1.03389e+07	7.41255e+06	1.56799e+07	3.1652	2.11531	0.668303
High	Master Protein	P07195	L-lactate dehydrogenase B chain [OS=Homo sapiens]	0	FALSE		Homo sapiens	126.816	54	17	253	16	1	334	36.6	6.05	589.35	17		Pf00056, Pf02866	3945	ENSG00000111716.12	LDHB	3.20318e+06	9.02657e+06	1.36906e+07	2.89582e+07	2.818	2.11518	0.750598
High	Master Protein	Q04837	Single-stranded DNA-binding protein, mitochondrial [OS=Homo sapiens]	0	FALSE		Homo sapiens	29.104	47	5	32	5	1	148	17.2	9.6	75.76	5		Pf00436	6742	ENSG00000106028.10	SSBP1	72875.8	768080	391681	827565	10.5396	2.11285	0.200468
High	Master Protein	P61247	40S ribosomal protein S3a [OS=Homo sapiens]	0	FALSE		Homo sapiens	145.649	63	23	340	23	1	264	29.9	9.73	674.08	23		Pf01015	6189	ENSG00000145425.9	RPS3A	5.62045e+06	1.82782e+07	1.37016e+07	2.89493e+07	3.25209	2.11284	0.649687
High	Master Protein	Q9H910-3	Isoform 3 of Hematological and neurological expressed 1-like protein [OS=Homo sapiens]	0	FALSE		Homo sapiens	12.002	21	3	18	3	1	218	23	9.57	39.16	3			90861	ENSG00000206053.12	HN1L; JPT2	3967.44	273912	144553	305292	69.04	2.11197	0.0305905
High	Master Protein	P18077	60S ribosomal protein L35a [OS=Homo sapiens]	0	FALSE		Homo sapiens	18.434	33	5	36	5	1	110	12.5	11.06	51.47	5		Pf01247	6165	ENSG00000182899.14	RPL35A	1.36688e+06	5.14522e+06	2.39304e+06	5.03944e+06	3.76421	2.10588	0.559448
High	Master Protein	Q99832	T-complex protein 1 subunit eta [OS=Homo sapiens]	0	FALSE		Homo sapiens	194.147	68	29	209	29	1	543	59.3	7.65	520.78	29	Chaperone	Pf00118	10574	ENSG00000135624.15	CCT7	297814	983127	1.14142e+06	2.40183e+06	3.30114	2.10424	0.637428
High	Master Protein	P41091	eukaryotic translation initiation factor 2 subunit 3 [OS=Homo sapiens]	0	FALSE		Homo sapiens	51.995	38	11	66	11	1	472	51.1	8.4	164.88	11		Pf00009, Pf03144, Pf09173	1968	ENSG00000130741.10	EIF2S3	231641	948321	1.07022e+06	2.25133e+06	4.09393	2.10362	0.51384
High	Master Protein	A6NHR9-1	structural maintenance of chromosomes flexible hinge domain-containing protein 1 [OS=Homo sapiens]	0	FALSE		Homo sapiens	17.468	4	6	11	6	1	2005	226.2	7.3	16.75	6		Pf06470, Pf13589	23347	ENSG00000101596.14	SMCHD1	30683.7	232026	66839.5	140485	7.56186	2.10182	0.27795
High	Master Protein	P14868	Aspartate--tRNA ligase, cytoplasmic [OS=Homo sapiens]	0	FALSE		Homo sapiens	111.887	58	25	157	25	1	501	57.1	6.55	317.22	25		Pf00152, Pf01336	1615	ENSG00000115866.10	DARS	933925	2.71674e+06	4.12108e+06	8.65593e+06	2.90895	2.1004	0.722048
High	Master Protein	Q16851	UTP--glucose-1-phosphate uridylyltransferase [OS=Homo sapiens]	0	FALSE		Homo sapiens	30.371	20	8	22	8	1	508	56.9	8.15	39	8		Pf01704	7360	ENSG00000169764.15	UGP2	115583	210269	727569	1.52716e+06	1.8192	2.09899	1.1538
High	Master Protein	Q14195-2	Isoform LCRMP-4 of Dihydropyrimidinase-related protein 3 [OS=Homo sapiens]	0	FALSE		Homo sapiens	77.478	39	19	72	15	1	684	73.9	6.35	154.8	19		Pf01979, Pf13147, Pf13594	1809	ENSG00000113657.12	DPYSL3	346297	1.31466e+06	795396	1.66334e+06	3.79635	2.09121	0.550848
High	Master Protein	P22392-2	Isoform 3 of Nucleoside diphosphate kinase B [OS=Homo sapiens]	0	FALSE		Homo sapiens	135.841	79	15	321	7	1	267	30.1	8.92	753.33	15		Pf00334	654364; 4830; 4831	ENSG00000011052.21	NME1-NME2; NME1; NME2	1.87134e+06	5.08137e+06	6.59526e+06	1.37393e+07	2.71536	2.0832	0.767191
High	Master Protein	Q92522	Histone H1x [OS=Homo sapiens]	0	FALSE		Homo sapiens	21.463	25	5	43	5	1	213	22.5	10.76	108.67	5		Pf00538	8971	ENSG00000184897.5	H1FX	1.53003e+06	6.35625e+06	1.60327e+06	3.33717e+06	4.15433	2.08148	0.501039
High	Master Protein	P08754	Guanine nucleotide-binding protein G(k) subunit alpha [OS=Homo sapiens]	0	FALSE		Homo sapiens	66.751	53	13	63	9	1	354	40.5	5.69	157.18	13	Vacuole;Lysosome;Autophagy	Pf00025, Pf00503	2773	ENSG00000065135.10	GNAI3	3967.44	3967.44	35972.1	74770.8	1	2.07858	2.07858
High	Master Protein	Q7Z3B4	Nucleoporin p54 [OS=Homo sapiens]	0	FALSE		Homo sapiens	15.089	11	4	17	4	1	507	55.4	7.02	40.65	4		Pf13874	53371	ENSG00000138750.14	NUP54	113551	60935.9	217440	450831	0.536642	2.07336	3.86359
High	Master Protein	P25789	Proteasome subunit alpha type-4 [OS=Homo sapiens]	0	FALSE		Homo sapiens	54.443	47	10	83	10	1	261	29.5	7.72	162.59	10	Ubiquitination	Pf00227, Pf10584	5685	ENSG00000041357.15	PSMA4	524646	1.18747e+06	3.00437e+06	6.22674e+06	2.26337	2.07256	0.915698
High	Master Protein	Q14697-1	Neutral alpha-glucosidase AB [OS=Homo sapiens]	0	FALSE		Homo sapiens	231.563	52	38	220	38	1	944	106.8	6.14	533.11	38		Pf01055, Pf13802	23193	ENSG00000089597.16	GANAB	357397	1.05951e+06	455832	944642	2.96453	2.07235	0.699047
High	Master Protein	Q6FI13	Histone H2A type 2-A [OS=Homo sapiens]	0	FALSE		Homo sapiens	71.438	66	11	641	3	1	130	14.1	10.9	1606.79	11		Pf00125, Pf00808	723790; 8337	ENSG00000203812.2; ENSG00000272196.2	HIST2H2AA4; HIST2H2AA3	1.32966e+07	5.73352e+07	2.07105e+07	4.28722e+07	4.31201	2.07008	0.480073
High	Master Protein	P62701	40S ribosomal protein S4, X isoform [OS=Homo sapiens]	0	FALSE		Homo sapiens	104.078	69	21	215	21	1	263	29.6	10.15	405.92	21		Pf00900, Pf08071	6191	ENSG00000198034.10	RPS4X	4.95866e+06	1.90936e+07	1.1779e+07	2.43327e+07	3.85056	2.06578	0.536487
High	Master Protein	P60866-2	Isoform 2 of 40S ribosomal protein S20 [OS=Homo sapiens]	0	FALSE		Homo sapiens	29.136	24	4	76	4	1	142	16	9.32	196.43	4		Pf00338	6224	ENSG00000008988.9	RPS20	1.09913e+06	4.35763e+06	3.28008e+06	6.77529e+06	3.96461	2.06559	0.521006
High	Master Protein	P39656	Dolichyl-diphosphooligosaccharide--protein glycosyltransferase 48 kDa subunit [OS=Homo sapiens]	0	FALSE		Homo sapiens	55.804	47	13	65	13	1	456	50.8	6.55	150.82	13	Vacuole;Lysosome	Pf03345	1650	ENSG00000244038.9	DDOST	89995	458179	260412	537531	5.09116	2.06416	0.40544
High	Master Protein	P60468	protein transport protein Sec61 subunit beta [OS=Homo sapiens]	0.002	FALSE		Homo sapiens	6.648	22	2	11	2	1	96	10	11.56	7.06	2	Ubiquitination	Pf03911	10952	ENSG00000106803.9	SEC61B	88962.1	3967.44	286668	590637	0.044597	2.06035	46.1994
High	Master Protein	P47897	glutamine--tRNA ligase [OS=Homo sapiens]	0	FALSE		Homo sapiens	106.673	47	24	90	24	1	775	87.7	7.15	188.85	24		Pf00749, Pf03950, Pf04557, Pf04558	5859	ENSG00000172053.17	QARS	496211	2.20592e+06	1.19458e+06	2.46095e+06	4.44553	2.0601	0.463409
High	Master Protein	P58546	Myotrophin [OS=Homo sapiens]	0.006	FALSE		Homo sapiens	5.145	14	1	8	1	1	118	12.9	5.52	25.43	1		Pf00023, Pf12796, Pf13606, Pf13637, Pf13857	767558; 136319	ENSG00000105887.10	LUZP6; MTPN	48252.3	229239	160051	329425	4.75084	2.05825	0.433239
High	Master Protein	Q96B26	Exosome complex component RRP43 [OS=Homo sapiens]	0	FALSE		Homo sapiens	21.908	38	7	34	7	1	276	30	5.3	81.07	7		Pf01138, Pf03725	11340	ENSG00000120699.12	EXOSC8	644263	1.23905e+06	580390	1.19401e+06	1.9232	2.05726	1.0697
High	Master Protein	Q96AG4	Leucine-rich repeat-containing protein 59 [OS=Homo sapiens]	0	FALSE		Homo sapiens	67.431	51	13	66	13	1	307	34.9	9.57	179.13	13		Pf12799, Pf13855	55379	ENSG00000108829.9	LRRC59	149872	559323	949968	1.95362e+06	3.73201	2.05651	0.551044
High	Master Protein	Q8NBT2	kinetochore protein SPC24 [OS=Homo sapiens]	0	FALSE		Homo sapiens	25.958	43	5	18	5	1	197	22.5	4.7	49.56	5		Pf08286	147841		SPC24	41926.2	3967.44	34678.9	71297.6	0.0946292	2.05593	21.7262
High	Master Protein	Q6KB66-3	Isoform 3 of Keratin, type II cytoskeletal 80 [OS=Homo sapiens]	0	FALSE		Homo sapiens	24.015	18	7	35	6	1	487	54.1	5.39	71.63	7		Pf00038, Pf07851	144501		KRT80	280013	349082	332236	683044	1.24666	2.0559	1.64913
High	Master Protein	P22234	multifunctional protein ADE2 [OS=Homo sapiens]	0	FALSE		Homo sapiens	163.31	72	27	269	27	1	425	47	7.23	583.51	27		Pf00731, Pf01259	10606	ENSG00000128050.8	PAICS	3.44363e+06	7.52988e+06	1.37124e+07	2.81606e+07	2.18661	2.05367	0.939202
Medium	Master Protein	Q96AQ8-1	mitochondrial calcium uniporter regulator 1 [OS=Homo sapiens]	0.02	FALSE		Homo sapiens	2.459	2	1	3	1	1	359	39.7	9.63	6.49	1		Pf07798	63933	ENSG00000050393.11	CCDC90A; MCUR1	51302.7	297897	276374	566671	5.80665	2.05038	0.353108
High	Master Protein	P20042	Eukaryotic translation initiation factor 2 subunit 2 [OS=Homo sapiens]	0	FALSE		Homo sapiens	48.54	44	11	40	11	1	333	38.4	5.8	98.3	11		Pf01873, Pf04147	8894	ENSG00000125977.6	EIF2S2	106049	146192	620907	1.26989e+06	1.37853	2.04522	1.48363
High	Master Protein	Q9GZL7	ribosome biogenesis protein WDR12 [OS=Homo sapiens]	0	FALSE		Homo sapiens	37.491	30	9	45	9	1	423	47.7	5.9	74.39	9		Pf00400, Pf08154	55759	ENSG00000138442.9	WDR12	3.27556e+06	8.47798e+06	1.83397e+06	3.74841e+06	2.58826	2.04388	0.789674
High	Master Protein	P62244	40S ribosomal protein S15a [OS=Homo sapiens]	0	FALSE		Homo sapiens	57.894	72	11	134	11	1	130	14.8	10.13	253.61	11		Pf00410	6210	ENSG00000134419.15	RPS15A	1.94693e+06	7.273e+06	4.4431e+06	9.07785e+06	3.73563	2.04313	0.546931
High	Master Protein	P30048	Thioredoxin-dependent peroxide reductase, mitochondrial [OS=Homo sapiens]	0	FALSE		Homo sapiens	66.147	55	12	92	12	1	256	27.7	7.78	204.23	12		Pf00578, Pf08534, Pf10417, Pf13905	10935	ENSG00000165672.6	PRDX3	3967.44	425151	355362	725381	107.16	2.04125	0.0190486
High	Master Protein	Q9UN86	Ras GTPase-activating protein-binding protein 2 [OS=Homo sapiens]	0	FALSE		Homo sapiens	20.409	11	4	17	4	1	482	54.1	5.55	37.77	4		Pf00076, Pf02136, Pf14259	9908	ENSG00000138757.14	G3BP2	68777.5	166332	258070	526625	2.41841	2.04063	0.843788
High	Master Protein	P27708	CAD protein [OS=Homo sapiens]	0	FALSE		Homo sapiens	123.506	22	33	95	33	1	2225	242.8	6.46	200.49	33		Pf00117, Pf00185, Pf00289, Pf00988, Pf01979, Pf02142, Pf02222, Pf02729, Pf02786, Pf02787, Pf07478, Pf07722, Pf13147, Pf13535, Pf13594, Pf15632	790	ENSG00000084774.13	CAD	126954	262157	307978	627757	2.06498	2.03832	0.987091
High	Master Protein	Q9Y2L1-1	exosome complex exonuclease RRP44 [OS=Homo sapiens]	0	FALSE		Homo sapiens	20.106	8	6	21	6	1	958	108.9	7.14	37.73	6		Pf00773, Pf09742, Pf13638	22894	ENSG00000083520.14	DIS3	962151	4.91031e+06	1.92521e+06	3.92003e+06	5.10347	2.03615	0.398974
High	Master Protein	Q15046-2	Isoform Mitochondrial of Lysine--tRNA ligase [OS=Homo sapiens]	0	FALSE		Homo sapiens	50.428	20	11	48	11	1	625	71.5	6.81	125.54	11		Pf00152, Pf00587, Pf01336	3735	ENSG00000065427.14	KARS	84595.7	353469	560840	1.14145e+06	4.17834	2.03526	0.487097
High	Master Protein	P45877	peptidyl-prolyl cis-trans isomerase C [OS=Homo sapiens]	0.006	FALSE		Homo sapiens	4.782	10	2	5	2	1	212	22.7	8.4	6.26	2		Pf00160	5480	ENSG00000168938.5	PPIC	206958	515889	93776.2	190335	2.49272	2.02968	0.814241
High	Master Protein	Q02543	60S ribosomal protein L18a [OS=Homo sapiens]	0	FALSE		Homo sapiens	56.816	47	14	113	14	1	176	20.7	10.71	194.09	14		Pf01775	6142	ENSG00000105640.12	RPL18A	2.52397e+06	1.3997e+07	5.3023e+06	1.07615e+07	5.54562	2.0296	0.365982
High	Master Protein	Q9BY44-1	Eukaryotic translation initiation factor 2A [OS=Homo sapiens]	0	FALSE		Homo sapiens	46.313	28	11	60	11	1	585	64.9	8.87	125.54	11		Pf08662	83939	ENSG00000144895.11	EIF2A	93875.4	421412	647383	1.31105e+06	4.48906	2.02515	0.451131
High	Master Protein	P15311	Ezrin [OS=Homo sapiens]	0	FALSE		Homo sapiens	177.848	59	37	238	23	1	586	69.4	6.27	515.24	37		Pf00373, Pf00769, Pf09379, Pf09380	7430	ENSG00000092820.17	EZR	475285	1.41329e+06	2.29658e+06	4.64366e+06	2.97356	2.02199	0.679989
High	Master Protein	O75964	ATP synthase subunit g, mitochondrial [OS=Homo sapiens]	0	FALSE		Homo sapiens	22.491	39	4	28	4	1	103	11.4	9.64	51.22	4		Pf04718	10632	ENSG00000167283.7	ATP5L	442000	1.23031e+06	671087	1.35341e+06	2.78352	2.01674	0.724529
High	Master Protein	Q14204	Cytoplasmic dynein 1 heavy chain 1 [OS=Homo sapiens]	0	FALSE		Homo sapiens	444.287	29	101	352	101	1	4646	532.1	6.4	822.61	101	Vacuole;Lysosome	Pf00769, Pf03028, Pf03915, Pf04156, Pf07246, Pf07728, Pf08385, Pf08393, Pf12774, Pf12775, Pf12777, Pf12780, Pf12781, Pf13173, Pf13207, Pf13401	1778	ENSG00000197102.10	DYNC1H1	198914	1.06796e+06	569028	1.14688e+06	5.36895	2.01551	0.375401
High	Master Protein	Q9NY93	Probable ATP-dependent RNA helicase DDX56 [OS=Homo sapiens]	0	FALSE		Homo sapiens	15.051	12	4	13	4	1	547	61.6	9.26	34.49	4		Pf00270, Pf00271, Pf04851	54606	ENSG00000136271.10	DDX56	204125	587973	109398	220480	2.88046	2.0154	0.699681
High	Master Protein	P35241-5	Isoform 5 of Radixin [OS=Homo sapiens]	0	FALSE		Homo sapiens	132.835	46	28	168	12	1	604	71	6.71	328.76	28		Pf00373, Pf00769, Pf09379, Pf09380	5962	ENSG00000137710.14	RDX	3967.44	3967.44	83983	169209	1	2.0148	2.0148
High	Master Protein	Q99961	Endophilin-A2 [OS=Homo sapiens]	0	FALSE		Homo sapiens	16.955	16	5	21	5	1	368	41.5	5.43	50.39	5		Pf00018, Pf03114, Pf07653, Pf10455, Pf13514, Pf14604	6455	ENSG00000141985.9	SH3GL1	69311	107514	190327	383242	1.55118	2.0136	1.29811
High	Master Protein	Q9NQ55-3	Isoform 3 of Suppressor of SWI4 1 homolog [OS=Homo sapiens]	0	FALSE		Homo sapiens	17.328	16	5	14	5	1	520	58.2	9.7	34.06	5		Pf04427	692312; 56342	ENSG00000243207.6	PPAN-P2RY11; PPAN	411642	1.01228e+06	259882	522926	2.45912	2.01217	0.81825
High	Master Protein	P22087	rRNA 2'-O-methyltransferase fibrillarin [OS=Homo sapiens]	0	FALSE		Homo sapiens	97.814	59	16	168	16	1	321	33.8	10.18	354.74	16		Pf01135, Pf01269, Pf13847	2091	ENSG00000280548.3; ENSG00000105202.8	FBL	9.48536e+06	2.61894e+07	5.26957e+06	1.05976e+07	2.76103	2.0111	0.728386
High	Master Protein	P40429	60S ribosomal protein L13a [OS=Homo sapiens]	0	FALSE		Homo sapiens	36.383	35	11	112	11	1	203	23.6	10.93	159.77	11		Pf00572	23521	ENSG00000142541.16	RPL13A	4.76425e+06	1.87969e+07	1.02108e+07	2.05055e+07	3.9454	2.00822	0.509003
High	Master Protein	Q15181	Inorganic pyrophosphatase [OS=Homo sapiens]	0	FALSE		Homo sapiens	64.064	46	9	46	9	1	289	32.6	5.86	121.61	9		Pf00719	5464	ENSG00000180817.11	PPA1	45862	224874	195050	390843	4.90328	2.00381	0.408667
High	Master Protein	Q14254	Flotillin-2 [OS=Homo sapiens]	0	FALSE		Homo sapiens	14.856	12	4	14	4	1	428	47	5.25	23.13	4		Pf01145	2319	ENSG00000132589.15	FLOT2	58388.8	96732.1	216538	433572	1.65669	2.0023	1.20861
Medium	Master Protein	O75817	Ribonuclease P protein subunit p20 [OS=Homo sapiens]	0.011	FALSE		Homo sapiens	3.764	11	1	8	1	1	140	15.6	8.94	18.31	1		Pf01918, Pf12328	10248	ENSG00000172336.4	POP7	163264	213583	96786.5	193695	1.30821	2.00126	1.52978
High	Master Protein	Q8N1G4	Leucine-rich repeat-containing protein 47 [OS=Homo sapiens]	0	FALSE		Homo sapiens	12.844	10	4	8	4	1	583	63.4	8.28	16.11	4		Pf03483, Pf12799, Pf13855	57470	ENSG00000130764.9	LRRC47	38523.6	176435	47532.5	95065.5	4.57993	2.00001	0.43669
High	Master Protein	O94826	Mitochondrial import receptor subunit TOM70 [OS=Homo sapiens]	0	FALSE		Homo sapiens	94.454	44	18	89	18	1	608	67.4	7.12	219.45	18	Autophagy	Pf00515, Pf07719, Pf13414, Pf13424	9868	ENSG00000154174.7	TOMM70A; TOMM70	3967.44	145846	146664	292795	36.7606	1.99636	0.054307
High	Master Protein	P16949-2	Isoform 2 of Stathmin [OS=Homo sapiens]	0	FALSE		Homo sapiens	25.99	32	7	40	7	1	174	19.8	7.02	84.72	7		Pf00836	3925	ENSG00000117632.22	STMN1	193975	627887	1.11753e+06	2.2249e+06	3.23694	1.99091	0.615061
High	Master Protein	Q9BUF5	Tubulin beta-6 chain [OS=Homo sapiens]	0	FALSE		Homo sapiens	183.466	67	24	458	10	1	446	49.8	4.88	1016.4	24		Pf00091, Pf03953, Pf10644	84617	ENSG00000176014.12	TUBB6	100937	587310	422294	839963	5.81857	1.98905	0.341845
High	Master Protein	P26358-2	Isoform 2 of DNA (cytosine-5)-methyltransferase 1 [OS=Homo sapiens]	0	FALSE		Homo sapiens	14.776	3	4	6	4	1	1632	184.7	7.85	9.85	4		Pf00145, Pf01426, Pf02008, Pf06464, Pf12047	1786	ENSG00000130816.14	DNMT1	38305.7	608643	45721.4	90632.8	15.8891	1.98228	0.124757
High	Master Protein	P61163	Alpha-centractin [OS=Homo sapiens]	0	FALSE		Homo sapiens	60.78	40	11	94	11	1	376	42.6	6.64	227.04	11		Pf00022	10121	ENSG00000138107.12	ACTR1A	874506	2.08078e+06	2.91846e+06	5.77144e+06	2.37938	1.97756	0.831125
High	Master Protein	Q04637-9	Isoform 9 of Eukaryotic translation initiation factor 4 gamma 1 [OS=Homo sapiens]	0	FALSE		Homo sapiens	176.709	32	38	152	38	1	1606	176.1	5.34	327.53	38	Autophagy	Pf00566, Pf02020, Pf02847, Pf02854	1981	ENSG00000114867.20	EIF4G1	255814	977118	1.04061e+06	2.05785e+06	3.81965	1.97755	0.517732
High	Master Protein	P06899	Histone H2B type 1-J [OS=Homo sapiens]	0	FALSE		Homo sapiens	93.227	73	15	614	2	1	126	13.9	10.32	1204.89	15	Ubiquitination	Pf00125, Pf00808	8970	ENSG00000124635.8	HIST1H2BJ	1.15759e+07	36601275	1.03106e+07	2.03616e+07	3.16185	1.97482	0.624579
High	Master Protein	P26038	Moesin [OS=Homo sapiens]	0	FALSE		Homo sapiens	353.437	76	56	484	42	1	577	67.8	6.4	1092.78	56		Pf00373, Pf00769, Pf09379, Pf09380	4478	ENSG00000147065.16	MSN	2.04529e+06	4.96064e+06	6.82073e+06	1.34528e+07	2.4254	1.97234	0.813202
High	Master Protein	Q9Y3B9	RRP15-like protein [OS=Homo sapiens]	0.002	FALSE		Homo sapiens	6.888	9	2	12	2	1	282	31.5	5.52	25.48	2		Pf07890	51018	ENSG00000067533.5	RRP15	137379	465932	90293.2	177909	3.39157	1.97035	0.580956
High	Master Protein	P32969	60S ribosomal protein L9 [OS=Homo sapiens]	0	FALSE		Homo sapiens	78.489	71	14	114	14	1	192	21.9	9.95	282.02	14		Pf00347	6133	ENSG00000163682.15	RPL9	1.67794e+06	4.77491e+06	3.51038e+06	6.91658e+06	2.8457	1.97032	0.692385
Medium	Master Protein	P31025	Lipocalin-1 [OS=Homo sapiens]	0.013	FALSE		Homo sapiens	3.204	6	1	3	1	1	176	19.2	5.58	3.95	1		Pf00061, Pf04630	3933	ENSG00000160349.9	LCN1	85796.3	3967.44	49018.6	96574	0.0462426	1.97015	42.6047
High	Master Protein	P50914	60S ribosomal protein L14 [OS=Homo sapiens]	0	FALSE		Homo sapiens	29.201	31	7	84	7	1	215	23.4	10.93	132.5	7		Pf01929	9045	ENSG00000188846.13	RPL14	3.68747e+06	1.05156e+07	6.72786e+06	1.32462e+07	2.8517	1.96886	0.690416
High	Master Protein	P19388	DNA-directed RNA polymerases I, II, and III subunit RPABC1 [OS=Homo sapiens]	0	FALSE		Homo sapiens	20.979	32	6	35	6	1	210	24.5	5.95	55.1	6		Pf01191, Pf03871	5434	ENSG00000099817.11	POLR2E	1.32925e+06	3.57094e+06	1.07901e+06	2.12116e+06	2.68643	1.96583	0.731765
High	Master Protein	Q969Q0	60S ribosomal protein L36a-like [OS=Homo sapiens]	0	FALSE		Homo sapiens	12.248	31	4	28	1	1	106	12.5	10.65	47.45	4		Pf00935	6166	ENSG00000165502.6	RPL36AL	207322	797327	372641	732494	3.84584	1.96568	0.511119
High	Master Protein	Q9BZE4	Nucleolar GTP-binding protein 1 [OS=Homo sapiens]	0	FALSE		Homo sapiens	28.03	20	9	18	9	1	634	73.9	9.5	33.79	9	Ubiquitination	Pf00009, Pf01926, Pf02421, Pf06858, Pf08155, Pf08477	23560	ENSG00000107937.18	GTPBP4	296019	1.05057e+06	196637	386344	3.549	1.96475	0.553608
High	Master Protein	P10599-1	thioredoxin [OS=Homo sapiens]	0	TRUE		Homo sapiens	12.837	32	3	13	3	1	105	11.7	4.92	16.64	3		Pf00085, Pf00462, Pf13098, Pf13899, Pf13905	7295	ENSG00000136810.12	TXN	55151.6	131072	136933	268674	2.37657	1.96208	0.825592
Medium	Master Protein	Q8NF50-1	Dedicator of cytokinesis protein 8 [OS=Homo sapiens]	0.042	FALSE		Homo sapiens	2.028	0	1	34	1	1	2099	238.4	6.87	3.45	1		Pf06920, Pf11878, Pf14429	81704	ENSG00000107099.15	DOCK8	412140	1.90303e+06	559067	1.09663e+06	4.61744	1.96153	0.424809
High	Master Protein	Q16555-1	Dihydropyrimidinase-related protein 2 [OS=Homo sapiens]	0	FALSE		Homo sapiens	82.941	42	16	77	12	1	572	62.3	6.38	173.03	16		Pf01979, Pf07969, Pf13147, Pf13594	1808	ENSG00000092964.17	DPYSL2	144283	148764	548249	1.0719e+06	1.03105	1.95513	1.89624
High	Master Protein	Q9Y696	Chloride intracellular channel protein 4 [OS=Homo sapiens]	0	FALSE		Homo sapiens	62.87	61	10	57	10	1	253	28.8	5.59	149.68	10		Pf00043, Pf13409, Pf13410, Pf13417, Pf14497	25932	ENSG00000169504.14	CLIC4	149615	684408	562380	1.0973e+06	4.57445	1.95118	0.426538
High	Master Protein	P29692-3	Isoform 3 of Elongation factor 1-delta [OS=Homo sapiens]	0	FALSE		Homo sapiens	93.51	63	15	206	1	1	257	28.5	4.92	414.48	15		Pf00736, Pf10587	1936	ENSG00000104529.17; ENSG00000273594.4	EEF1D	35308.8	114891	238327	464950	3.2539	1.95089	0.599556
High	Master Protein	P04792	Heat shock protein beta-1 [OS=Homo sapiens]	0	FALSE		Homo sapiens	167.903	91	20	461	20	1	205	22.8	6.4	1260.11	20	Autophagy;Ubiquitination;Chaperone	Pf00011	3315	ENSG00000106211.8	HSPB1	1.33659e+07	2.70792e+07	3.75823e+07	7.33158e+07	2.02599	1.9508	0.96289
High	Master Protein	P60510	Serine/threonine-protein phosphatase 4 catalytic subunit [OS=Homo sapiens]	0	FALSE		Homo sapiens	14.548	15	4	11	2	1	307	35.1	5.06	26.9	4		Pf00149	5531	ENSG00000149923.13	PPP4C	38806.3	137229	106354	207146	3.53625	1.9477	0.55078
High	Master Protein	P08708	40S ribosomal protein S17 [OS=Homo sapiens]	0	FALSE		Homo sapiens	79.504	62	10	83	10	1	135	15.5	9.85	210.21	10		Pf00833	6218	ENSG00000278229.2; ENSG00000182774.10	RPS17; RPS17L	288499	1.05806e+06	1.40416e+06	2.73118e+06	3.66746	1.94507	0.530358
High	Master Protein	P25788-1	Proteasome subunit alpha type-3 [OS=Homo sapiens]	0	FALSE		Homo sapiens	45.914	40	11	55	11	1	255	28.4	5.33	83.48	11	Ubiquitination	Pf00227, Pf10584	5684	ENSG00000100567.12	PSMA3	683021	1.66541e+06	3.59358e+06	6.97863e+06	2.4383	1.94197	0.796444
High	Master Protein	Q9Y2X3	Nucleolar protein 58 [OS=Homo sapiens]	0	FALSE		Homo sapiens	102.761	45	18	111	18	1	529	59.5	8.92	249.43	18		Pf01798, Pf08060, Pf08156	51602	ENSG00000055044.10	NOP58	4.05631e+06	1.13772e+07	1.85703e+06	3.60501e+06	2.80483	1.94128	0.692123
High	Master Protein	P04075-2	Isoform 2 of Fructose-bisphosphate aldolase A [OS=Homo sapiens]	0	FALSE		Homo sapiens	206.867	76	32	380	28	1	418	45.2	8.25	931.94	32		Pf00274	226	ENSG00000149925.17	ALDOA	5.94318e+06	1.57418e+07	3.13834e+07	6.09106e+07	2.64873	1.94086	0.732751
High	Master Protein	P19367-3	Isoform 3 of Hexokinase-1 [OS=Homo sapiens]	0	FALSE		Homo sapiens	89.701	31	24	79	20	1	921	102.7	6.76	140.1	24		Pf00349, Pf03727	3098	ENSG00000156515.21	HK1	19448.3	3967.44	96213.4	186615	0.203999	1.9396	9.50785
High	Master Protein	Q9NSE4	Isoleucine--tRNA ligase, mitochondrial [OS=Homo sapiens]	0	FALSE		Homo sapiens	49.345	20	14	38	14	1	1012	113.7	7.2	81.55	14		Pf00133, Pf06827, Pf08264, Pf09334, Pf13603	55699	ENSG00000067704.9	IARS2	3967.44	169985	20835.7	40340.3	42.8449	1.93611	0.0451888
High	Master Protein	Q9NV31	U3 small nucleolar ribonucleoprotein protein IMP3 [OS=Homo sapiens]	0	FALSE		Homo sapiens	15.991	24	3	19	3	1	184	21.8	9.5	49.64	3		Pf01479	55272	ENSG00000177971.8	IMP3	1.08255e+06	1.87181e+06	454934	880749	1.72907	1.93599	1.11967
High	Master Protein	O43324-1	Eukaryotic translation elongation factor 1 epsilon-1 [OS=Homo sapiens]	0	FALSE		Homo sapiens	21.696	39	6	17	6	1	174	19.8	8.54	31.69	6		Pf00043, Pf13410, Pf14497	9521	ENSG00000124802.11	EEF1E1	166436	233547	595610	1.14955e+06	1.40322	1.93003	1.37543
High	Master Protein	Q92466	DNA damage-binding protein 2 [OS=Homo sapiens]	0.007	FALSE		Homo sapiens	4.77	5	2	7	2	1	427	47.8	9.47	5.23	2	Ubiquitination	Pf00400	1643	ENSG00000134574.11	DDB2	35951.4	291734	110307	212794	8.11469	1.92911	0.237731
High	Master Protein	P55084	Trifunctional enzyme subunit beta, mitochondrial [OS=Homo sapiens]	0	FALSE		Homo sapiens	76.978	55	17	84	17	1	474	51.3	9.41	195.6	17		Pf00108, Pf00109, Pf02803	3032	ENSG00000138029.13	HADHB	375169	1.66758e+06	790791	1.52505e+06	4.44489	1.92852	0.433873
High	Master Protein	Q9P2E9-1	Ribosome-binding protein 1 [OS=Homo sapiens]	0	FALSE		Homo sapiens	151.94	32	35	150	35	1	1410	152.4	8.6	411.12	35		Pf03276, Pf04156, Pf05104, Pf09606, Pf12128, Pf13779	6238		RRBP1	868916	2.75546e+06	2.02563e+06	3.90015e+06	3.17115	1.9254	0.607162
High	Master Protein	P11387	DNA topoisomerase 1 [OS=Homo sapiens]	0	FALSE		Homo sapiens	66.984	24	17	131	17	1	765	90.7	9.31	236.29	17		Pf01028, Pf02919, Pf14370	7150	ENSG00000198900.5	TOP1	2.4102e+06	8.64404e+06	3.68464e+06	7.08125e+06	3.58644	1.92183	0.53586
High	Master Protein	P62424	60S ribosomal protein L7a [OS=Homo sapiens]	0	FALSE		Homo sapiens	91.058	49	18	250	18	1	266	30	10.61	541.81	18		Pf01248	6130	ENSG00000280858.2; ENSG00000148303.16	RPL7A	9.53348e+06	2.96498e+07	1.5224e+07	2.92556e+07	3.11007	1.92167	0.617886
Medium	Master Protein	Q2T9J0	Peroxisomal leader peptide-processing protease [OS=Homo sapiens]	0.022	FALSE		Homo sapiens	2.358	2	1	1	1	1	566	59.3	6.2	0	1		Pf13365	219743	ENSG00000156521.13	TYSND1	3967.44	59030.7	140603	270046	14.8788	1.92063	0.129085
High	Master Protein	Q9NVA2-2	Isoform 2 of Septin-11 [OS=Homo sapiens]	0	FALSE		Homo sapiens	78.544	39	15	100	13	1	439	50.8	7.01	244.08	15		Pf00735	55752	ENSG00000138758.11	SEPT11	436264	1.05252e+06	1.29378e+06	2.48262e+06	2.41257	1.9189	0.795375
High	Master Protein	P13995	Bifunctional methylenetetrahydrofolate dehydrogenase/cyclohydrolase, mitochondrial [OS=Homo sapiens]	0	FALSE		Homo sapiens	13.859	18	5	18	5	1	350	37.9	8.73	39.6	5		Pf00763, Pf02882	10797	ENSG00000065911.11	MTHFD2	3967.44	174236	97270	186560	43.9163	1.91796	0.0436731
High	Master Protein	Q9NX24	H/ACA ribonucleoprotein complex subunit 2 [OS=Homo sapiens]	0	FALSE		Homo sapiens	34.068	54	7	40	7	1	153	17.2	8.22	94.04	7		Pf01248	55651	ENSG00000145912.8	NHP2	1.80771e+06	3.55023e+06	1.07065e+06	2.04898e+06	1.96393	1.91377	0.974458
High	Master Protein	Q96HE7	ERO1-like protein alpha [OS=Homo sapiens]	0	FALSE		Homo sapiens	77.519	54	16	71	16	1	468	54.4	5.68	179.99	16	Chaperone	Pf04137	30001	ENSG00000197930.12	ERO1L; ERO1A	3967.44	190071	40703.4	77838.1	47.9076	1.91232	0.0399169
High	Master Protein	P51153	Ras-related protein Rab-13 [OS=Homo sapiens]	0	FALSE		Homo sapiens	18.037	24	4	41	3	1	203	22.8	9.19	72.54	4		Pf00025, Pf00071, Pf00735, Pf04670, Pf08477	5872	ENSG00000143545.8	RAB13	43636.7	144431	101293	193699	3.30984	1.91225	0.577747
High	Master Protein	P52788-1	Spermine synthase [OS=Homo sapiens]	0	FALSE		Homo sapiens	25.433	32	7	27	7	1	366	41.2	5.02	42.29	7		Pf01564	6611	ENSG00000102172.15	SMS	81397.2	564580	180957	345708	6.93611	1.91044	0.275435
High	Master Protein	P26641-2	Isoform 2 of Elongation factor 1-gamma [OS=Homo sapiens]	0	FALSE		Homo sapiens	195.931	66	29	430	29	1	487	56.1	7.72	1067.98	29		Pf00043, Pf00647, Pf02798, Pf13409, Pf13410, Pf13417, Pf14497	1937		EEF1G	3.72682e+06	7.66846e+06	2.03838e+07	3.89376e+07	2.05764	1.91022	0.928357
High	Master Protein	Q13347	Eukaryotic translation initiation factor 3 subunit I [OS=Homo sapiens]	0	FALSE		Homo sapiens	89.61	67	15	118	15	1	325	36.5	5.64	243.63	15		Pf00400	8668	ENSG00000084623.11	EIF3I	1.1549e+06	2.23639e+06	4.65567e+06	8.88896e+06	1.93643	1.90928	0.985978
High	Master Protein	P63010-2	Isoform 2 of AP-2 complex subunit beta [OS=Homo sapiens]	0	FALSE		Homo sapiens	90.912	30	22	83	11	1	951	105.6	5.34	179.2	22	Vacuole;Lysosome	Pf01602, Pf02883, Pf09066, Pf12717, Pf13646	163	ENSG00000006125.17	AP2B1	3967.44	110351	192771	367858	27.814	1.90826	0.0686078
High	Master Protein	P62280	40S ribosomal protein S11 [OS=Homo sapiens]	0	FALSE		Homo sapiens	72.797	58	13	193	13	1	158	18.4	10.3	325.11	13		Pf00366	6205	ENSG00000142534.6	RPS11	6.16605e+06	2.18584e+07	1.56232e+07	2.97685e+07	3.54496	1.90541	0.537498
High	Master Protein	Q8NI36	WD repeat-containing protein 36 [OS=Homo sapiens]	0	FALSE		Homo sapiens	80.408	31	22	117	22	1	951	105.3	7.53	219.03	22		Pf00400, Pf04192	134430	ENSG00000134987.11	WDR36	3.42735e+06	9.30183e+06	1.99344e+06	3.79588e+06	2.714	1.90419	0.701618
High	Master Protein	Q07065	Cytoskeleton-associated protein 4 [OS=Homo sapiens]	0	FALSE		Homo sapiens	158.755	62	29	206	28	1	602	66	5.92	541.03	29	Vacuole;Lysosome	Pf13166	10970	ENSG00000136026.13	CKAP4	765392	2.2712e+06	5.76496e+06	1.09698e+07	2.96737	1.90284	0.641254
High	Master Protein	P25786-2	Isoform Long of Proteasome subunit alpha type-1 [OS=Homo sapiens]	0	FALSE		Homo sapiens	81.965	65	17	110	17	1	269	30.2	6.99	234.73	17	Ubiquitination	Pf00227, Pf10584	5682	ENSG00000129084.17	PSMA1	1.09659e+06	2.99489e+06	5.39814e+06	1.02713e+07	2.7311	1.90276	0.696701
High	Master Protein	Q13162	Peroxiredoxin-4 [OS=Homo sapiens]	0	FALSE		Homo sapiens	65.885	56	12	108	9	1	271	30.5	6.29	225.4	12		Pf00578, Pf08534, Pf10417	10549	ENSG00000123131.12	PRDX4	3967.44	3967.44	271090	515217	1	1.90054	1.90054
High	Master Protein	Q01433-1	AMP deaminase 2 [OS=Homo sapiens]	0	FALSE		Homo sapiens	18.5	8	7	10	7	1	879	100.6	6.93	8.38	7		Pf00962	271	ENSG00000116337.15	AMPD2	23396.8	53373.7	136362	259020	2.28123	1.8995	0.832663
High	Master Protein	P09493-3	Isoform 3 of Tropomyosin alpha-1 chain [OS=Homo sapiens]	0	FALSE		Homo sapiens	121.339	48	24	213	6	1	284	32.9	4.78	513.15	24		Pf00261, Pf12718	7168	ENSG00000140416.19	TPM1	308259	156536	1.21124e+06	2.29844e+06	0.507805	1.8976	3.73686
High	Master Protein	Q9NSI2-1	protein FAM207A [OS=Homo sapiens]	0.008	FALSE		Homo sapiens	4.528	10	2	6	2	1	230	25.4	11.08	9.62	2		Pf15341	85395	ENSG00000160256.12	FAM207A	95455	211997	50461.1	95709.9	2.22091	1.8967	0.854023
High	Master Protein	P15880	40S ribosomal protein S2 [OS=Homo sapiens]	0	FALSE		Homo sapiens	94.661	50	13	214	13	1	293	31.3	10.24	435.82	13		Pf00333, Pf03719	6187	ENSG00000140988.15	RPS2	2.25768e+06	8.92216e+06	7.37899e+06	1.39932e+07	3.95191	1.89635	0.479857
High	Master Protein	P26006	Integrin alpha-3 [OS=Homo sapiens]	0	FALSE		Homo sapiens	104.927	23	19	94	19	1	1051	116.5	6.77	211.29	19		Pf01839, Pf08441, Pf13517	3675	ENSG00000005884.17	ITGA3	32065	373383	443056	839916	11.6446	1.89573	0.1628
High	Master Protein	Q7L1Q6-3	Isoform 3 of Basic leucine zipper and W2 domain-containing protein 1 [OS=Homo sapiens]	0	FALSE		Homo sapiens	42.618	27	12	44	9	1	451	51.2	6.62	95.21	12		Pf02020	9689	ENSG00000082153.17	BZW1	3967.44	151505	352879	668698	38.1871	1.89498	0.0496235
Medium	Master Protein	Q9Y324	rRNA-processing protein FCF1 homolog [OS=Homo sapiens]	0.012	FALSE		Homo sapiens	3.459	6	1	5	1	1	198	23.4	9.7	5.58	1		Pf04900	51077	ENSG00000119616.11	FCF1	133792	492811	112368	212151	3.68342	1.888	0.512567
High	Master Protein	P35813-3	Isoform 3 of Protein phosphatase 1A [OS=Homo sapiens]	0	FALSE		Homo sapiens	20.632	13	5	14	4	1	455	51.3	7.11	21.86	5		Pf00481, Pf07830	5494	ENSG00000100614.17	PPM1A	3967.44	3967.44	28340	53386.9	1	1.8838	1.8838
Medium	Master Protein	O43482	Protein Mis18-beta [OS=Homo sapiens]	0.012	FALSE		Homo sapiens	3.436	6	1	7	1	1	229	24.7	7.37	11.46	1		Pf03226	11339	ENSG00000104147.8	OIP5	22354.3	257313	103071	193791	11.5107	1.88017	0.163341
High	Master Protein	P62906	60S ribosomal protein L10A [OS=Homo sapiens]	0	FALSE		Homo sapiens	93.493	48	13	196	13	1	217	24.8	9.94	424.84	13		Pf00687	4736	ENSG00000198755.10	RPL10A	2.4618e+06	6.06647e+06	4.05094e+06	7.61433e+06	2.46425	1.87965	0.762768
High	Master Protein	O00461	Golgi integral membrane protein 4 [OS=Homo sapiens]	0	FALSE		Homo sapiens	26.717	13	7	14	7	1	696	81.8	4.77	26.22	7			27333	ENSG00000173905.8	GOLIM4	27788.4	3967.44	34934.8	65582.6	0.142773	1.87729	13.1487
High	Master Protein	Q8NE71-1	ATP-binding cassette sub-family F member 1 [OS=Homo sapiens]	0	FALSE		Homo sapiens	66.631	32	17	70	17	1	845	95.9	6.8	153.82	17		Pf00005, Pf13304	23	ENSG00000225989.9; ENSG00000232169.9; ENSG00000204574.12; ENSG00000206490.11; ENSG00000236149.9; ENSG00000236342.8; ENSG00000231129.8	ABCF1	131219	411445	535146	1.00363e+06	3.13557	1.87544	0.598118
High	Master Protein	O00487	26S proteasome non-ATPase regulatory subunit 14 [OS=Homo sapiens]	0	FALSE		Homo sapiens	45.838	38	6	32	6	1	310	34.6	6.52	91.89	6	Ubiquitination	Pf01398, Pf13012, Pf14464	10213	ENSG00000115233.11	PSMD14	51241.4	185655	196812	368479	3.62314	1.87224	0.516745
High	Master Protein	P62277	40S ribosomal protein S13 [OS=Homo sapiens]	0	FALSE		Homo sapiens	62.462	55	12	142	12	1	151	17.2	10.54	298.88	12		Pf00312, Pf08069	6207	ENSG00000110700.6	RPS13	2.63925e+06	5.12976e+06	5.28813e+06	9.8799e+06	1.94364	1.86832	0.961246
High	Master Protein	Q9H7B2	Ribosome production factor 2 homolog [OS=Homo sapiens]	0	FALSE		Homo sapiens	30.451	24	7	38	7	1	306	35.6	9.99	52.01	7		Pf04427	84154	ENSG00000197498.12	RPF2	1.20749e+06	3.623e+06	770855	1.43793e+06	3.00043	1.86537	0.621701
High	Master Protein	P18124	60S ribosomal protein L7 [OS=Homo sapiens]	0	FALSE		Homo sapiens	108.07	56	21	300	21	1	248	29.2	10.65	646.52	21		Pf00327, Pf08079	6129	ENSG00000147604.13	RPL7	7.52182e+06	2.30292e+07	1.43436e+07	2.67559e+07	3.06166	1.86536	0.609264
High	Master Protein	P36578	60S ribosomal protein L4 [OS=Homo sapiens]	0	FALSE		Homo sapiens	170.299	54	28	368	28	1	427	47.7	11.06	782.02	28		Pf00573, Pf14374	6124	ENSG00000174444.14	RPL4	1.02915e+07	3.13489e+07	1.75891e+07	3.27135e+07	3.04609	1.85987	0.610575
High	Master Protein	P28072	Proteasome subunit beta type-6 [OS=Homo sapiens]	0	FALSE		Homo sapiens	23.791	34	5	50	5	1	239	25.3	4.92	101.24	5	Ubiquitination	Pf00227	5694	ENSG00000142507.9	PSMB6	430328	1.11659e+06	2.91422e+06	5.4128e+06	2.59475	1.85738	0.715821
High	Master Protein	Q6DKI1	60S ribosomal protein L7-like 1 [OS=Homo sapiens]	0	FALSE		Homo sapiens	35.36	38	9	53	9	1	246	28.6	10.51	76.55	9		Pf00327	285855	ENSG00000146223.14	RPL7L1	2.58979e+06	4.92014e+06	1.53382e+06	2.84465e+06	1.89982	1.85461	0.976205
High	Master Protein	Q9UI10-1	translation initiation factor eIF-2B subunit delta [OS=Homo sapiens]	0	FALSE		Homo sapiens	23.892	19	6	24	6	1	523	57.5	9.38	60.08	6		Pf01008	8890	ENSG00000115211.15	EIF2B4	3967.44	3967.44	179914	333264	1	1.85235	1.85235
High	Master Protein	Q9C005	Protein dpy-30 homolog [OS=Homo sapiens]	0	FALSE		Homo sapiens	16.619	47	3	21	3	1	99	11.2	4.88	49.99	3		Pf05186	84661	ENSG00000162961.13	DPY30	260218	746181	436736	808730	2.86752	1.85176	0.645769
High	Master Protein	Q9Y2J2-2	Isoform 2 of Band 4.1-like protein 3 [OS=Homo sapiens]	0	FALSE		Homo sapiens	62.679	26	15	53	15	1	865	96.5	5.43	135.57	15		Pf00373, Pf04382, Pf05902, Pf08736, Pf09379, Pf09380	23136	ENSG00000082397.17	EPB41L3	3967.44	108999	128005	236767	27.4734	1.84966	0.0673257
High	Master Protein	Q5RKV6	Exosome complex component MTR3 [OS=Homo sapiens]	0	FALSE		Homo sapiens	36.661	44	11	76	11	1	272	28.2	6.28	111.73	11		Pf01138	118460	ENSG00000223496.2	EXOSC6	5.17456e+06	1.09762e+07	6.22266e+06	1.15077e+07	2.12119	1.84933	0.871835
High	Master Protein	O43815	striatin [OS=Homo sapiens]	0	FALSE		Homo sapiens	33.55	20	9	18	9	1	780	86.1	5.27	45.54	9		Pf00400, Pf08232	6801	ENSG00000115808.11	STRN	3967.44	3967.44	131943	243358	1	1.84442	1.84442
High	Master Protein	O15371	Eukaryotic translation initiation factor 3 subunit D [OS=Homo sapiens]	0	FALSE		Homo sapiens	107.689	49	19	94	19	1	548	63.9	6.05	237.56	19		Pf05091	8664	ENSG00000100353.17	EIF3D	142446	898787	687369	1.26732e+06	6.30969	1.84373	0.292206
High	Master Protein	Q9NWT1	p21-activated protein kinase-interacting protein 1 [OS=Homo sapiens]	0.002	FALSE		Homo sapiens	8.787	9	3	10	3	1	392	43.9	8.91	9.34	3		Pf00400	55003	ENSG00000111845.4	PAK1IP1	301617	937475	216875	399753	3.10817	1.84324	0.593031
High	Master Protein	O60762	Dolichol-phosphate mannosyltransferase subunit 1 [OS=Homo sapiens]	0	FALSE		Homo sapiens	13.9	23	4	13	4	1	260	29.6	9.57	29.98	4		Pf00535, Pf10111, Pf13641, Pf13704, Pf13712	8813	ENSG00000000419.12	DPM1	30557.1	100213	54190.8	99598	3.27953	1.83791	0.56042
High	Master Protein	O00541-1	Pescadillo homolog [OS=Homo sapiens]	0	FALSE		Homo sapiens	58.54	32	15	73	15	1	588	68	7.33	124.04	15		Pf00533, Pf06732	23481	ENSG00000100029.17	PES1	4.24993e+06	9.9256e+06	1.73058e+06	3.17112e+06	2.33547	1.8324	0.784597
High	Master Protein	Q9UHD8-1	Septin-9 [OS=Homo sapiens]	0	FALSE		Homo sapiens	73.882	33	13	103	13	1	586	65.4	8.97	255.39	13		Pf00735, Pf01926, Pf03193, Pf04548	10801	ENSG00000184640.17	SEPT9	1.07474e+06	3.25351e+06	2.53552e+06	4.64167e+06	3.02726	1.83066	0.604724
High	Master Protein	Q05639	Elongation factor 1-alpha 2 [OS=Homo sapiens]	0	FALSE		Homo sapiens	140.966	70	21	463	8	1	463	50.4	9.03	1166.61	21	Vacuole;Lysosome;Autophagy;Chaperone	Pf00009, Pf03143, Pf03144	1917	ENSG00000101210.10	EEF1A2	3967.44	3967.44	152643	279144	1	1.82874	1.82874
High	Master Protein	Q15019-2	Isoform 2 of Septin-2 [OS=Homo sapiens]	0	FALSE		Homo sapiens	114.283	61	20	171	20	1	396	45.4	6.89	386.56	20		Pf00071, Pf00735, Pf01926	4735	ENSG00000168385.17	SEPT2	2.60968e+06	5.22457e+06	8.06585e+06	1.47454e+07	2.002	1.82813	0.913153
High	Master Protein	Q53H96	Pyrroline-5-carboxylate reductase 3 [OS=Homo sapiens]	0	FALSE		Homo sapiens	14.591	19	4	14	4	1	274	28.6	7.72	30.13	4		Pf03807, Pf14748	65263	ENSG00000276657.2; ENSG00000104524.13	PYCRL; PYCR3	3967.44	75117.4	75701.3	138374	18.9334	1.8279	0.0965434
High	Master Protein	P30042-1	ES1 protein homolog, mitochondrial [OS=Homo sapiens]	0	FALSE		Homo sapiens	25.309	45	6	15	6	1	268	28.2	8.27	43.59	6		Pf01965	8209; 102724023	ENSG00000160221.16	C21orf33; LOC102724023	41641.9	76051.7	129032	235752	1.82633	1.82709	1.00042
High	Master Protein	P49207	60S ribosomal protein L34 [OS=Homo sapiens]	0	FALSE		Homo sapiens	20.438	49	8	70	8	1	117	13.3	11.47	82.64	8		Pf01199	6164	ENSG00000109475.16	RPL34	2.66542e+06	8.99679e+06	5.32494e+06	9.72892e+06	3.37537	1.82705	0.541288
High	Master Protein	P46779	60S ribosomal protein L28 [OS=Homo sapiens]	0	FALSE		Homo sapiens	46.764	52	13	111	13	1	137	15.7	12.02	169.57	13	Autophagy	Pf01778	6158	ENSG00000108107.14	RPL28	4.4413e+06	1.52164e+07	8.8222e+06	1.60847e+07	3.42612	1.82321	0.532151
High	Master Protein	P62263	40S ribosomal protein S14 [OS=Homo sapiens]	0	FALSE		Homo sapiens	77.764	70	11	184	11	1	151	16.3	10.05	456.27	11		Pf00411	6208	ENSG00000164587.11	RPS14	3.91406e+06	1.10214e+07	5.58942e+06	1.01701e+07	2.81585	1.81952	0.64617
High	Master Protein	P61353	60S ribosomal protein L27 [OS=Homo sapiens]	0	FALSE		Homo sapiens	49.74	60	10	150	10	1	136	15.8	10.56	198.86	10		Pf00467, Pf01777	6155	ENSG00000131469.12	RPL27	4.90052e+06	14517449	1.01685e+07	1.84964e+07	2.96243	1.81899	0.61402
High	Master Protein	P06748	Nucleophosmin [OS=Homo sapiens]	0	FALSE		Homo sapiens	207.239	61	26	430	5	1	294	32.6	4.78	1193.28	26	Ubiquitination	Pf03066	4869	ENSG00000181163.13	NPM1	2.32905e+06	3.53348e+06	965529	1.75362e+06	1.51713	1.81623	1.19715
High	Master Protein	O60832-1	H/ACA ribonucleoprotein complex subunit 4 [OS=Homo sapiens]	0	FALSE		Homo sapiens	101.879	39	21	154	21	1	514	57.6	9.42	345.65	21		Pf01472, Pf01509, Pf08068	1736	ENSG00000130826.17	DKC1	8.39689e+06	1.97031e+07	5.14324e+06	9.34027e+06	2.34647	1.81603	0.773939
High	Master Protein	Q8N668	COMM domain-containing protein 1 [OS=Homo sapiens]	0.002	FALSE		Homo sapiens	7.49	17	2	4	2	1	190	21.2	6.2	12.23	2	Ubiquitination	Pf07258	150684	ENSG00000173163.10	COMMD1	3967.44	3967.44	95564.9	173507	1	1.81559	1.81559
High	Master Protein	P55010	Eukaryotic translation initiation factor 5 [OS=Homo sapiens]	0	FALSE		Homo sapiens	40.368	27	10	47	10	1	431	49.2	5.58	92.52	10		Pf01873, Pf02020	1983	ENSG00000100664.10	EIF5	119457	168049	427483	775428	1.40677	1.81394	1.28943
High	Master Protein	P39023	60S ribosomal protein L3 [OS=Homo sapiens]	0	FALSE		Homo sapiens	144.952	48	21	288	21	1	403	46.1	10.18	587.36	21		Pf00297	6122	ENSG00000100316.15	RPL3	8.6698e+06	2.44036e+07	1.44015e+07	2.60878e+07	2.81478	1.81146	0.643553
High	Master Protein	P55769	NHP2-like protein 1 [OS=Homo sapiens]	0	FALSE		Homo sapiens	46.3	52	8	112	8	1	128	14.2	8.46	206.73	8		Pf01248	4809	ENSG00000100138.13	NHP2L1; SNU13	5.66244e+06	1.6605e+07	5.52648e+06	9.96008e+06	2.93247	1.80225	0.614583
High	Master Protein	Q99623	Prohibitin-2 [OS=Homo sapiens]	0	FALSE		Homo sapiens	117.215	77	21	267	21	1	299	33.3	9.83	587.97	21		Pf01145	11331	ENSG00000215021.8	PHB2	5.94602e+06	1.71148e+07	1.18587e+07	2.1366e+07	2.87837	1.80172	0.62595
High	Master Protein	P46781	40S ribosomal protein S9 [OS=Homo sapiens]	0	FALSE		Homo sapiens	60.855	54	18	161	18	1	194	22.6	10.65	232	18		Pf00163, Pf01479	6203	ENSG00000274005.3; ENSG00000275323.3; ENSG00000277079.3; ENSG00000278081.3; ENSG00000277359.3; ENSG00000170889.13; ENSG00000274950.4; ENSG00000274626.3; ENSG00000278270.4; ENSG00000274646.4	RPS9	5.74609e+06	1.96052e+07	1.25807e+07	2.26414e+07	3.41191	1.7997	0.527474
High	Master Protein	Q9P0V9-2	Isoform 2 of Septin-10 [OS=Homo sapiens]	0	FALSE		Homo sapiens	63.127	43	14	48	13	1	503	58.1	7.34	120.58	14		Pf00735	151011		SEPT10	225737	463979	472725	849489	2.05539	1.797	0.874286
High	Master Protein	Q16891	MICOS complex subunit Mic60 [OS=Homo sapiens]	0	FALSE		Homo sapiens	105.393	39	22	87	22	1	758	83.6	6.48	214.87	22		Pf09731	10989	ENSG00000132305.20	IMMT	260663	889878	897332	1.61035e+06	3.4139	1.7946	0.525674
High	Master Protein	P05114	Non-histone chromosomal protein HMG-14 [OS=Homo sapiens]	0.008	FALSE		Homo sapiens	4.475	13	1	11	1	1	100	10.7	9.6	28.42	1			3150	ENSG00000205581.10	HMGN1	44880.4	188141	73685.8	131861	4.19204	1.78951	0.426883
Medium	Master Protein	Q16649	Nuclear factor interleukin-3-regulated protein [OS=Homo sapiens]	0.012	FALSE		Homo sapiens	3.362	2	1	5	1	1	462	51.4	7.18	7.06	1		Pf00170, Pf06529, Pf07716	4783	ENSG00000165030.3	NFIL3	210256	548042	793327	1.41962e+06	2.60655	1.78945	0.686521
High	Master Protein	P07996	thrombospondin-1 [OS=Homo sapiens]	0	FALSE		Homo sapiens	11.385	3	3	17	3	1	1170	129.3	4.94	32.43	3		Pf00090, Pf00093, Pf02412, Pf05735, Pf12947	7057	ENSG00000137801.10	THBS1	609584	594498	490576	877785	0.975252	1.7893	1.8347
High	Master Protein	Q9NV06	DDB1- and CUL4-associated factor 13 [OS=Homo sapiens]	0	FALSE		Homo sapiens	53.392	37	14	49	14	1	445	51.4	9.19	78.02	14	Ubiquitination	Pf00400, Pf04158	25879	ENSG00000164934.13	DCAF13	2.99182e+06	8.45079e+06	1647158	2.94487e+06	2.82464	1.78785	0.632948
High	Master Protein	Q9BSC4-1	Nucleolar protein 10 [OS=Homo sapiens]	0	FALSE		Homo sapiens	24.111	18	7	17	7	1	688	80.3	8.46	38.81	7		Pf08159	79954	ENSG00000115761.15	NOL10	171316	394362	53874.2	96187.1	2.30195	1.7854	0.775604
High	Master Protein	Q9Y3A2	Probable U3 small nucleolar RNA-associated protein 11 [OS=Homo sapiens]	0	FALSE		Homo sapiens	15.795	21	5	14	5	1	253	30.4	10.15	12.17	5		Pf03998	51118	ENSG00000183520.11	UTP11L; UTP11	775412	1.51232e+06	350030	622279	1.95034	1.77779	0.911528
High	Master Protein	Q99575	Ribonucleases P/MRP protein subunit pop1 [OS=Homo sapiens]	0	FALSE		Homo sapiens	28.951	12	8	28	8	1	1024	114.6	9.22	56.08	8		Pf06978, Pf08170	10940	ENSG00000104356.10	POP1	412147	1.62406e+06	319593	563886	3.94048	1.76439	0.44776
High	Master Protein	P00505	Aspartate aminotransferase, mitochondrial [OS=Homo sapiens]	0	FALSE		Homo sapiens	76.117	54	19	82	19	1	430	47.5	9.01	204.36	19		Pf00155	2806	ENSG00000125166.12	GOT2	127478	342980	231489	408066	2.69051	1.76279	0.655187
Medium	Master Protein	O95478	Ribosome biogenesis protein NSA2 homolog [OS=Homo sapiens]	0.043	FALSE		Homo sapiens	2.002	4	1	2	1	1	260	30	10.27	1.73	1		Pf01201	10412	ENSG00000164346.9	NSA2	117406	380134	91571.2	161097	3.23779	1.75926	0.543352
High	Master Protein	Q13144	Translation initiation factor eIF-2B subunit epsilon [OS=Homo sapiens]	0.003	FALSE		Homo sapiens	6.2	7	3	3	3	1	721	80.3	5.08	6.42	3		Pf00132, Pf02020	8893	ENSG00000145191.12	EIF2B5	3967.44	128700	97457.8	171278	32.439	1.75746	0.0541772
High	Master Protein	Q9Y262	eukaryotic translation initiation factor 3 subunit L [OS=Homo sapiens]	0	FALSE		Homo sapiens	78.67	46	21	97	21	1	564	66.7	6.34	217.93	21		Pf10255	51386	ENSG00000100129.17	EIF3L	180471	941140	1.29359e+06	2.27125e+06	5.2149	1.75577	0.336683
High	Master Protein	P48047	ATP synthase subunit O, mitochondrial [OS=Homo sapiens]	0	FALSE		Homo sapiens	57.932	66	11	58	11	1	213	23.3	9.96	155.23	11		Pf00213	539	ENSG00000241837.6	ATP5O	108998	580848	299029	524302	5.32897	1.75335	0.329022
High	Master Protein	O75390	citrate synthase, mitochondrial [OS=Homo sapiens]	0	FALSE		Homo sapiens	71.302	46	15	90	15	1	466	51.7	8.32	171.96	15		Pf00285	1431	ENSG00000062485.18	CS	96308	47612.1	641964	1.12442e+06	0.494373	1.75153	3.54293
High	Master Protein	Q99436	Proteasome subunit beta type-7 [OS=Homo sapiens]	0	FALSE		Homo sapiens	29.391	27	6	35	6	1	277	29.9	7.68	72.21	6	Ubiquitination	Pf00227, Pf12465	5695	ENSG00000136930.12	PSMB7	223504	186249	1.79809e+06	3.13794e+06	0.833311	1.74515	2.09424
High	Master Protein	P49257	Protein ERGIC-53 [OS=Homo sapiens]	0	FALSE		Homo sapiens	52.554	30	10	40	10	1	510	57.5	6.77	90.67	10		Pf03388	3998	ENSG00000074695.5	LMAN1	23117	3967.44	119566	208281	0.171624	1.74197	10.1499
High	Master Protein	P10412	Histone H1.4 [OS=Homo sapiens]	0	FALSE		Homo sapiens	82.705	38	16	294	3	1	219	21.9	11.03	785.78	16		Pf00538	3008	ENSG00000168298.6	HIST1H1E	103251	307299	123058	214339	2.97625	1.74178	0.585226
High	Master Protein	Q96G21	U3 small nucleolar ribonucleoprotein protein IMP4 [OS=Homo sapiens]	0	FALSE		Homo sapiens	10.206	11	3	18	3	1	291	33.7	9.47	31.14	3		Pf04427	92856	ENSG00000136718.9	IMP4	297025	874486	217105	377103	2.94415	1.73696	0.589972
High	Master Protein	Q13155	aminoacyl tRNA synthase complex-interacting multifunctional protein 2 [OS=Homo sapiens]	0	FALSE		Homo sapiens	34.119	31	8	55	8	1	320	35.3	8.22	108.27	8	Ubiquitination	Pf13410, Pf14497	7965	ENSG00000106305.9	AIMP2	278977	803411	1.38091e+06	2.39769e+06	2.87984	1.73631	0.602919
High	Master Protein	Q08257	Quinone oxidoreductase [OS=Homo sapiens]	0	FALSE		Homo sapiens	18.28	19	5	10	5	1	329	35.2	8.44	27.82	5		Pf00107, Pf08240, Pf13602	1429	ENSG00000116791.13	CRYZ	3967.44	3967.44	38868	67480.1	1	1.73613	1.73613
High	Master Protein	P26373-1	60S ribosomal protein L13 [OS=Homo sapiens]	0	FALSE		Homo sapiens	92.712	58	18	253	18	1	211	24.2	11.65	455.71	18		Pf01294	6137	ENSG00000167526.13	RPL13	5.04279e+06	1.52572e+07	9.44386e+06	1.63051e+07	3.02555	1.72653	0.570649
Medium	Master Protein	Q9Y5V0	Zinc finger protein 706 [OS=Homo sapiens]	0.011	FALSE		Homo sapiens	3.79	14	1	5	1	1	76	8.5	10.01	5.63	1		Pf12874	51123	ENSG00000120963.11	ZNF706	30964	3967.44	92696.5	159950	0.128131	1.72552	13.4669
High	Master Protein	P62979	Ubiquitin-40S ribosomal protein S27a [OS=Homo sapiens]	0	TRUE		Homo sapiens	138.642	74	17	686	6	1	156	18	9.64	1510.8	17	Autophagy;Ubiquitination	Pf00240, Pf01599, Pf11976, Pf13019, Pf13881, Pf14560	6233	ENSG00000143947.13	RPS27A	8.15715e+06	1.47842e+07	9.12897e+06	1.5744e+07	1.81243	1.72463	0.951556
High	Master Protein	Q9H9B4	Sideroflexin-1 [OS=Homo sapiens]	0	FALSE		Homo sapiens	78.122	56	12	66	10	1	322	35.6	9.07	161.82	12		Pf03820	94081	ENSG00000164466.12	SFXN1	1.28884e+06	3.25956e+06	850075	1.46306e+06	2.52906	1.72109	0.680527
High	Master Protein	Q02878	60S ribosomal protein L6 [OS=Homo sapiens]	0	FALSE		Homo sapiens	99.478	54	20	267	20	1	288	32.7	10.58	554.64	20		Pf01159, Pf03868	6128	ENSG00000089009.15	RPL6	8.75503e+06	2.22436e+07	1.59702e+07	2.74785e+07	2.54067	1.72061	0.677228
High	Master Protein	P16615	Sarcoplasmic/endoplasmic reticulum calcium ATPase 2 [OS=Homo sapiens]	0	FALSE		Homo sapiens	98.447	27	19	79	19	1	1042	114.7	5.34	221.49	19		Pf00122, Pf00689, Pf00690, Pf00702, Pf08282, Pf12710, Pf13246	488	ENSG00000174437.16	ATP2A2	127896	142288	141088	242670	1.11253	1.71999	1.54601
Medium	Master Protein	A8MTJ6	Forkhead box protein I3 [OS=Homo sapiens]	0.042	FALSE		Homo sapiens	2.013	2	1	1	1	1	420	43.3	8.29	1.63	1		Pf00250	344167	ENSG00000214336.4	FOXI3	3967.44	3967.44	92659.5	159267	1	1.71884	1.71884
High	Master Protein	P05023	Sodium/potassium-transporting ATPase subunit alpha-1 [OS=Homo sapiens]	0	FALSE		Homo sapiens	190.932	39	32	164	32	1	1023	112.8	5.49	433.52	32	Chaperone	Pf00122, Pf00689, Pf00690, Pf00702, Pf08282, Pf12710, Pf13246	476	ENSG00000163399.15	ATP1A1	1.12975e+06	2.52451e+06	1.50603e+06	2.58845e+06	2.23457	1.71873	0.769155
High	Master Protein	Q9NX63	MICOS complex subunit MIC19 [OS=Homo sapiens]	0	FALSE		Homo sapiens	26.961	26	6	20	6	1	227	26.1	8.28	44.14	6		Pf05300, Pf06747	54927	ENSG00000106554.11	CHCHD3	27622.8	122060	251173	431213	4.41882	1.7168	0.38852
High	Master Protein	Q9Y5M8	signal recognition particle receptor subunit beta [OS=Homo sapiens]	0	FALSE		Homo sapiens	34.754	33	8	24	8	1	271	29.7	9.04	62.02	8		Pf00009, Pf00025, Pf01926, Pf02421, Pf09439	58477	ENSG00000144867.11	SRPRB	3967.44	3967.44	321389	551329	1	1.71546	1.71546
High	Master Protein	O75818-1	Ribonuclease P protein subunit p40 [OS=Homo sapiens]	0	FALSE		Homo sapiens	10.565	10	4	18	4	1	363	41.8	6.67	22.74	4		Pf08584	10799	ENSG00000124787.13	RPP40	664194	1.25332e+06	532830	913309	1.88698	1.71407	0.908366
Medium	Master Protein	P53680	AP-2 complex subunit sigma [OS=Homo sapiens]	0.048	FALSE		Homo sapiens	1.943	5	1	3	1	1	142	17	6.18	0	1	Vacuole;Lysosome	Pf01217	1175	ENSG00000042753.11	AP2S1	38656.1	162554	111646	191307	4.20513	1.71351	0.407481
High	Master Protein	P53621-2	Isoform 2 of Coatomer subunit alpha [OS=Homo sapiens]	0	FALSE		Homo sapiens	88.166	26	22	79	22	1	1233	139.2	7.59	185.93	22		Pf00400, Pf04053, Pf06957	1314	ENSG00000122218.14	COPA	3967.44	215918	141093	241562	54.4225	1.71207	0.0314589
High	Master Protein	P21796	voltage-dependent anion-selective channel protein 1 [OS=Homo sapiens]	0	FALSE		Homo sapiens	118.007	74	15	151	14	1	283	30.8	8.54	475.68	15	Autophagy	Pf01459	7416	ENSG00000213585.10	VDAC1	151637	238962	202856	347139	1.57588	1.71126	1.08591
High	Master Protein	P27797	Calreticulin [OS=Homo sapiens]	0	FALSE		Homo sapiens	207.504	77	25	257	25	1	417	48.1	4.44	749.96	25	Ubiquitination;Chaperone	Pf00262	811	ENSG00000179218.13	CALR	3967.44	189081	73919.6	126443	47.6581	1.71055	0.0358922
High	Master Protein	P05387	60S acidic ribosomal protein P2 [OS=Homo sapiens]	0	FALSE		Homo sapiens	73.985	81	9	82	9	1	115	11.7	4.54	270.52	9		Pf00428	6181	ENSG00000177600.8	RPLP2	70757.4	153515	507585	866863	2.1696	1.70782	0.787157
High	Master Protein	P42696	RNA-binding protein 34 [OS=Homo sapiens]	0	FALSE		Homo sapiens	20.188	17	6	22	6	1	430	48.5	10.11	42.25	6		Pf00076, Pf14259	23029	ENSG00000188739.14	RBM34	550955	1.50698e+06	257448	439263	2.73521	1.70622	0.623798
High	Master Protein	P38606	V-type proton ATPase catalytic subunit A [OS=Homo sapiens]	0	FALSE		Homo sapiens	63.203	32	15	55	15	1	617	68.3	5.52	115.25	15	Vacuole;Lysosome;Autophagy	Pf00006, Pf00306, Pf02874	523	ENSG00000114573.9	ATP6V1A	3967.44	3967.44	199275	339355	1	1.70295	1.70295
High	Master Protein	Q15417	Calponin-3 [OS=Homo sapiens]	0	FALSE		Homo sapiens	65.524	60	12	75	11	1	329	36.4	6.05	169.48	12		Pf00307, Pf00402	1266	ENSG00000117519.15	CNN3	122805	581206	746328	1.27001e+06	4.73275	1.70167	0.359552
High	Master Protein	O43818	U3 small nucleolar RNA-interacting protein 2 [OS=Homo sapiens]	0	FALSE		Homo sapiens	54.86	29	14	75	14	1	475	51.8	7.85	143.98	14		Pf00400	9136	ENSG00000114767.6	RRP9	3.16238e+06	7.30841e+06	1.81668e+06	3.08314e+06	2.31105	1.69713	0.734357
High	Master Protein	Q8NBS9-1	Thioredoxin domain-containing protein 5 [OS=Homo sapiens]	0	FALSE		Homo sapiens	84.082	38	14	67	14	1	432	47.6	5.97	165.75	14	Vacuole;Lysosome	Pf00085, Pf13098, Pf13905	81567	ENSG00000239264.8	TXNDC5	3967.44	3967.44	113745	192783	1	1.69487	1.69487
High	Master Protein	Q96KB5-2	Isoform 2 of Lymphokine-activated killer T-cell-originated protein kinase [OS=Homo sapiens]	0.006	FALSE		Homo sapiens	5.107	8	2	3	2	1	333	37.2	5.12	4.8	2	Ubiquitination	Pf00069, Pf07714	55872	ENSG00000168078.9	PBK	3967.44	3967.44	48587	82270.2	1	1.69326	1.69326
High	Master Protein	Q9UJZ1	Stomatin-like protein 2, mitochondrial [OS=Homo sapiens]	0	FALSE		Homo sapiens	96.303	61	15	98	15	1	356	38.5	7.39	286.7	15		Pf01145	30968	ENSG00000165283.15	STOML2	3967.44	200394	640379	1.08398e+06	50.5096	1.69271	0.0335126
High	Master Protein	P62861	40S ribosomal protein S30 [OS=Homo sapiens]	0	FALSE		Homo sapiens	15.859	34	4	46	4	1	59	6.6	12.15	87.78	4		Pf04758	2197		FAU	5.6973e+06	1.31224e+07	6.37322e+06	1.07703e+07	2.30327	1.68993	0.733706
High	Master Protein	O75935	Dynactin subunit 3 [OS=Homo sapiens]	0	FALSE		Homo sapiens	11.759	23	3	12	3	1	186	21.1	5.47	27.85	3		Pf07426	11258	ENSG00000137100.15	DCTN3	80749.5	3967.44	326690	550800	0.0491327	1.68601	34.3153
High	Master Protein	Q92572	AP-3 complex subunit sigma-1 [OS=Homo sapiens]	0.002	FALSE		Homo sapiens	7.916	13	2	10	2	1	193	21.7	5.39	20.02	2		Pf01217	1176	ENSG00000177879.15	AP3S1	56521.8	149195	133282	223939	2.63961	1.68018	0.636528
Medium	Master Protein	Q9NRC6	Spectrin beta chain, non-erythrocytic 5 [OS=Homo sapiens]	0.046	FALSE		Homo sapiens	1.986	0	1	4	1	1	3674	416.5	6.65	1.63	1		Pf00169, Pf00307, Pf00435, Pf11971, Pf15410	51332	ENSG00000137877.9	SPTBN5	122329	332203	206603	346980	2.71564	1.67945	0.618436
High	Master Protein	Q16186	Proteasomal ubiquitin receptor ADRM1 [OS=Homo sapiens]	0	FALSE		Homo sapiens	21.616	14	5	21	5	1	407	42.1	5.07	50.34	5	Ubiquitination	Pf04683	11047	ENSG00000130706.12	ADRM1	3967.44	122385	95342.2	159493	30.8473	1.67285	0.0542299
High	Master Protein	P16152	Carbonyl reductase [NADPH] 1 [OS=Homo sapiens]	0	FALSE		Homo sapiens	13.141	16	3	8	3	1	277	30.4	8.32	19.64	3		Pf00106, Pf01370, Pf08659, Pf13561	873; 54093	ENSG00000159228.12	CBR1; SETD4	48597.4	3967.44	142770	238764	0.0816391	1.67237	20.4849
High	Master Protein	Q9P0L0	vesicle-associated membrane protein-associated protein A [OS=Homo sapiens]	0	FALSE		Homo sapiens	66.653	52	11	78	10	1	249	27.9	8.62	182.37	11	Vacuole;Lysosome	Pf00635	9218	ENSG00000101558.13	VAPA	542421	910031	430967	719347	1.67772	1.66915	0.994888
High	Master Protein	P62081	40S ribosomal protein S7 [OS=Homo sapiens]	0	FALSE		Homo sapiens	90.349	64	14	127	14	1	194	22.1	10.1	351.45	14	Ubiquitination	Pf01251	6201	ENSG00000171863.12	RPS7	3550195	7.17304e+06	7.82584e+06	1.30051e+07	2.02046	1.66181	0.82249
High	Master Protein	Q8NEJ9	neuroguidin [OS=Homo sapiens]	0	FALSE		Homo sapiens	23.698	19	5	27	5	1	315	35.9	9.57	50.44	5		Pf04000	25983	ENSG00000129460.15	NGDN	1.43475e+06	3.05592e+06	561927	932290	2.12993	1.65909	0.778944
High	Master Protein	P67809	Nuclease-sensitive element-binding protein 1 [OS=Homo sapiens]	0	FALSE		Homo sapiens	124.865	55	19	158	13	1	324	35.9	9.88	510.03	19		Pf00313	4904	ENSG00000065978.18	YBX1	23704.2	131114	976746	1.62028e+06	5.53124	1.65886	0.299908
High	Master Protein	O15212	Prefoldin subunit 6 [OS=Homo sapiens]	0.002	FALSE		Homo sapiens	9.239	20	3	11	3	1	129	14.6	8.88	22.92	3	Ubiquitination;Chaperone	Pf01920, Pf15499	10471	ENSG00000204220.11; ENSG00000237335.8; ENSG00000224782.8; ENSG00000235692.8; ENSG00000206283.10	PFDN6	91334.4	254947	428463	710616	2.79136	1.65852	0.594163
High	Master Protein	P57678	Gem-associated protein 4 [OS=Homo sapiens]	0	FALSE		Homo sapiens	10.464	6	4	10	4	1	1058	120	6.04	17.39	4			50628	ENSG00000179409.10	GEMIN4	353448	1.17077e+06	736272	1.21995e+06	3.31243	1.65692	0.500214
High	Master Protein	Q99439	Calponin-2 [OS=Homo sapiens]	0	FALSE		Homo sapiens	37.58	36	8	30	7	1	309	33.7	7.33	72.28	8		Pf00307, Pf00402	1265	ENSG00000064666.14	CNN2	3967.44	211586	102335	169311	53.3305	1.65448	0.0310232
High	Master Protein	P25398	40S ribosomal protein S12 [OS=Homo sapiens]	0	FALSE		Homo sapiens	71.315	61	10	139	10	1	132	14.5	7.21	338.64	10		Pf01248	6206	ENSG00000112306.7	RPS12	790967	1.9125e+06	2.42599e+06	4.01158e+06	2.41793	1.65358	0.683884
High	Master Protein	P62888	60S ribosomal protein L30 [OS=Homo sapiens]	0	FALSE		Homo sapiens	45.444	67	7	85	7	1	115	12.8	9.63	203.45	7		Pf01248	6156	ENSG00000156482.10	RPL30	1.57536e+06	3.40305e+06	2.90741e+06	4.79434e+06	2.16018	1.64901	0.763365
Medium	Master Protein	Q5JU85-2	Isoform 2 of IQ motif and SEC7 domain-containing protein 2 [OS=Homo sapiens]	0.011	FALSE		Homo sapiens	3.642	1	2	3	2	1	1488	162.7	8.56	1.84	2		Pf01369, Pf06005	23096	ENSG00000124313.13	IQSEC2	94503	217993	309356	508275	2.30673	1.64301	0.712268
High	Master Protein	Q9Y5J1	U3 small nucleolar RNA-associated protein 18 homolog [OS=Homo sapiens]	0	FALSE		Homo sapiens	51.846	30	11	54	11	1	556	62	8.76	119.23	11			51096	ENSG00000011260.13	UTP18	1.91124e+06	4.68996e+06	865793	1.41769e+06	2.45388	1.63745	0.667289
High	Master Protein	O95721	Synaptosomal-associated protein 29 [OS=Homo sapiens]	0.002	FALSE		Homo sapiens	6.874	13	3	11	3	1	258	29	5.81	13.9	3	Vacuole;Lysosome;Autophagy	Pf00835, Pf05739	9342	ENSG00000099940.11	SNAP29	24234	3967.44	41394.6	67731.7	0.163714	1.63625	9.99453
High	Master Protein	Q969X6	U3 small nucleolar RNA-associated protein 4 homolog [OS=Homo sapiens]	0	FALSE		Homo sapiens	65.137	25	16	103	16	1	686	76.8	8.85	147.72	16		Pf00400, Pf07433	84916	ENSG00000141076.17	CIRH1A; UTP4	4.7819e+06	1.06457e+07	2.51835e+06	4.11467e+06	2.22624	1.63387	0.733914
Medium	Master Protein	Q96G23	Ceramide synthase 2 [OS=Homo sapiens]	0.017	FALSE		Homo sapiens	2.783	2	1	2	1	1	380	44.8	8.98	3.96	1		Pf03798	29956	ENSG00000143418.19	CERS2	3967.44	3967.44	39956.9	65271.2	1	1.63354	1.63354
High	Master Protein	P46087-4	Isoform 4 of Probable 28S rRNA (cytosine(4447)-C(5))-methyltransferase [OS=Homo sapiens]	0	FALSE		Homo sapiens	109.967	36	27	192	27	1	845	92.8	9.19	362.04	27		Pf01189, Pf12847, Pf13900	4839	ENSG00000111641.11	NOP2	1.10706e+07	2.78717e+07	5.4247e+06	8.84644e+06	2.51764	1.63077	0.647739
High	Master Protein	P62249	40S ribosomal protein S16 [OS=Homo sapiens]	0	FALSE		Homo sapiens	40.805	64	10	98	10	1	146	16.4	10.21	176.95	10		Pf00380	6217	ENSG00000105193.8	RPS16	3.32074e+06	8.72186e+06	5.91042e+06	9.6276e+06	2.62649	1.62892	0.62019
High	Master Protein	Q14157-5	Isoform 5 of Ubiquitin-associated protein 2-like [OS=Homo sapiens]	0	FALSE		Homo sapiens	56.606	20	13	48	13	1	1104	116.6	7.02	130.1	13		Pf00627, Pf12478, Pf14555	9898		UBAP2L	42783	3967.44	242403	392661	0.092734	1.61987	17.4679
High	Master Protein	Q9UBM7	7-dehydrocholesterol reductase [OS=Homo sapiens]	0	FALSE		Homo sapiens	14.485	11	4	14	4	1	475	54.5	8.7	29.97	4		Pf01222	1717	ENSG00000172893.15	DHCR7	31894.9	177694	123032	199030	5.57122	1.61771	0.290369
High	Master Protein	P62269	40S ribosomal protein S18 [OS=Homo sapiens]	0	FALSE		Homo sapiens	47.414	53	12	110	12	1	152	17.7	10.99	212.65	12		Pf00416	6222	ENSG00000223367.6; ENSG00000096150.9; ENSG00000235650.6; ENSG00000226225.6; ENSG00000231500.6	RPS18	1.42532e+06	3.49237e+06	4.95512e+06	8.0152e+06	2.45024	1.61756	0.660164
High	Master Protein	Q9Y5A9-1	YTH domain-containing family protein 2 [OS=Homo sapiens]	0.002	FALSE		Homo sapiens	7.376	5	2	7	2	1	579	62.3	8.79	18.44	2		Pf04146	51441	ENSG00000198492.15	YTHDF2	39278.8	3967.44	146878	236934	0.101007	1.61314	15.9705
High	Master Protein	Q15061	WD repeat-containing protein 43 [OS=Homo sapiens]	0	FALSE		Homo sapiens	86.308	35	19	105	19	1	677	74.8	5.57	206.97	19		Pf00400, Pf04003	23160	ENSG00000163811.11	WDR43	5.71163e+06	1.35358e+07	2.97246e+06	4.79434e+06	2.36986	1.61292	0.680596
High	Master Protein	O00233-1	26S proteasome non-ATPase regulatory subunit 9 [OS=Homo sapiens]	0	FALSE		Homo sapiens	21.063	32	6	17	6	1	223	24.7	6.95	41.47	6	Ubiquitination	Pf04495, Pf13180	5715	ENSG00000110801.13	PSMD9	3967.44	205943	317476	510355	51.9082	1.60754	0.0309689
High	Master Protein	Q9Y221-1	60S ribosome subunit biogenesis protein NIP7 homolog [OS=Homo sapiens]	0	FALSE		Homo sapiens	13.743	13	2	10	2	1	180	20.4	8.51	16.99	2		Pf03657	51388	ENSG00000132603.13	NIP7	608558	1.29381e+06	521714	837869	2.12602	1.60599	0.755397
High	Master Protein	Q9Y6C9	Mitochondrial carrier homolog 2 [OS=Homo sapiens]	0	FALSE		Homo sapiens	45.397	42	9	35	9	1	303	33.3	7.97	80.07	9		Pf00153	23788	ENSG00000109919.9	MTCH2	60661.9	199522	118440	189407	3.28909	1.59919	0.486209
High	Master Protein	Q9UNZ2-5	Isoform 3 of NSFL1 cofactor p47 [OS=Homo sapiens]	0	FALSE		Homo sapiens	23.103	24	5	11	5	1	372	40.8	5.15	29.76	5	Vacuole;Autophagy;Ubiquitination	Pf00789, Pf08059, Pf14555	55968	ENSG00000088833.17	NSFL1C	50035.2	79090.3	143527	229079	1.58069	1.59607	1.00973
Medium	Master Protein	Q15555	Microtubule-associated protein RP/EB family member 2 [OS=Homo sapiens]	0.018	FALSE		Homo sapiens	2.716	6	1	3	1	1	327	37	5.57	4.53	1		Pf00307, Pf03271	10982	ENSG00000166974.12	MAPRE2	3967.44	95928.3	28687.9	45765.5	24.1789	1.59529	0.0659786
High	Master Protein	O00567	Nucleolar protein 56 [OS=Homo sapiens]	0	FALSE		Homo sapiens	118.545	52	24	145	24	1	594	66	9.19	319.34	24		Pf01798, Pf08060, Pf08156	10528	ENSG00000101361.16	NOP56	7.34793e+06	1.80474e+07	3.4866e+06	5.56033e+06	2.45612	1.59477	0.649306
High	Master Protein	Q9H6W3	Bifunctional lysine-specific demethylase and histidyl-hydroxylase NO66 [OS=Homo sapiens]	0.002	FALSE		Homo sapiens	8.169	5	3	4	3	1	641	71	6.46	5.42	3		Pf08007, Pf13621	79697	ENSG00000170468.7	C14orf169; RIOX1	261764	360128	93905.2	149748	1.37577	1.59467	1.15911
High	Master Protein	P25787	Proteasome subunit alpha type-2 [OS=Homo sapiens]	0	FALSE		Homo sapiens	59.514	61	11	70	11	1	234	25.9	7.43	156.25	11	Ubiquitination	Pf00227, Pf10584	5683	ENSG00000256646.7; ENSG00000106588.10	PSMA2	695728	1.56356e+06	3.73949e+06	5.95441e+06	2.24737	1.59231	0.70852
High	Master Protein	Q9NRN7	L-aminoadipate-semialdehyde dehydrogenase-phosphopantetheinyl transferase [OS=Homo sapiens]	0	FALSE		Homo sapiens	13.807	19	5	12	5	1	309	35.8	6.8	20.08	5		Pf01648	60496	ENSG00000149313.10	AASDHPPT	43549.2	385143	120317	191570	8.84386	1.5922	0.180035
High	Master Protein	Q8N5K1	CDGSH iron-sulfur domain-containing protein 2 [OS=Homo sapiens]	0.003	FALSE		Homo sapiens	6.066	19	2	3	2	1	135	15.3	9.61	6.98	2	Autophagy	Pf09360, Pf10660	493856	ENSG00000145354.9	CISD2	3967.44	3967.44	41894.7	66535.6	1	1.58817	1.58817
High	Master Protein	Q9NR50-1	Translation initiation factor eIF-2B subunit gamma [OS=Homo sapiens]	0	FALSE		Homo sapiens	17.145	18	5	12	5	1	452	50.2	6.47	27.13	5		Pf00483, Pf02348, Pf12804	8891	ENSG00000070785.16	EIF2B3	3967.44	3967.44	52727.8	83733.7	1	1.58804	1.58804
High	Master Protein	P61160-1	Actin-related protein 2 [OS=Homo sapiens]	0	FALSE		Homo sapiens	49.148	26	9	44	9	1	394	44.7	6.74	94.3	9	Vacuole;Lysosome	Pf00022	10097	ENSG00000138071.13	ACTR2	375220	799037	1.23165e+06	1.95368e+06	2.12952	1.58623	0.744878
High	Master Protein	Q00688	peptidyl-prolyl cis-trans isomerase FKBP3 [OS=Homo sapiens]	0	FALSE		Homo sapiens	71.355	57	14	80	14	1	224	25.2	9.28	193.78	14	Chaperone	Pf00254	2287	ENSG00000100442.10	FKBP3	516727	658412	1.5066e+06	2.38387e+06	1.2742	1.58228	1.24179
High	Master Protein	O75821	Eukaryotic translation initiation factor 3 subunit G [OS=Homo sapiens]	0	FALSE		Homo sapiens	57.003	45	12	55	12	1	320	35.6	6.13	129.08	12		Pf00076, Pf12353, Pf13893, Pf14259	8666	ENSG00000130811.11	EIF3G	327276	166477	910265	1.44029e+06	0.508673	1.58227	3.11059
High	Master Protein	P62841	40S ribosomal protein S15 [OS=Homo sapiens]	0	FALSE		Homo sapiens	59.51	56	5	75	5	1	145	17	10.39	196.98	5		Pf00203	6209	ENSG00000115268.9	RPS15	271537	702560	787549	1.2456e+06	2.58735	1.58162	0.611291
High	Master Protein	P47914	60S ribosomal protein L29 [OS=Homo sapiens]	0	FALSE		Homo sapiens	19.773	23	5	57	5	1	159	17.7	11.66	153.02	5		Pf01779	6159	ENSG00000162244.10	RPL29	2.66655e+06	5.99612e+06	4.65766e+06	7.36564e+06	2.24864	1.5814	0.703271
High	Master Protein	Q9UKY7	Protein CDV3 homolog [OS=Homo sapiens]	0	FALSE		Homo sapiens	38.169	49	5	27	5	1	258	27.3	6.4	88.59	5		Pf15359	55573	ENSG00000091527.15	CDV3	3967.44	3967.44	69028.3	109140	1	1.58109	1.58109
[truncated: 1,621 more rows]

## Sheet: rep2 long version
Protein FDR Confidence: Combined	Accession	Description	Exp. q-value: Combined	Contaminant	Species Map	Sum PEP Score	Coverage [%]	# Peptides	# PSMs	# Unique Peptides	# Protein Groups	# AAs	MW [kDa]	calc. pI	Score Sequest HT: Sequest HT	# Peptides (by Search Engine): Sequest HT	Pfam IDs	Entrez Gene ID	Ensembl Gene ID	Gene Symbol	No Ab, Untreated, n/a, Form, IP	+ Ab, Untreated, n/a, Form, IP	no Ab, 4OHT, n/a, Form, IP	+ Ab, 4OHT, n/a, Form, IP	plus Ab / no Ab, untreated	plus Ab / no Ab with 4OHT	ratio
[truncated: 1,766 more rows]

[truncated: 1 more sheets: summary]
