# Supplementary material for: Genome-wide analysis of DNA-PK-bound MRN cleavage products supports a sequential model of DSB repair pathway choice
Source: Nat Commun. 2023 Sep 16;14:5759. doi: 10.1038/s41467-023-41544-8 (PMC10505227; doi:10.1038/s41467-023-41544-8)
Supplement: Supplementary file 6 — Source Data [file 41467_2023_41544_MOESM6_ESM.xlsx]

## Sheet: Figure 4B
#'chr'	'start'	'end'	phosphoDNA-PK pellet ChIP +4OHT, input influence removed; includes average of 2 replicates, read depth normalized	phosphoDNA-PK GLASS ChIP +4OHT, input influence removed; includes average of 2 replicates, read depth normalized
chr9	14321930	14322938	5.94002	7.38591
chr9	29212298	29213306	12.7072	12.5933
chr9	36258012	36259020	22.0408	27.749
chr9	70971139	70972147	7.71548	6.63393
chr9	91933437	91934445	20.2393	15.5466
chr9	101469234	101470242	2.93748	2.35813
chr9	112541850	112542858	3.50865	5.37698
chr9	127531604	127532612	4.08862	5.89286
chr9	127904985	127905993	3.43083	3.42163
chr9	130692669	130693677	10.0977	21.1111
chr9	130888906	130889914	6.61322	11.4355
chr9	137217575	137218583	2.23923	4.81746
chr9	139093195	139094203	3.17697	1.88988
chr9	140352117	140353125	4.03707	3.45536
chr17	1627952	1628960	2.29151	3.19048
chr17	3599187	3600195	2.45835	4.5248
chr17	4269022	4270030	10.0435	8.63194
chr17	4938550	4939558	1.56773	3.76587
chr17	5389719	5390727	12.2131	24.2897
chr17	5973461	5974469	2.14024	1.83631
chr17	7382022	7383030	3.60787	6.11706
chr17	20945799	20946807	14.7566	20.9206
chr17	29248536	29249544	4.37946	2.12103
chr17	37618786	37619794	6.58158	7.85913
chr17	38136971	38137979	14.6407	21.5863
chr17	38255903	38256911	10.7406	8.15675
chr17	42440433	42441441	5.76909	11.4067
chr17	57183795	57184803	53.9956	81.371
chr17	61850354	61851362	16.4332	19.247
chr17	71640723	71641731	9.39198	3.47718
chr17	80230609	80231617	7.48161	11.3591
chr17	80250339	80251347	24.5771	43.2966
chrX	198820	199828	0.66554	2.56448
chrX	1510170	1511178	7.02738	11.6895
chrX	37003883	37004891	1.721	2.22619
chrX	45365892	45366900	5.63578	7.02877
chrX	48814182	48815190	6.01485	11.4504
chrX	53110925	53111933	3.43605	7.17659
chrX	72782601	72783609	5.54466	9.56647
chrX	125299576	125300584	2.15573	3.88095
chrX	149861964	149862972	3.3762	4.35714
chrX	153060038	153061046	6.81797	7.43849
chrX	153718377	153719385	1.25884	4.4623
chr20	1207114	1208122	3.79308	2.92361
chr20	2853679	2854687	6.81448	9.24405
chr20	4667006	4668014	3.95458	4.34821
chr20	20032423	20033431	8.74682	5.15476
chr20	26189372	26190380	4.15423	1.50893
chr20	30945811	30946819	16.7109	22.3532
chr20	32031585	32032593	4.25159	5.86111
chr20	37359767	37360775	12.3438	10.369
chr20	42086616	42087624	22.8716	29.1567
chr20	62129696	62130704	1.98271	4.98413
chr8	356198	357206	0.657008	1.9375
chr8	8243240	8244248	4.37909	3.26091
chr8	17941311	17942319	7.21795	7.14782
chr8	22422970	22423978	4.75654	5.83532
chr8	23386549	23387557	8.29427	6.35615
chr8	31497337	31498345	3.52067	2.6756
chr8	66545846	66546854	8.15983	7.18452
chr8	116680130	116681138	2.76637	7.60813
chr8	122709411	122710419	6.2493	3.26786
chr8	124780708	124781716	12.1106	11.002
chr8	144999725	145000733	43.4484	25.6131
chr8	145044050	145045058	4.05825	5.95833
chr3	39850469	39851477	8.5585	6.29861
chr3	52231661	52232669	21.1173	31.5466
chr3	57560136	57561144	7.51169	6.3502
chr3	69418984	69419992	2.20992	1.5873
chr3	98617663	98618671	21.0395	11.8671
chr3	99536463	99537471	17.6056	14.752
chr3	123012308	123013316	4.15928	2.61806
chr3	128399993	128401001	6.03077	4.69246
chr3	156877248	156878256	8.08035	15.7292
chr3	171757108	171758116	6.62208	5.50298
chr3	178866036	178867044	6.65941	3.98512
chr3	195423304	195424312	18.0173	14.9782
chr3	196594480	196595488	9.59641	8.06746
chr21	22369944	22370952	2.90033	5.54762
chr21	33245017	33246025	12.6282	11.4673
chr21	38738242	38739250	1.10937	4.36012
chr21	46221288	46222296	18.3702	16.6419
chr12	1801546	1802554	11.7918	9.53075
chr12	4140818	4141826	12.4794	5.19544
chr12	8146552	8147560	9.71542	4.63492
chr12	13154216	13155224	15.651	10.3284
chr12	22093487	22094495	7.42236	4.47718
chr12	76425165	76426173	18.4434	11.496
chr12	102223676	102224684	2.24828	1.16468
chr12	112507298	112508306	6.71355	7.88988
chr12	121974556	121975564	9.05573	12.996
chr12	122258386	122259394	5.46685	7.8502
chr12	123704189	123705197	6.83725	5.93452
chr12	130091379	130092387	3.54392	5.05853
chr12	130388237	130389245	2.8442	1.72321
chr19	2455491	2456499	26.1382	18.8254
chr19	2455592	2456600	26.9968	19.2272
chr19	2456094	2457102	19.266	23.0685
chr19	3952173	3953181	2.55188	3.25992
chr19	5649921	5650929	13.0303	10.4702
chr19	10229999	10231007	8.28111	10.0823
chr19	12903409	12904417	5.18094	9.62401
chr19	30018986	30019994	9.17797	10.0526
chr19	37328608	37329616	4.64638	8.98413
chr19	38826825	38827833	4.98602	3.2381
chr19	40697556	40698564	3.70938	3.0754
chr19	41903241	41904249	9.17302	7.6131
chr19	42497354	42498362	5.02261	6.87996
chr19	45931578	45932586	9.04976	11.4355
chr19	46768282	46769290	5.00167	4.09425
chr14	23475460	23476468	6.85019	6.2252
chr14	29254106	29255114	6.5009	4.73016
chr14	52030140	52031148	58.6684	30.2232
chr14	53161855	53162863	12.3757	9.25397
chr14	53162761	53163769	5.42995	3.95833
chr14	53245008	53246016	10.0439	10.3343
chr14	54955324	54956332	13.2881	15.4643
chr14	63512004	63513012	8.14278	7.73909
chr14	63863668	63864676	27.0681	8.34325
chr14	73030160	73031168	5.07045	3.74702
chr14	73465583	73466591	12.6946	6.02877
chr14	76044590	76045598	3.53953	2.62004
chr14	84665609	84666617	4.49908	1.54861
chr14	96505531	96506539	2.67322	2.14484
chr14	105473380	105474388	13.6054	12.3462
chr16	1068860	1069868	2.33298	2.2252
chr16	1542999	1544007	3.01722	4.75
chr16	56965908	56966916	5.25837	9.5248
chr16	71928835	71929843	5.00625	9.53968
chr16	87984767	87985775	2.33755	5.75893
chr16	89118456	89119464	1.80076	3.00496
chr15	30918611	30919619	9.87564	4.67758
chr15	32908000	32909008	10.0711	6.57837
chr15	59224788	59225796	10.729	9.36706
chr15	69111619	69112627	16.3184	12.001
chr15	72767169	72768177	6.39488	6.94048
chr15	91565515	91566523	4.17472	2.33631
chr15	92396437	92397445	3.93304	3.65377
chr4	2060184	2061192	2.50288	6.37401
chr4	13547741	13548749	4.54135	2.50992
chr4	15003622	15004630	4.1894	6.30159
chr4	39791871	39792879	7.67508	4.02183
chr4	42399150	42400158	4.04935	2.71329
chr4	46994909	46995917	3.61344	3.67956
chr4	48496155	48497163	10.808	7.42758
chr4	83933785	83934793	9.55395	16.0337
chr4	102268087	102269095	4.81339	5.62202
chr4	147442307	147443315	2.82958	1.52976
chr4	156588617	156589625	3.36477	2.22619
chr4	164264591	164265599	2.25533	1.20536
chr4	178363074	178364082	7.24575	11.1022
chr10	1778283	1779291	0.628464	0.337302
chr10	3110476	3111484	7.03724	5.97718
chr10	3825814	3826822	11.681	9.10417
chr10	6245603	6246611	7.28252	4.1002
chr10	17658200	17659208	6.33231	4.83333
chr10	20104200	20105208	2.64624	3.55952
chr10	23728607	23729615	6.42273	5.03869
chr10	76584402	76585410	3.64149	5.46925
chr10	81586089	81587097	8.74174	6.92956
chr10	94050513	94051521	7.603	9.83929
chr10	121338258	121339266	16.7301	6.70536
chr10	131770291	131771299	2.91702	2.5744
chr1	2322332	2323340	6.54193	4.26091
chr1	2984655	2985663	1.41237	1.07044
chr1	9648944	9649952	10.8506	13.5813
chr1	9711364	9712372	4.10529	3.49901
chr1	14075680	14076688	9.47455	7.20933
chr1	14924721	14925729	2.28611	2.71528
chr1	15479842	15480850	4.31176	3.87996
chr1	19811653	19812661	3.96304	6.01885
chr1	25572553	25573561	16.4939	11.0268
chr1	40974142	40975150	13.6731	19.747
chr1	89458095	89459103	18.1315	37.8175
chr1	92197573	92198581	7.36456	5.20933
chr1	110036198	110037206	21.0085	23.7321
chr1	110527073	110528081	9.93478	9.75198
chr1	112390284	112391292	2.76998	1.11111
chr1	167789625	167790633	5.07764	8.86706
chr1	181073459	181074467	7.10988	5.82639
chr1	192513930	192514938	3.68307	3.55556
chr1	203830924	203831932	6.22746	10.0625
chr1	204379951	204380959	8.91684	13.5089
chr1	208416286	208417294	4.11043	4.29266
chr1	224032146	224033154	8.27792	6.62599
chr1	224517403	224518411	7.62194	4.78968
chr1	228327579	228328587	6.78482	6.19147
chr1	231003732	231004740	4.98958	7.07837
chr1	242687277	242688285	5.15329	2.93552
chr13	24734407	24735415	5.58227	3.63492
chr13	99738330	99739338	4.1156	4.2371
chr13	105238050	105239058	5.75963	6.95437
chr13	114894157	114895165	11.1838	8.21032
chr6	13924759	13925767	1.99091	1.94544
chr6	16128537	16129545	2.10152	5.25
chr6	20211819	20212827	3.15983	2.43155
chr6	21594203	21595211	6.7316	3.57937
chr6	26659658	26660666	4.05125	5.81548
chr6	27144865	27145873	8.42159	5.64782
chr6	27661399	27662407	4.94028	3.29762
chr6	31104926	31105934	2.02131	3.32639
chr6	37321310	37322318	7.30543	8.88988
chr6	40555332	40556340	4.82961	2.07143
chr6	49917081	49918089	7.13133	13.3224
chr6	53223178	53224186	7.83861	6.60714
chr6	67703519	67704527	5.17804	7.32738
chr6	75915450	75916458	6.6536	7.20536
chr6	90347685	90348693	14.3076	18.8819
chr6	135818846	135819854	9.63548	13.505
chr6	144607067	144608075	12.0661	9.75694
chr6	149887604	149888612	10.1988	9.55456
chr6	170524518	170525526	3.05342	1.62798
chr22	18482998	18484006	5.43504	3.9375
chr22	20790140	20791148	11.2895	6.35317
chr22	20849806	20850814	8.97296	13.128
chr22	38863600	38864608	17.0498	20.8849
chr22	39919246	39920254	21.2948	29.3631
chr22	40955146	40956154	11.3416	3.64683
chr22	45404463	45405471	3.61823	4.26389
chr11	24517974	24518982	8.0779	11.7698
chr11	35965265	35966273	5.39226	5.49206
chr11	62337587	62338595	11.7807	13.8681
chr11	62454811	62455819	4.74598	4.12401
chr11	65217003	65218011	8.90372	13.881
chr11	67770796	67771804	2.29358	3.38393
chr11	68868275	68869283	5.36794	4.41865
chr11	73309921	73310929	3.28411	3.01687
chr11	75525259	75526267	5.52769	4.93948
chr11	85375153	85376161	14.5412	7.56944
chr11	100557810	100558818	10.3925	7.57639
chr11	110300547	110301555	10.585	6.41071
chr11	110582015	110583023	4.58642	2.49603
chr11	118964548	118965556	15.5024	13.7054
chr11	120195821	120196829	5.50696	3.92956
chr2	5836694	5837702	9.51293	9.76885
chr2	9589003	9590011	5.26639	3.91964
chr2	10219316	10220324	6.36387	4.10615
chr2	11934893	11935901	10.6305	10.0516
chr2	16846344	16847352	4.80218	2.00198
chr2	26280052	26281060	12.4018	4.44444
chr2	32391705	32392713	8.09296	4.60417
chr2	43357837	43358845	7.02684	7.63095
chr2	43452052	43453060	17.6177	10.0645
chr2	54857933	54858941	26.6252	8.19147
chr2	55508599	55509607	22.325	12.7907
chr2	68384247	68385255	17.1366	19.1022
chr2	70994046	70995054	5.40904	2.13988
chr2	74734260	74735268	14.8977	18.0873
chr2	85822092	85823100	9.44837	13.1667
chr2	111878146	111879154	6.23036	3.93948
chr2	120124064	120125072	14.3678	21.4563
chr2	172289396	172290404	5.71929	4.7252
chr2	200322961	200323969	2.68584	3.28075
chr2	201980573	201981581	4.90535	4.41567
chr2	208030226	208031234	24.2724	25.5327
chr2	219124321	219125329	4.07712	2.8879
chr2	242445290	242446298	6.42333	3.09524
chr2	243030064	243031072	4.22266	5.36607
chr7	562279	563287	5.87434	2.6875
chr7	816621	817629	11.0225	2.53075
chr7	907481	908489	23.1732	5.20139
chr7	1183984	1184992	7.78196	5.46726
chr7	2766570	2767578	16.1398	6.59226
chr7	4721628	4722636	17.6391	20.5089
chr7	5387034	5388042	16.9057	9.79861
chr7	6496365	6497373	12.4294	7.5754
chr7	27780680	27781688	12.0609	5.88294
chr7	75807005	75808013	6.8867	7.74306
chr7	76149330	76150338	1.35362	2.36012
chr7	76639265	76640273	9.56807	13.6508
chr7	92157231	92158239	6.81921	8.53175
chr7	92860989	92861997	6.92863	7.22421
chr7	99679006	99680014	9.9463	13.9772
chr7	101458347	101459355	3.83024	4.58631
chr7	101460014	101461022	5.90861	4.54861
chr7	107643269	107644277	4.56737	5.06746
chr7	127743799	127744807	5.99991	5.34722
chr7	152161507	152162515	4.70413	2.41369
chr5	11903268	11904276	4.86773	3.85516
chr5	39424738	39425746	8.77187	5.75893
chr5	56476716	56477724	8.9354	5.70833
chr5	68462349	68463357	12.0809	14.4732
chr5	79783638	79784646	8.71403	9.49702
chr5	87971405	87972413	2.41033	0.988095
chr5	131607939	131608947	9.38845	8.31944
chr5	134734816	134735824	7.40569	5.72321
chr5	136833733	136834741	9.16008	3.58036
chr5	142784548	142785556	13.5345	13.9623
chr5	178012368	178013376	11.435	13.6379
chr5	179719033	179720041	5.99561	3.14286
chr5	179921428	179922436	5.72152	5.57837
chr18	7566211	7567219	13.6077	14.9266
chr18	7567851	7568859	8.0747	6.12698
chr18	19320303	19321311	19.4471	30.7381
chr18	28681321	28682329	4.00517	3.30258
chr18	29598221	29599229	6.87721	4.61508
chr18	48364545	48365553	3.7252	1.1994
chr18	59854523	59855531	4.83471	4.22619
chr18	60191129	60192137	4.43295	4.2371
chr18	76079293	76080301	3.72505	2.47718

## Sheet: Figure 5D
#'chr'	'start'	'end'	CtIP pellet ChIP +4OHT, input influence removed; includes average of 2 replicates, read depth normalized	phosphoDNA-PK GLASS ChIP +4OHT; input influence removed; includes average of 2 replicates, read depth normalized
chr10	81586089	81587097	0.299826	6.92956
chr7	5387034	5388042	0.340511	9.79861
chr19	5649921	5650929	0.594372	10.4702
chr5	179921428	179922436	0.652552	5.57837
chr12	122258386	122259394	0.842532	7.8502
chr2	242445290	242446298	1.07161	3.09524
chr12	112507298	112508306	1.08843	7.88988
chr11	62337587	62338595	1.10631	13.8681
chr3	128399993	128401001	1.24778	4.69246
chr14	105473380	105474388	1.26217	12.3462
chr7	907481	908489	1.34988	5.20139
chr3	57560136	57561144	1.39816	6.3502
chr5	131607939	131608947	1.46883	8.31944
chr5	56476716	56477724	1.50173	5.70833
chr8	356198	357206	1.56124	1.9375
chr11	118964548	118965556	1.57508	13.7054
chr2	219124321	219125329	1.6706	2.8879
chr14	23475460	23476468	1.6976	6.2252
chr12	4140818	4141826	1.74778	5.19544
chr4	46994909	46995917	1.75255	3.67956
chr8	145044050	145045058	1.84065	5.95833
chr7	562279	563287	1.84083	2.6875
chr4	164264591	164265599	1.8631	1.20536
chr18	48364545	48365553	1.98926	1.1994
chr20	62129696	62130704	2.06406	4.98413
chr8	66545846	66546854	2.07895	7.18452
chr11	62454811	62455819	2.1246	4.12401
chr7	816621	817629	2.13257	2.53075
chr12	1801546	1802554	2.13919	9.53075
chr10	1778283	1779291	2.1411	0.337302
chr15	91565515	91566523	2.17446	2.33631
chr7	127743799	127744807	2.23178	5.34722
chr20	4667006	4668014	2.41336	4.34821
chr5	178012368	178013376	2.52256	13.6379
chr2	26280052	26281060	2.6545	4.44444
chr10	20104200	20105208	2.74327	3.55952
chr2	70994046	70995054	2.76841	2.13988
chr9	140352117	140353125	2.83775	3.45536
chrX	198820	199828	2.92354	2.56448
chr5	87971405	87972413	2.93711	0.988095
chr7	6496365	6497373	2.99868	7.5754
chr1	203830924	203831932	3.02121	10.0625
chr14	52030140	52031148	3.04529	30.2232
chr21	38738242	38739250	3.05531	4.36012
chr11	73309921	73310929	3.13195	3.01687
chr22	40955146	40956154	3.15378	3.64683
chr6	170524518	170525526	3.20432	1.62798
chrX	37003883	37004891	3.23434	2.22619
chr3	195423304	195424312	3.24247	14.9782
chr2	111878146	111879154	3.30327	3.93948
chr2	9589003	9590011	3.35432	3.91964
chr22	39919246	39920254	3.36189	29.3631
chr14	73030160	73031168	3.41993	3.74702
chr6	53223178	53224186	3.4476	6.60714
chr11	65217003	65218011	3.52389	13.881
chr10	131770291	131771299	3.57662	2.5744
chr4	39791871	39792879	3.58512	4.02183
chr19	37328608	37329616	3.61296	8.98413
chr18	59854523	59855531	3.70275	4.22619
chr19	3952173	3953181	3.70869	3.25992
chr15	32908000	32909008	3.72854	6.57837
chr12	8146552	8147560	3.73434	4.63492
chr1	14924721	14925729	3.80225	2.71528
chr19	40697556	40698564	3.81982	3.0754
chr9	91933437	91934445	3.83598	15.5466
chr1	2984655	2985663	3.87034	1.07044
chr15	72767169	72768177	3.90974	6.94048
chr8	144999725	145000733	3.96096	25.6131
chr3	171757108	171758116	3.97133	5.50298
chr6	26659658	26660666	3.98425	5.81548
chr7	27780680	27781688	3.9864	5.88294
chr9	14321930	14322938	3.99858	7.38591
chr14	96505531	96506539	4.13614	2.14484
chr11	68868275	68869283	4.18868	4.41865
chr19	12903409	12904417	4.25009	9.62401
chr14	84665609	84666617	4.27477	1.54861
chr17	1627952	1628960	4.34145	3.19048
chr1	112390284	112391292	4.40175	1.11111
chr3	123012308	123013316	4.46147	2.61806
chr1	224517403	224518411	4.60392	4.78968
chr8	122709411	122710419	4.6566	3.26786
chr2	10219316	10220324	4.68	4.10615
chr7	99679006	99680014	4.76903	13.9772
chr2	172289396	172290404	4.77282	4.7252
chr9	127904985	127905993	4.79132	3.42163
chr12	102223676	102224684	4.79999	1.16468
chr16	56965908	56966916	4.83221	9.5248
chr17	3599187	3600195	4.92717	4.5248
chr6	40555332	40556340	4.93244	2.07143
chr18	28681321	28682329	4.96964	3.30258
chr4	147442307	147443315	5.0253	1.52976
chr7	76149330	76150338	5.02937	2.36012
chr1	192513930	192514938	5.05966	3.55556
chr14	63512004	63513012	5.17693	7.73909
chr4	2060184	2061192	5.33112	6.37401
chr7	2766570	2767578	5.50413	6.59226
chr12	123704189	123705197	5.5268	5.93452
chr17	38255903	38256911	5.60391	8.15675
chr6	13924759	13925767	5.67952	1.94544
chr6	31104926	31105934	5.72651	3.32639
chr2	54857933	54858941	5.73076	8.19147
chr10	23728607	23729615	5.88505	5.03869
chr4	15003622	15004630	5.90719	6.30159
chr4	13547741	13548749	5.9171	2.50992
chr5	11903268	11904276	5.93063	3.85516
chr12	22093487	22094495	5.97557	4.47718
chr7	1183984	1184992	6.0276	5.46726
chr5	134734816	134735824	6.03709	5.72321
chr19	46768282	46769290	6.18156	4.09425
chr18	60191129	60192137	6.20433	4.2371
chr17	5973461	5974469	6.24134	1.83631
chr17	37618786	37619794	6.33755	7.85913
chr6	21594203	21595211	6.4995	3.57937
chr8	116680130	116681138	6.56466	7.60813
chr3	156877248	156878256	6.58614	15.7292
chr20	20032423	20033431	6.60489	5.15476
chr12	130388237	130389245	6.61751	1.72321
chr13	99738330	99739338	6.64343	4.2371
chr20	26189372	26190380	6.65852	1.50893
chr3	196594480	196595488	6.78233	8.06746
chrX	153718377	153719385	6.85426	4.4623
chrX	149861964	149862972	6.89319	4.35714
chr1	2322332	2323340	6.90951	4.26091
chr11	110582015	110583023	6.94089	2.49603
chr14	63863668	63864676	6.947	8.34325
chr4	48496155	48497163	6.99293	7.42758
chr2	200322961	200323969	7.00527	3.28075
chrX	1510170	1511178	7.15205	11.6895
chr14	76044590	76045598	7.33135	2.62004
chr10	76584402	76585410	7.35126	5.46925
chr18	76079293	76080301	7.4833	2.47718
chr20	2853679	2854687	7.55649	9.24405
chr5	179719033	179720041	7.59262	3.14286
chr16	1068860	1069868	7.66471	2.2252
chr2	11934893	11935901	7.79039	10.0516
chr2	43452052	43453060	7.90446	10.0645
chr21	22369944	22370952	8.12135	5.54762
chr3	178866036	178867044	8.1991	3.98512
chr1	242687277	242688285	8.19965	2.93552
chr5	39424738	39425746	8.35389	5.75893
chr11	120195821	120196829	8.36425	3.92956
chr16	71928835	71929843	8.38103	9.53968
chr1	181073459	181074467	8.47786	5.82639
chr9	139093195	139094203	8.48469	1.88988
chr13	105238050	105239058	8.50289	6.95437
chr11	35965265	35966273	8.5075	5.49206
chr10	3110476	3111484	8.70812	5.97718
chr2	32391705	32392713	8.73193	4.60417
chr10	121338258	121339266	8.826	6.70536
chr7	152161507	152162515	8.93902	2.41369
chr3	98617663	98618671	8.99959	11.8671
chr7	92157231	92158239	9.05817	8.53175
chr2	55508599	55509607	9.07233	12.7907
chr4	42399150	42400158	9.19414	2.71329
chr14	73465583	73466591	9.22439	6.02877
chr17	29248536	29249544	9.35862	2.12103
chr22	18482998	18484006	9.57236	3.9375
chrX	125299576	125300584	9.79004	3.88095
chr1	110527073	110528081	10.0454	9.75198
chr6	67703519	67704527	10.0752	7.32738
chr16	87984767	87985775	10.1424	5.75893
chr4	156588617	156589625	10.1461	2.22619
chr10	3825814	3826822	10.1678	9.10417
chrX	45365892	45366900	10.2629	7.02877
chr10	17658200	17659208	10.2991	4.83333
chr6	75915450	75916458	10.3451	7.20536
chr7	92860989	92861997	10.4019	7.22421
chr9	101469234	101470242	10.4532	2.35813
chr14	53245008	53246016	10.5236	10.3343
chr10	6245603	6246611	10.7337	4.1002
chr18	29598221	29599229	10.8092	4.61508
chr19	38826825	38827833	10.9547	3.2381
chr16	1542999	1544007	11.4147	4.75
chr3	69418984	69419992	11.4823	1.5873
chr1	14075680	14076688	11.5575	7.20933
chr14	54955324	54956332	11.664	15.4643
chr2	243030064	243031072	11.723	5.36607
chr9	70971139	70972147	11.9779	6.63393
chr22	20790140	20791148	12.2155	6.35317
chr8	17941311	17942319	12.2166	7.14782
chr7	107643269	107644277	12.2395	5.06746
chr4	102268087	102269095	12.3163	5.62202
chrX	53110925	53111933	12.8266	7.17659
chr14	53162761	53163769	13.3284	3.95833
chr17	71640723	71641731	13.5252	3.47718
chr6	16128537	16129545	13.6839	5.25
chr8	8243240	8244248	13.8729	3.26091
chrX	153060038	153061046	14.0022	7.43849
chr2	16846344	16847352	14.3014	2.00198
chr17	7382022	7383030	14.4431	6.11706
chr22	45404463	45405471	14.9865	4.26389
chr4	178363074	178364082	15.137	11.1022
chr5	136833733	136834741	15.2136	3.58036
chr17	4938550	4939558	15.3201	3.76587
chr2	120124064	120125072	15.6547	21.4563
chr6	49917081	49918089	15.7862	13.3224
chr17	80230609	80231617	16.2217	11.3591
chr9	137217575	137218583	16.4309	4.81746
chr6	20211819	20212827	16.7993	2.43155
chr1	208416286	208417294	16.8178	4.29266
chr7	101460014	101461022	16.8977	4.54861
chr6	27661399	27662407	17.1573	3.29762
chr12	76425165	76426173	17.9022	11.496
chr1	19811653	19812661	17.9785	6.01885
chr15	69111619	69112627	18.0143	12.001
chr6	135818846	135819854	18.3259	13.505
chr20	32031585	32032593	18.3711	5.86111
chr2	5836694	5837702	18.675	9.76885
chr11	67770796	67771804	18.7276	3.38393
chr19	10229999	10231007	18.8126	10.0823
chr1	92197573	92198581	18.8137	5.20933
chr14	29254106	29255114	18.8588	4.73016
chr1	204379951	204380959	19.169	13.5089
chr1	25572553	25573561	19.6072	11.0268
chr20	1207114	1208122	19.6986	2.92361
chr9	130888906	130889914	20.6209	11.4355
chr13	24734407	24735415	20.8279	3.63492
chr1	15479842	15480850	20.9792	3.87996
chr19	42497354	42498362	21.2346	6.87996
chr12	130091379	130092387	21.8554	5.05853
chr7	101458347	101459355	21.9039	4.58631
chr2	201980573	201981581	22.5841	4.41567
chr15	92396437	92397445	22.6322	3.65377
chr16	89118456	89119464	22.9637	3.00496
chr11	75525259	75526267	23.2345	4.93948
chr11	110300547	110301555	23.6333	6.41071
chr9	127531604	127532612	24.1078	5.89286
chr8	124780708	124781716	24.2078	11.002
chr22	20849806	20850814	25.1025	13.128
chr8	23386549	23387557	25.5424	6.35615
chr11	24517974	24518982	26.1772	11.7698
chr1	228327579	228328587	26.6282	6.19147
chr14	53161855	53162863	27.074	9.25397
chr2	74734260	74735268	27.3291	18.0873
chr17	61850354	61851362	27.9398	19.247
chr9	112541850	112542858	27.9552	5.37698
chr5	79783638	79784646	28.0584	9.49702
chr6	90347685	90348693	28.2333	18.8819
chr20	37359767	37360775	28.4263	10.369
chrX	72782601	72783609	28.6203	9.56647
chr15	30918611	30919619	28.6358	4.67758
chrX	48814182	48815190	29.0077	11.4504
chr8	22422970	22423978	29.2726	5.83532
chr3	99536463	99537471	29.7687	14.752
chr21	46221288	46222296	30.1337	16.6419
chr4	83933785	83934793	30.8076	16.0337
chr1	40974142	40975150	32.1684	19.747
chr20	30945811	30946819	33.9903	22.3532
chr6	27144865	27145873	34.1278	5.64782
chr1	9711364	9712372	34.147	3.49901
chr9	29212298	29213306	34.8466	12.5933
chr6	37321310	37322318	35.0146	8.88988
chr11	85375153	85376161	35.5435	7.56944
chr17	4269022	4270030	35.6607	8.63194
chr10	94050513	94051521	36.0385	9.83929
chr19	41903241	41904249	36.2948	7.6131
chr8	31497337	31498345	36.5935	2.6756
chr2	68384247	68385255	37.1361	19.1022
chr5	142784548	142785556	37.3374	13.9623
chr7	4721628	4722636	37.3832	20.5089
chr19	30018986	30019994	37.6747	10.0526
chr15	59224788	59225796	38.1997	9.36706
chr1	231003732	231004740	40.1453	7.07837
chr1	224032146	224033154	41.5494	6.62599
chr17	38136971	38137979	41.6692	21.5863
chr3	39850469	39851477	42.1311	6.29861
chr9	130692669	130693677	44.4329	21.1111
chr5	68462349	68463357	44.8579	14.4732
chr17	5389719	5390727	45.2637	24.2897
chr7	75807005	75808013	46.0738	7.74306
chr6	149887604	149888612	46.5444	9.55456
chr7	76639265	76640273	48.7158	13.6508
chr12	13154216	13155224	48.7889	10.3284
chr11	100557810	100558818	49.4552	7.57639
chr13	114894157	114895165	51.2321	8.21032
chr20	42086616	42087624	54.0898	29.1567
chr19	2455491	2456499	54.5181	18.8254
chr1	167789625	167790633	54.6001	8.86706
chr19	45931578	45932586	55.7878	11.4355
chr2	208030226	208031234	57.464	25.5327
chr1	9648944	9649952	57.7907	13.5813
chr6	144607067	144608075	60.077	9.75694
chr19	2455592	2456600	60.8122	19.2272
chr2	43357837	43358845	61.4785	7.63095
chr17	20945799	20946807	64.4002	20.9206
chr19	2456094	2457102	66.8749	23.0685
chr17	42440433	42441441	68.7244	11.4067
chr18	7567851	7568859	70.1865	6.12698
chr2	85822092	85823100	74.9685	13.1667
chr17	80250339	80251347	75.756	43.2966
chr1	110036198	110037206	86.7266	23.7321
chr1	89458095	89459103	87.671	37.8175
chr18	7566211	7567219	92.3567	14.9266
chr18	19320303	19321311	93.445	30.7381
chr21	33245017	33246025	108.216	11.4673
chr9	36258012	36259020	115.997	27.749
chr12	121974556	121975564	144.975	12.996
chr3	52231661	52232669	145.865	31.5466
chr22	38863600	38864608	177.381	20.8849
chr17	57183795	57184803	245.063	81.371

## Sheet: Figure 5E
#'chr'	'start'	'end'	CtIP pellet ChIP +4OHT, input influence removed; includes average of 2 replicates, read depth normalized	phosphoDNA-PK pellet ChIP +4OHT; input influence removed; includes average of 2 replicates, read depth normalized
chr10	81586089	81587097	0.299826	1.4497
chr7	5387034	5388042	0.340511	14.9347
chr19	5649921	5650929	0.594372	31.2993
chr5	179921428	179922436	0.652552	4.90038
chr12	122258386	122259394	0.842532	6.29174
chr2	242445290	242446298	1.07161	8.01052
chr12	112507298	112508306	1.08843	9.06754
chr11	62337587	62338595	1.10631	20.359
chr3	128399993	128401001	1.24778	4.87767
chr14	105473380	105474388	1.26217	35.3761
chr7	907481	908489	1.34988	54.7206
chr3	57560136	57561144	1.39816	10.6363
chr5	131607939	131608947	1.46883	11.1904
chr5	56476716	56477724	1.50173	7.21593
chr8	356198	357206	1.56124	0.225245
chr11	118964548	118965556	1.57508	34.6142
chr2	219124321	219125329	1.6706	3.05617
chr14	23475460	23476468	1.6976	2.11205
chr12	4140818	4141826	1.74778	1.34682
chr4	46994909	46995917	1.75255	1.17955
chr8	145044050	145045058	1.84065	1.15853
chr7	562279	563287	1.84083	0.629278
chr4	164264591	164265599	1.8631	1.35252
chr18	48364545	48365553	1.98926	0.948188
chr20	62129696	62130704	2.06406	0.293703
chr8	66545846	66546854	2.07895	2.85405
chr11	62454811	62455819	2.1246	5.26104
chr7	816621	817629	2.13257	15.3996
chr12	1801546	1802554	2.13919	7.57651
chr10	1778283	1779291	2.1411	0.23165
chr15	91565515	91566523	2.17446	1.7434
chr7	127743799	127744807	2.23178	7.25412
chr20	4667006	4668014	2.41336	2.58829
chr5	178012368	178013376	2.52256	0.398291
chr2	26280052	26281060	2.6545	17.7872
chr10	20104200	20105208	2.74327	0.742777
chr2	70994046	70995054	2.76841	5.87549
chr9	140352117	140353125	2.83775	1.88727
chrX	198820	199828	2.92354	0.860804
chr5	87971405	87972413	2.93711	1.24608
chr7	6496365	6497373	2.99868	3.06451
chr1	203830924	203831932	3.02121	2.3648
chr14	52030140	52031148	3.04529	202.308
chr21	38738242	38739250	3.05531	0.737074
chr11	73309921	73310929	3.13195	0.904358
chr22	40955146	40956154	3.15378	22.5667
chr6	170524518	170525526	3.20432	1.97094
chrX	37003883	37004891	3.23434	0.647996
chr3	195423304	195424312	3.24247	18.5872
chr2	111878146	111879154	3.30327	3.81045
chr2	9589003	9590011	3.35432	6.56171
chr22	39919246	39920254	3.36189	49.8017
chr14	73030160	73031168	3.41993	0.668093
chr6	53223178	53224186	3.4476	0.754052
chr11	65217003	65218011	3.52389	11.8432
chr10	131770291	131771299	3.57662	1.56251
chr4	39791871	39792879	3.58512	9.5364
chr19	37328608	37329616	3.61296	0.550669
chr18	59854523	59855531	3.70275	1.35869
chr19	3952173	3953181	3.70869	2.23719
chr15	32908000	32909008	3.72854	6.8463
chr12	8146552	8147560	3.73434	1.43027
chr1	14924721	14925729	3.80225	0.479608
chr19	40697556	40698564	3.81982	0.83843
chr9	91933437	91934445	3.83598	42.2757
chr1	2984655	2985663	3.87034	0.538567
chr15	72767169	72768177	3.90974	5.75362
chr8	144999725	145000733	3.96096	161.866
chr3	171757108	171758116	3.97133	1.38513
chr6	26659658	26660666	3.98425	0.893397
chr7	27780680	27781688	3.9864	4.28801
chr9	14321930	14322938	3.99858	3.04419
chr14	96505531	96506539	4.13614	1.66925
chr11	68868275	68869283	4.18868	3.01527
chr19	12903409	12904417	4.25009	2.53694
chr14	84665609	84666617	4.27477	2.70412
chr17	1627952	1628960	4.34145	1.20629
chr1	112390284	112391292	4.40175	1.90619
chr3	123012308	123013316	4.46147	3.39837
chr1	224517403	224518411	4.60392	2.01467
chr8	122709411	122710419	4.6566	2.06873
chr2	10219316	10220324	4.68	1.51764
chr7	99679006	99680014	4.76903	8.39032
chr2	172289396	172290404	4.77282	2.93461
chr9	127904985	127905993	4.79132	3.05728
chr12	102223676	102224684	4.79999	1.06618
chr16	56965908	56966916	4.83221	4.26595
chr17	3599187	3600195	4.92717	1.83006
chr6	40555332	40556340	4.93244	1.68267
chr18	28681321	28682329	4.96964	1.43965
chr4	147442307	147443315	5.0253	1.38345
chr7	76149330	76150338	5.02937	0.532618
chr1	192513930	192514938	5.05966	0.792426
chr14	63512004	63513012	5.17693	0.991715
chr4	2060184	2061192	5.33112	1.74193
chr7	2766570	2767578	5.50413	17.9577
chr12	123704189	123705197	5.5268	9.98364
chr17	38255903	38256911	5.60391	1.99563
chr6	13924759	13925767	5.67952	0.982612
chr6	31104926	31105934	5.72651	1.59022
chr2	54857933	54858941	5.73076	91.2316
chr10	23728607	23729615	5.88505	4.57278
chr4	15003622	15004630	5.90719	1.74238
chr4	13547741	13548749	5.9171	4.11134
chr5	11903268	11904276	5.93063	1.21589
chr12	22093487	22094495	5.97557	4.2289
chr7	1183984	1184992	6.0276	3.86441
chr5	134734816	134735824	6.03709	2.02357
chr19	46768282	46769290	6.18156	2.12213
chr18	60191129	60192137	6.20433	2.12626
chr17	5973461	5974469	6.24134	1.15381
chr17	37618786	37619794	6.33755	3.39316
chr6	21594203	21595211	6.4995	7.3594
chr8	116680130	116681138	6.56466	1.11744
chr3	156877248	156878256	6.58614	3.63776
chr20	20032423	20033431	6.60489	3.07057
chr12	130388237	130389245	6.61751	2.06853
chr13	99738330	99739338	6.64343	2.52259
chr20	26189372	26190380	6.65852	1.92858
chr3	196594480	196595488	6.78233	3.55919
chrX	153718377	153719385	6.85426	0.679578
chrX	149861964	149862972	6.89319	2.41455
chr1	2322332	2323340	6.90951	4.71017
chr11	110582015	110583023	6.94089	0.518884
chr14	63863668	63864676	6.947	34.7504
chr4	48496155	48497163	6.99293	15.3569
chr2	200322961	200323969	7.00527	1.42073
chrX	1510170	1511178	7.15205	10.8676
chr14	76044590	76045598	7.33135	2.15452
chr10	76584402	76585410	7.35126	0.244773
chr18	76079293	76080301	7.4833	2.45058
chr20	2853679	2854687	7.55649	7.10431
chr5	179719033	179720041	7.59262	1.39641
chr16	1068860	1069868	7.66471	1.1918
chr2	11934893	11935901	7.79039	18.4679
chr2	43452052	43453060	7.90446	13.4315
chr21	22369944	22370952	8.12135	1.83794
chr3	178866036	178867044	8.1991	1.59978
chr1	242687277	242688285	8.19965	4.5881
chr5	39424738	39425746	8.35389	4.39784
chr11	120195821	120196829	8.36425	2.62102
chr16	71928835	71929843	8.38103	2.58205
chr1	181073459	181074467	8.47786	2.04502
chr9	139093195	139094203	8.48469	1.19698
chr13	105238050	105239058	8.50289	8.51061
chr11	35965265	35966273	8.5075	1.27456
chr10	3110476	3111484	8.70812	11.0502
chr2	32391705	32392713	8.73193	5.58999
chr10	121338258	121339266	8.826	42.6789
chr7	152161507	152162515	8.93902	5.09215
chr3	98617663	98618671	8.99959	33.4586
chr7	92157231	92158239	9.05817	2.72165
chr2	55508599	55509607	9.07233	39.1943
chr4	42399150	42400158	9.19414	0.601561
chr14	73465583	73466591	9.22439	8.03027
chr17	29248536	29249544	9.35862	2.24684
chr22	18482998	18484006	9.57236	6.52462
chrX	125299576	125300584	9.79004	1.50662
chr1	110527073	110528081	10.0454	0.829047
chr6	67703519	67704527	10.0752	5.17644
chr16	87984767	87985775	10.1424	0.694696
chr4	156588617	156589625	10.1461	1.72809
chr10	3825814	3826822	10.1678	26.3353
chrX	45365892	45366900	10.2629	3.30901
chr10	17658200	17659208	10.2991	2.33672
chr6	75915450	75916458	10.3451	1.96154
chr7	92860989	92861997	10.4019	2.03923
chr9	101469234	101470242	10.4532	1.36284
chr14	53245008	53246016	10.5236	11.123
chr10	6245603	6246611	10.7337	8.90256
chr18	29598221	29599229	10.8092	3.12122
chr19	38826825	38827833	10.9547	1.48594
chr16	1542999	1544007	11.4147	0.471129
chr3	69418984	69419992	11.4823	1.00976
chr1	14075680	14076688	11.5575	9.32791
chr14	54955324	54956332	11.664	6.71617
chr2	243030064	243031072	11.723	1.4269
chr9	70971139	70972147	11.9779	4.55787
chr22	20790140	20791148	12.2155	3.34169
chr8	17941311	17942319	12.2166	2.6832
chr7	107643269	107644277	12.2395	3.02156
chr4	102268087	102269095	12.3163	2.35061
chrX	53110925	53111933	12.8266	4.29974
chr14	53162761	53163769	13.3284	1.38848
chr17	71640723	71641731	13.5252	1.00795
chr6	16128537	16129545	13.6839	0.371424
chr8	8243240	8244248	13.8729	1.26666
chrX	153060038	153061046	14.0022	4.88637
chr2	16846344	16847352	14.3014	1.93228
chr17	7382022	7383030	14.4431	2.37274
chr22	45404463	45405471	14.9865	1.08079
chr4	178363074	178364082	15.137	4.16161
chr5	136833733	136834741	15.2136	8.77259
chr17	4938550	4939558	15.3201	0.426665
chr2	120124064	120125072	15.6547	6.93669
chr6	49917081	49918089	15.7862	5.83806
chr17	80230609	80231617	16.2217	4.66689
chr9	137217575	137218583	16.4309	1.33573
chr6	20211819	20212827	16.7993	2.55021
chr1	208416286	208417294	16.8178	2.12098
chr7	101460014	101461022	16.8977	4.01134
chr6	27661399	27662407	17.1573	2.13242
chr12	76425165	76426173	17.9022	26.5346
chr1	19811653	19812661	17.9785	2.96398
chr15	69111619	69112627	18.0143	10.1841
chr6	135818846	135819854	18.3259	3.67238
chr20	32031585	32032593	18.3711	4.08906
chr2	5836694	5837702	18.675	14.9421
chr11	67770796	67771804	18.7276	0.410266
chr19	10229999	10231007	18.8126	11.5794
chr1	92197573	92198581	18.8137	1.81827
chr14	29254106	29255114	18.8588	5.48217
chr1	204379951	204380959	19.169	5.50633
chr1	25572553	25573561	19.6072	23.6642
chr20	1207114	1208122	19.6986	3.60204
chr9	130888906	130889914	20.6209	2.64086
chr13	24734407	24735415	20.8279	5.22694
chr1	15479842	15480850	20.9792	2.60066
chr19	42497354	42498362	21.2346	5.13833
chr12	130091379	130092387	21.8554	1.55094
chr7	101458347	101459355	21.9039	1.47712
chr2	201980573	201981581	22.5841	2.52268
chr15	92396437	92397445	22.6322	2.26576
chr16	89118456	89119464	22.9637	0.791836
chr11	75525259	75526267	23.2345	0.380455
chr11	110300547	110301555	23.6333	7.40678
chr9	127531604	127532612	24.1078	3.31224
chr8	124780708	124781716	24.2078	3.26118
chr22	20849806	20850814	25.1025	2.43325
chr8	23386549	23387557	25.5424	7.41679
chr11	24517974	24518982	26.1772	7.90298
chr1	228327579	228328587	26.6282	2.61056
chr14	53161855	53162863	27.074	3.05518
chr2	74734260	74735268	27.3291	6.86219
chr17	61850354	61851362	27.9398	7.76218
chr9	112541850	112542858	27.9552	1.78972
chr5	79783638	79784646	28.0584	3.64477
chr6	90347685	90348693	28.2333	18.493
chr20	37359767	37360775	28.4263	19.2773
chrX	72782601	72783609	28.6203	7.31124
chr15	30918611	30919619	28.6358	7.61781
chrX	48814182	48815190	29.0077	4.77055
chr8	22422970	22423978	29.2726	2.62822
chr3	99536463	99537471	29.7687	23.1769
chr21	46221288	46222296	30.1337	18.7962
chr4	83933785	83934793	30.8076	6.34795
chr1	40974142	40975150	32.1684	9.01405
chr20	30945811	30946819	33.9903	34.0792
chr6	27144865	27145873	34.1278	8.23683
chr1	9711364	9712372	34.147	2.33343
chr9	29212298	29213306	34.8466	9.39826
chr6	37321310	37322318	35.0146	3.53585
chr11	85375153	85376161	35.5435	11.6727
chr17	4269022	4270030	35.6607	14.8354
chr10	94050513	94051521	36.0385	0.629555
chr19	41903241	41904249	36.2948	5.75515
chr8	31497337	31498345	36.5935	2.10626
chr2	68384247	68385255	37.1361	14.7193
chr5	142784548	142785556	37.3374	16.8226
chr7	4721628	4722636	37.3832	11.9599
chr19	30018986	30019994	37.6747	1.3397
chr15	59224788	59225796	38.1997	1.60871
chr1	231003732	231004740	40.1453	6.21429
chr1	224032146	224033154	41.5494	3.97377
chr17	38136971	38137979	41.6692	13.746
chr3	39850469	39851477	42.1311	8.40888
chr9	130692669	130693677	44.4329	3.72567
chr5	68462349	68463357	44.8579	4.58525
chr17	5389719	5390727	45.2637	21.3789
chr7	75807005	75808013	46.0738	2.65823
chr6	149887604	149888612	46.5444	7.55586
chr7	76639265	76640273	48.7158	1.61552
chr12	13154216	13155224	48.7889	3.33029
chr11	100557810	100558818	49.4552	14.8849
chr13	114894157	114895165	51.2321	7.50171
chr20	42086616	42087624	54.0898	52.0925
chr19	2455491	2456499	54.5181	66.9676
chr1	167789625	167790633	54.6001	1.15113
chr19	45931578	45932586	55.7878	8.50672
chr2	208030226	208031234	57.464	67.669
chr1	9648944	9649952	57.7907	11.5887
chr6	144607067	144608075	60.077	10.3451
chr19	2455592	2456600	60.8122	66.5257
chr2	43357837	43358845	61.4785	4.72274
chr17	20945799	20946807	64.4002	18.9297
chr19	2456094	2457102	66.8749	44.0833
chr17	42440433	42441441	68.7244	2.07005
chr18	7567851	7568859	70.1865	1.32873
chr2	85822092	85823100	74.9685	1.78718
chr17	80250339	80251347	75.756	41.7942
chr1	110036198	110037206	86.7266	27.7784
chr1	89458095	89459103	87.671	30.979
chr18	7566211	7567219	92.3567	13.3025
chr18	19320303	19321311	93.445	47.3448
chr21	33245017	33246025	108.216	3.27956
chr9	36258012	36259020	115.997	25.7888
chr12	121974556	121975564	144.975	12.9702
chr3	52231661	52232669	145.865	39.6805
chr22	38863600	38864608	177.381	28.8253
chr17	57183795	57184803	245.063	69.8352

## Sheet: Figure 5F
#'chr'	'start'	'end'	CtIP pellet ChIP +4OHT, input influence removed; includes average of 2 replicates, read depth normalized	Xrcc4 ChIP +4OHT no input; includes 1 replicate, read depth normalized
chr5	179921428	179922436	0.652552	1.80909
chr1	192513930	192514938	5.05966	2.11061
chr1	203830924	203831932	3.02121	2.41212
chr4	13547741	13548749	5.9171	2.71364
chr7	127743799	127744807	2.23178	2.71364
chr10	3825814	3826822	10.1678	2.80232
chr12	123704189	123705197	5.5268	3.01515
chr3	69418984	69419992	11.4823	3.07723
chr10	1778283	1779291	2.1411	3.61818
chr8	122709411	122710419	4.6566	3.61818
chrX	198820	199828	2.92354	3.61818
chr11	73309921	73310929	3.13195	3.9197
chr2	9589003	9590011	3.35432	3.9197
chr2	32391705	32392713	8.73193	3.9197
chr9	91933437	91934445	3.83598	3.9197
chr20	62129696	62130704	2.06406	3.95517
chr4	48496155	48497163	6.99293	4.07932
chr5	87971405	87972413	2.93711	4.15027
chr12	112507298	112508306	1.08843	4.22121
chr14	105473380	105474388	1.26217	4.25668
chr8	17941311	17942319	12.2166	4.39857
chr2	242445290	242446298	1.07161	4.48725
chr19	3952173	3953181	3.70869	4.52273
chr3	57560136	57561144	1.39816	4.64688
chr11	68868275	68869283	4.18868	4.64688
chr16	89118456	89119464	22.9637	4.82424
chr1	2984655	2985663	3.87034	4.82424
chr16	87984767	87985775	10.1424	4.83311
chr22	40955146	40956154	3.15378	4.87745
chr4	164264591	164265599	1.8631	4.93066
chr6	170524518	170525526	3.20432	5.01934
chr11	62454811	62455819	2.1246	5.02821
chr3	128399993	128401001	1.24778	5.09915
chr2	11934893	11935901	7.79039	5.12576
chr15	91565515	91566523	2.17446	5.12576
chr10	121338258	121339266	8.826	5.17897
chr5	56476716	56477724	1.50173	5.18783
chr11	62337587	62338595	1.10631	5.26765
chr9	127904985	127905993	4.79132	5.28538
chr19	5649921	5650929	0.594372	5.31199
chr16	56965908	56966916	4.83221	5.40954
chr1	224517403	224518411	4.60392	5.42727
chr18	48364545	48365553	1.98926	5.43614
chr4	39791871	39792879	3.58512	5.49822
chr1	2322332	2323340	6.90951	5.72879
chr2	200322961	200323969	7.00527	5.72879
chr6	26659658	26660666	3.98425	5.72879
chr7	152161507	152162515	8.93902	5.72879
chr22	39919246	39920254	3.36189	5.73766
chr21	38738242	38739250	3.05531	5.74653
chr11	65217003	65218011	3.52389	5.82633
chr1	167789625	167790633	54.6001	5.86181
chr4	147442307	147443315	5.0253	5.87067
chr15	92396437	92397445	22.6322	5.88842
chr19	40697556	40698564	3.81982	5.90615
chr1	181073459	181074467	8.47786	5.95936
chr2	26280052	26281060	2.6545	6.02143
chr22	18482998	18484006	9.57236	6.0303
chr3	123012308	123013316	4.46147	6.0303
chr9	139093195	139094203	8.48469	6.0303
chr2	219124321	219125329	1.6706	6.24314
chr14	76044590	76045598	7.33135	6.27861
chrX	153718377	153719385	6.85426	6.33182
chr5	134734816	134735824	6.03709	6.33182
chr18	59854523	59855531	3.70275	6.34069
chr8	8243240	8244248	13.8729	6.4471
chr2	54857933	54858941	5.73076	6.6156
chr12	102223676	102224684	4.79999	6.63333
chr14	52030140	52031148	3.04529	6.63333
chr19	12903409	12904417	4.25009	6.78409
chr17	37618786	37619794	6.33755	6.94372
chr11	110582015	110583023	6.94089	7.0324
chr14	84665609	84666617	4.27477	7.19202
chr9	101469234	101470242	10.4532	7.23636
chrX	37003883	37004891	3.23434	7.23636
chr12	4140818	4141826	1.74778	7.46693
chr10	131770291	131771299	3.57662	7.48467
chr20	4667006	4668014	2.41336	7.48467
chr12	76425165	76426173	17.9022	7.52014
chr14	53245008	53246016	10.5236	7.60882
chr12	122258386	122259394	0.842532	7.71524
chr10	23728607	23729615	5.88505	7.77732
chr14	53162761	53163769	13.3284	7.77732
chr11	118964548	118965556	1.57508	7.79505
chr17	1627952	1628960	4.34145	7.82166
chr7	27780680	27781688	3.9864	7.8394
chr6	53223178	53224186	3.4476	8.11431
chr14	23475460	23476468	1.6976	8.14091
chr5	131607939	131608947	1.46883	8.30053
chr18	76079293	76080301	7.4833	8.30054
chr15	72767169	72768177	3.90974	8.44242
chr1	112390284	112391292	4.40175	8.77054
chr1	14924721	14925729	3.80225	8.84148
chr9	130888906	130889914	20.6209	8.90356
chr8	23386549	23387557	25.5424	8.90356
chr16	1068860	1069868	7.66471	8.93903
chr1	224032146	224033154	41.5494	8.95677
chr18	28681321	28682329	4.96964	8.97451
chr11	120195821	120196829	8.36425	9.04545
chr17	4938550	4939558	15.3201	9.04546
chrX	45365892	45366900	10.2629	9.1164
chr8	144999725	145000733	3.96096	9.23168
chr2	172289396	172290404	4.77282	9.24942
chr9	140352117	140353125	2.83775	9.29376
chrX	153060038	153061046	14.0022	9.34697
chr10	20104200	20105208	2.74327	9.39131
chr6	13924759	13925767	5.67952	9.42678
chr17	3599187	3600195	4.92717	9.48886
chr15	30918611	30919619	28.6358	9.5598
chr6	40555332	40556340	4.93244	9.64848
chr16	1542999	1544007	11.4147	9.67509
chr1	9711364	9712372	34.147	9.7283
chr12	1801546	1802554	2.13919	9.76377
chr17	38255903	38256911	5.60391	9.80811
chr14	96505531	96506539	4.13614	9.95
chr16	71928835	71929843	8.38103	9.95
chr2	111878146	111879154	3.30327	9.95
chr4	46994909	46995917	1.75255	9.95
chr20	20032423	20033431	6.60489	9.98547
chrX	125299576	125300584	9.79004	10.0209
chr7	816621	817629	2.13257	10.0298
chr6	31104926	31105934	5.72651	10.2515
chr3	98617663	98618671	8.99959	10.2515
chr8	356198	357206	1.56124	10.2515
chr12	8146552	8147560	3.73434	10.3136
chr9	14321930	14322938	3.99858	10.3136
chr19	38826825	38827833	10.9547	10.3225
chr19	46768282	46769290	6.18156	10.3313
chr1	15479842	15480850	20.9792	10.3402
chr3	195423304	195424312	3.24247	10.4821
chr9	127531604	127532612	24.1078	10.5353
chr14	63863668	63864676	6.947	10.553
chr4	102268087	102269095	12.3163	10.6328
chr10	81586089	81587097	0.299826	10.6506
chr7	76149330	76150338	5.02937	10.757
chr3	156877248	156878256	6.58614	10.7836
chr20	1207114	1208122	19.6986	10.8545
chr7	5387034	5388042	0.340511	10.8811
chr6	67703519	67704527	10.0752	10.8989
chr6	27661399	27662407	17.1573	10.9344
chr2	243030064	243031072	11.723	11.1561
chr14	73465583	73466591	9.22439	11.2093
chr6	21594203	21595211	6.4995	11.3689
chr1	25572553	25573561	19.6072	11.4576
chr18	60191129	60192137	6.20433	11.4576
chr7	562279	563287	1.84083	11.4664
chr10	17658200	17659208	10.2991	11.5019
chr19	10229999	10231007	18.8126	11.7591
chr15	32908000	32909008	3.72854	11.7591
chr7	1183984	1184992	6.0276	11.9276
chr1	110527073	110528081	10.0454	11.9631
chr19	37328608	37329616	3.61296	12.0074
chr8	145044050	145045058	1.84065	12.1404
chr22	45404463	45405471	14.9865	12.2912
chr12	130388237	130389245	6.61751	12.3355
chr13	24734407	24735415	20.8279	12.3532
chr6	27144865	27145873	34.1278	12.3533
chr11	67770796	67771804	18.7276	12.6282
chr14	29254106	29255114	18.8588	12.8233
chr6	75915450	75916458	10.3451	13.0272
chr2	10219316	10220324	4.68	13.0716
chr6	16128537	16129545	13.6839	13.0804
chr10	3110476	3111484	8.70812	13.2046
chr4	15003622	15004630	5.90719	13.2667
chrX	149861964	149862972	6.89319	13.3021
chr4	42399150	42400158	9.19414	13.3376
chr2	201980573	201981581	22.5841	13.4174
chr1	228327579	228328587	26.6282	13.4795
chr14	73030160	73031168	3.41993	13.515
chr13	99738330	99739338	6.64343	13.5238
chrX	1510170	1511178	7.15205	13.648
chr7	2766570	2767578	5.50413	13.6923
chr4	156588617	156589625	10.1461	13.8697
chr17	7382022	7383030	14.4431	13.9052
chr7	101460014	101461022	16.8977	13.914
chr4	2060184	2061192	5.33112	14.1712
chr7	92860989	92861997	10.4019	14.1712
chr7	907481	908489	1.34988	14.2155
chr15	59224788	59225796	38.1997	14.3574
chr9	137217575	137218583	16.4309	14.4727
chr2	43452052	43453060	7.90446	14.6323
chr7	92157231	92158239	9.05817	14.7742
chr5	179719033	179720041	7.59262	14.8363
chr1	92197573	92198581	18.8137	14.9871
chr3	171757108	171758116	3.97133	15.0403
chr12	130091379	130092387	21.8554	15.3507
chr18	29598221	29599229	10.8092	15.3773
chr6	20211819	20212827	16.7993	15.3773
chr20	32031585	32032593	18.3711	15.4305
chr7	6496365	6497373	2.99868	15.5369
chr5	11903268	11904276	5.93063	15.6167
chr12	22093487	22094495	5.97557	15.7586
chr8	31497337	31498345	36.5935	15.9803
chr22	20790140	20791148	12.2155	16.1754
chr2	70994046	70995054	2.76841	16.2641
chr7	107643269	107644277	12.2395	16.2818
chr1	204379951	204380959	19.169	16.3262
chr10	76584402	76585410	7.35126	16.4326
chr1	14075680	14076688	11.5575	16.5301
chr5	39424738	39425746	8.35389	16.5301
chr11	35965265	35966273	8.5075	17.3726
chr2	16846344	16847352	14.3014	17.5766
chr7	101458347	101459355	21.9039	17.7362
chr9	112541850	112542858	27.9552	18.0909
chr3	196594480	196595488	6.78233	18.1884
chr8	66545846	66546854	2.07895	18.6673
chr11	110300547	110301555	23.6333	18.7649
chr10	6245603	6246611	10.7337	18.7826
chr6	135818846	135819854	18.3259	18.827
chr3	178866036	178867044	8.1991	18.9866
chr7	76639265	76640273	48.7158	18.9954
chr15	69111619	69112627	18.0143	19.0841
chr20	2853679	2854687	7.55649	19.297
chr18	7567851	7568859	70.1865	19.3945
chr17	71640723	71641731	13.5252	19.5009
chr11	75525259	75526267	23.2345	19.5985
chrX	48814182	48815190	29.0077	19.9355
chr6	49917081	49918089	15.7862	20.0064
chr19	41903241	41904249	36.2948	20.2547
chr17	5973461	5974469	6.24134	20.3257
chr8	124780708	124781716	24.2078	20.3789
chr17	29248536	29249544	9.35862	20.4321
chr7	99679006	99680014	4.76903	20.6538
chr14	54955324	54956332	11.664	20.6804
chr21	22369944	22370952	8.12135	21.1593
chr7	75807005	75808013	46.0738	21.7179
chr2	55508599	55509607	9.07233	21.8155
chrX	53110925	53111933	12.8266	22.0904
chr11	85375153	85376161	35.5435	22.6314
chr17	80230609	80231617	16.2217	22.8176
chr13	105238050	105239058	8.50289	22.8974
chr1	242687277	242688285	8.19965	22.9595
chr2	85822092	85823100	74.9685	23.3851
chr1	208416286	208417294	16.8178	23.5093
chr13	114894157	114895165	51.2321	24.1035
chr8	116680130	116681138	6.56466	24.6976
chr2	74734260	74735268	27.3291	25.5046
chr9	70971139	70972147	11.9779	25.6199
chr17	4269022	4270030	35.6607	25.6908
chr5	79783638	79784646	28.0584	26.0278
chr8	22422970	22423978	29.2726	26.0633
chr4	178363074	178364082	15.137	26.1342
chr20	26189372	26190380	6.65852	26.2318
chr14	63512004	63513012	5.17693	26.3737
chr5	136833733	136834741	15.2136	26.4801
chrX	72782601	72783609	28.6203	26.8259
chr19	42497354	42498362	21.2346	26.826
chr1	19811653	19812661	17.9785	27.0654
chr6	149887604	149888612	46.5444	27.9611
chr9	29212298	29213306	34.8466	28.4133
chr6	144607067	144608075	60.077	28.9188
chr10	94050513	94051521	36.0385	29.0164
chr14	53161855	53162863	27.074	29.2735
chr11	100557810	100558818	49.4552	29.4775
chr6	37321310	37322318	35.0146	29.85
chr5	68462349	68463357	44.8579	30.0717
chr12	13154216	13155224	48.7889	30.3111
chr2	43357837	43358845	61.4785	30.4353
chr1	231003732	231004740	40.1453	31.056
chr1	40974142	40975150	32.1684	31.4285
chr2	5836694	5837702	18.675	32.333
chr17	42440433	42441441	68.7244	33.2553
chr3	99536463	99537471	29.7687	33.7608
chr5	178012368	178013376	2.52256	36.7848
chr20	42086616	42087624	54.0898	37.5918
chr20	37359767	37360775	28.4263	38.5939
chr12	121974556	121975564	144.975	39.0284
chr3	39850469	39851477	42.1311	39.0994
chr9	130692669	130693677	44.4329	39.1792
chr1	9648944	9649952	57.7907	39.9507
chr4	83933785	83934793	30.8076	40.5715
chr17	38136971	38137979	41.6692	40.5715
chr2	68384247	68385255	37.1361	40.6424
chr2	208030226	208031234	57.464	40.9883
chr21	46221288	46222296	30.1337	41.2632
chr22	20849806	20850814	25.1025	41.9017
chr11	24517974	24518982	26.1772	42.0613
chr2	120124064	120125072	15.6547	42.3894
chr19	30018986	30019994	37.6747	43.6753
chr6	90347685	90348693	28.2333	44.1985
chr19	45931578	45932586	55.7878	44.8814
chr17	5389719	5390727	45.2637	45.8835
chr18	19320303	19321311	93.445	46.3889
chr5	142784548	142785556	37.3374	46.9299
chr17	61850354	61851362	27.9398	48.4818
chr3	52231661	52232669	145.865	57.3232
chr19	2455491	2456499	54.5181	59.5137
chr19	2456094	2457102	66.8749	61.2341
chr20	30945811	30946819	33.9903	63.0344
chr17	20945799	20946807	64.4002	63.3181
chr21	33245017	33246025	108.216	67.9384
chr19	2455592	2456600	60.8122	68.3108
chr18	7566211	7567219	92.3567	68.3463
chr1	89458095	89459103	87.671	68.9848
chr9	36258012	36259020	115.997	71.9467
chr22	38863600	38864608	177.381	73.9332
chr7	4721628	4722636	37.3832	80.7439
chr1	110036198	110037206	86.7266	81.9056
chr17	80250339	80251347	75.756	90.7738
chr17	57183795	57184803	245.063	136.79

## Sheet: Figure 5G
#'chr'	'start'	'end'	CtIP pellet ChIP +4OHT, input influence removed; includes average of 2 replicates, read depth normalized	Rad51 pellet ChIP +4H, no input; includes average of 2 replicates, read depth normalized
chrX	198820	199828	2.92354	6.97541
chr8	356198	357206	1.56124	4.65027
chr7	562279	563287	1.84083	10.7269
chr7	816621	817629	2.13257	13.5503
chr7	907481	908489	1.34988	12.5245
chr16	1068860	1069868	7.66471	3.65379
chr7	1183984	1184992	6.0276	13.2963
chr20	1207114	1208122	19.6986	10.297
chrX	1510170	1511178	7.15205	3.65379
chr16	1542999	1544007	11.4147	4.65028
chr17	1627952	1628960	4.34145	2.98946
chr10	1778283	1779291	2.1411	0.996487
chr12	1801546	1802554	2.13919	6.63348
chr4	2060184	2061192	5.33112	6.78979
chr1	2322332	2323340	6.90951	3.32163
chr19	2455491	2456499	54.5181	72.6068
chr19	2455592	2456600	60.8122	71.6103
chr19	2456094	2457102	66.8749	58.187
chr7	2766570	2767578	5.50413	13.0032
chr20	2853679	2854687	7.55649	11.8406
chr1	2984655	2985663	3.87034	0.664325
chr10	3110476	3111484	8.70812	7.07311
chr17	3599187	3600195	4.92717	10.7074
chr10	3825814	3826822	10.1678	4.98244
chr19	3952173	3953181	3.70869	6.64325
chr12	4140818	4141826	1.74778	10.8148
chr17	4269022	4270030	35.6607	22.5187
chr20	4667006	4668014	2.41336	6.92657
chr7	4721628	4722636	37.3832	32.1318
chr17	4938550	4939558	15.3201	12.0458
chr7	5387034	5388042	0.340511	16.0806
chr17	5389719	5390727	45.2637	65.7388
chr19	5649921	5650929	0.594372	7.50297
chr2	5836694	5837702	18.675	10.3947
chr17	5973461	5974469	6.24134	18.2885
chr10	6245603	6246611	10.7337	4.31811
chr7	6496365	6497373	2.99868	13.6968
chr17	7382022	7383030	14.4431	5.17783
chr18	7566211	7567219	92.3567	28.6148
chr18	7567851	7568859	70.1865	24.834
chr12	8146552	8147560	3.73434	6.64325
chr8	8243240	8244248	13.8729	2.66707
chr2	9589003	9590011	3.35432	6.43809
chr1	9648944	9649952	57.7907	14.5858
chr1	9711364	9712372	34.147	10.5901
chr2	10219316	10220324	4.68	4.37673
chr19	10229999	10231007	18.8126	3.98595
chr5	11903268	11904276	5.93063	6.42832
chr2	11934893	11935901	7.79039	7.30758
chr19	12903409	12904417	4.25009	2.80384
chr12	13154216	13155224	48.7889	15.9926
chr4	13547741	13548749	5.9171	2.32514
chr6	13924759	13925767	5.67952	6.5944
chr1	14075680	14076688	11.5575	5.97893
chr9	14321930	14322938	3.99858	3.98595
chr1	14924721	14925729	3.80225	7.48343
chr4	15003622	15004630	5.90719	4.95313
chr1	15479842	15480850	20.9792	4.3865
chr6	16128537	16129545	13.6839	3.88826
chr2	16846344	16847352	14.3014	2.6573
chr10	17658200	17659208	10.2991	5.05082
chr8	17941311	17942319	12.2166	2.75499
chr22	18482998	18484006	9.57236	4.31811
chr18	19320303	19321311	93.445	26.4753
chr1	19811653	19812661	17.9785	8.30406
chr20	20032423	20033431	6.60489	7.63974
chr10	20104200	20105208	2.74327	4.04457
chr6	20211819	20212827	16.7993	5.70538
chr22	20790140	20791148	12.2155	12.7199
chr22	20849806	20850814	25.1025	26.573
chr17	20945799	20946807	64.4002	24.4432
chr6	21594203	21595211	6.4995	7.63974
chr12	22093487	22094495	5.97557	7.29781
chr21	22369944	22370952	8.12135	5.83238
chr8	22422970	22423978	29.2726	14.3123
chr8	23386549	23387557	25.5424	5.3146
chr14	23475460	23476468	1.6976	2.32514
chr10	23728607	23729615	5.88505	7.30758
chr11	24517974	24518982	26.1772	9.86718
chr13	24734407	24735415	20.8279	5.30483
chr1	25572553	25573561	19.6072	9.51548
chr20	26189372	26190380	6.65852	16.7742
chr2	26280052	26281060	2.6545	11.2935
chr6	26659658	26660666	3.98425	0.996488
chr6	27144865	27145873	34.1278	4.65028
chr6	27661399	27662407	17.1573	10.5706
chr7	27780680	27781688	3.9864	7.54204
chr18	28681321	28682329	4.96964	6.60417
chr9	29212298	29213306	34.8466	9.18332
chr17	29248536	29249544	9.35862	6.31109
chr14	29254106	29255114	18.8588	6.97541
chr18	29598221	29599229	10.8092	5.3146
chr19	30018986	30019994	37.6747	17.8684
chr15	30918611	30919619	28.6358	12.5049
chr20	30945811	30946819	33.9903	39.9376
chr6	31104926	31105934	5.72651	13.2181
chr8	31497337	31498345	36.5935	6.64325
chr20	32031585	32032593	18.3711	14.0094
chr2	32391705	32392713	8.73193	5.64676
chr15	32908000	32909008	3.72854	13.2083
chr21	33245017	33246025	108.216	31.614
chr11	35965265	35966273	8.5075	6.44786
chr9	36258012	36259020	115.997	54.0155
chrX	37003883	37004891	3.23434	2.98946
chr6	37321310	37322318	35.0146	27.9407
chr19	37328608	37329616	3.61296	4.65027
chr20	37359767	37360775	28.4263	22.0302
chr17	37618786	37619794	6.33755	4.98244
chr17	38136971	38137979	41.6692	26.8368
chr17	38255903	38256911	5.60391	11.0786
chr21	38738242	38739250	3.05531	2.98946
chr19	38826825	38827833	10.9547	7.47366
chr22	38863600	38864608	177.381	53.2437
chr5	39424738	39425746	8.35389	6.31109
chr4	39791871	39792879	3.58512	6.97541
chr3	39850469	39851477	42.1311	10.7464
chr22	39919246	39920254	3.36189	8.25522
chr6	40555332	40556340	4.93244	5.3146
chr19	40697556	40698564	3.81982	4.3865
chr22	40955146	40956154	3.15378	4.19111
chr1	40974142	40975150	32.1684	24.0525
chr19	41903241	41904249	36.2948	15.8754
chr20	42086616	42087624	54.0898	23.8668
chr4	42399150	42400158	9.19414	3.32163
chr17	42440433	42441441	68.7244	26.3678
chr19	42497354	42498362	21.2346	16.2955
chr2	43357837	43358845	61.4785	11.0688
chr2	43452052	43453060	7.90446	8.95862
chrX	45365892	45366900	10.2629	9.14424
chr22	45404463	45405471	14.9865	6.85818
chr19	45931578	45932586	55.7878	21.698
chr21	46221288	46222296	30.1337	25.7133
chr19	46768282	46769290	6.18156	5.98869
chr4	46994909	46995917	1.75255	5.97892
chr18	48364545	48365553	1.98926	4.31811
chr4	48496155	48497163	6.99293	3.98595
chrX	48814182	48815190	29.0077	10.297
chr6	49917081	49918089	15.7862	15.9438
chr14	52030140	52031148	3.04529	6.64325
chr3	52231661	52232669	145.865	49.1014
chrX	53110925	53111933	12.8266	11.8895
chr14	53161855	53162863	27.074	15.3772
chr14	53162761	53163769	13.3284	14.4979
chr6	53223178	53224186	3.4476	4.33765
chr14	53245008	53246016	10.5236	6.1157
chr2	54857933	54858941	5.73076	8.97816
chr14	54955324	54956332	11.664	20.9653
chr2	55508599	55509607	9.07233	28.5464
chr5	56476716	56477724	1.50173	6.85818
chr16	56965908	56966916	4.83221	2.66707
chr17	57183795	57184803	245.063	116.061
chr3	57560136	57561144	1.39816	5.80307
chr15	59224788	59225796	38.1997	5.46114
chr18	59854523	59855531	3.70275	6.60417
chr18	60191129	60192137	6.20433	3.98595
chr17	61850354	61851362	27.9398	20.8969
chr20	62129696	62130704	2.06406	4.17157
chr11	62337587	62338595	1.10631	8.89023
chr11	62454811	62455819	2.1246	3.70264
chr14	63512004	63513012	5.17693	7.85467
chr14	63863668	63864676	6.947	9.98441
chr11	65217003	65218011	3.52389	12.6222
chr8	66545846	66546854	2.07895	8.35291
chr6	67703519	67704527	10.0752	5.3146
chr11	67770796	67771804	18.7276	7.73743
chr2	68384247	68385255	37.1361	32.0244
chr5	68462349	68463357	44.8579	21.9911
chr11	68868275	68869283	4.18868	5.81284
chr15	69111619	69112627	18.0143	11.8211
chr3	69418984	69419992	11.4823	1.32865
chr9	70971139	70972147	11.9779	8.3236
chr2	70994046	70995054	2.76841	7.63974
chr17	71640723	71641731	13.5252	10.3263
chr16	71928835	71929843	8.38103	5.36345
chr15	72767169	72768177	3.90974	6.6921
chrX	72782601	72783609	28.6203	8.773
chr14	73030160	73031168	3.41993	11.0688
chr11	73309921	73310929	3.13195	6.80933
chr14	73465583	73466591	9.22439	9.44709
chr2	74734260	74735268	27.3291	15.0352
chr11	75525259	75526267	23.2345	9.93557
chr7	75807005	75808013	46.0738	18.8356
chr6	75915450	75916458	10.3451	8.58738
chr14	76044590	76045598	7.33135	4.18134
chr18	76079293	76080301	7.4833	5.3146
chr7	76149330	76150338	5.02937	10.9614
chr12	76425165	76426173	17.9022	5.1876
chr10	76584402	76585410	7.35126	5.51976
chr7	76639265	76640273	48.7158	16.9696
chr5	79783638	79784646	28.0584	11.2642
chr17	80230609	80231617	16.2217	13.5112
chr17	80250339	80251347	75.756	63.316
chr10	81586089	81587097	0.299826	5.38299
chr4	83933785	83934793	30.8076	18.6304
chr14	84665609	84666617	4.27477	3.01877
chr11	85375153	85376161	35.5435	9.71087
chr2	85822092	85823100	74.9685	16.1978
chr5	87971405	87972413	2.93711	2.6573
chr16	87984767	87985775	10.1424	4.98244
chr16	89118456	89119464	22.9637	3.65379
chr1	89458095	89459103	87.671	49.6485
chr6	90347685	90348693	28.2333	28.5464
chr15	91565515	91566523	2.17446	3.42909
chr9	91933437	91934445	3.83598	6.87772
chr7	92157231	92158239	9.05817	6.31109
chr1	92197573	92198581	18.8137	9.55456
chr15	92396437	92397445	22.6322	3.83941
chr7	92860989	92861997	10.4019	8.3236
chr10	94050513	94051521	36.0385	17.6535
chr14	96505531	96506539	4.13614	1.66081
chr3	98617663	98618671	8.99959	13.6187
chr3	99536463	99537471	29.7687	20.5257
chr7	99679006	99680014	4.76903	9.69133
chr13	99738330	99739338	6.64343	2.98946
chr11	100557810	100558818	49.4552	10.5315
chr7	101458347	101459355	21.9039	11.401
chr7	101460014	101461022	16.8977	11.4791
chr9	101469234	101470242	10.4532	5.61745
chr12	102223676	102224684	4.79999	3.98595
chr4	102268087	102269095	12.3163	2.72569
chr13	105238050	105239058	8.50289	3.65379
chr14	105473380	105474388	1.26217	4.31811
chr7	107643269	107644277	12.2395	7.00472
chr1	110036198	110037206	86.7266	54.9631
chr11	110300547	110301555	23.6333	7.3955
chr1	110527073	110528081	10.0454	10.9516
chr11	110582015	110583023	6.94089	4.65027
chr2	111878146	111879154	3.30327	4.98244
chr1	112390284	112391292	4.40175	6.39902
chr12	112507298	112508306	1.08843	5.64676
chr9	112541850	112542858	27.9552	6.77026
chr13	114894157	114895165	51.2321	11.6257
chr8	116680130	116681138	6.56466	11.0981
chr11	118964548	118965556	1.57508	3.09693
chr2	120124064	120125072	15.6547	26.1822
chr11	120195821	120196829	8.36425	6.44786
chr10	121338258	121339266	8.826	3.98595
chr12	121974556	121975564	144.975	24.1404
chr12	122258386	122259394	0.842532	7.63974
chr8	122709411	122710419	4.6566	2.98946
chr3	123012308	123013316	4.46147	3.49748
chr12	123704189	123705197	5.5268	6.16455
chr8	124780708	124781716	24.2078	13.6773
chrX	125299576	125300584	9.79004	2.32514
chr9	127531604	127532612	24.1078	13.5503
chr7	127743799	127744807	2.23178	3.32163
chr9	127904985	127905993	4.79132	5.05082
chr3	128399993	128401001	1.24778	6.97541
chr12	130091379	130092387	21.8554	6.31109
chr12	130388237	130389245	6.61751	5.26575
chr9	130692669	130693677	44.4329	34.9357
chr9	130888906	130889914	20.6209	22.2549
chr5	131607939	131608947	1.46883	4.74797
chr10	131770291	131771299	3.57662	3.32162
chr5	134734816	134735824	6.03709	6.64325
chr6	135818846	135819854	18.3259	10.4729
chr5	136833733	136834741	15.2136	12.1825
chr9	137217575	137218583	16.4309	7.14149
chr9	139093195	139094203	8.48469	5.94962
chr9	140352117	140353125	2.83775	3.32163
chr5	142784548	142785556	37.3374	30.7055
chr6	144607067	144608075	60.077	18.0442
chr8	144999725	145000733	3.96096	9.02701
chr8	145044050	145045058	1.84065	6.78002
chr4	147442307	147443315	5.0253	3.32163
chrX	149861964	149862972	6.89319	4.54281
chr6	149887604	149888612	46.5444	11.9579
chr7	152161507	152162515	8.93902	2.98946
chrX	153060038	153061046	14.0022	6.97541
chrX	153718377	153719385	6.85426	3.44863
chr4	156588617	156589625	10.1461	1.66081
chr3	156877248	156878256	6.58614	7.30758
chr4	164264591	164265599	1.8631	4.98244
chr1	167789625	167790633	54.6001	5.08013
chr6	170524518	170525526	3.20432	3.97618
chr3	171757108	171758116	3.97133	5.3146
chr2	172289396	172290404	4.77282	6.40878
chr5	178012368	178013376	2.52256	36.87
chr4	178363074	178364082	15.137	8.91954
chr3	178866036	178867044	8.1991	6.23293
chr5	179719033	179720041	7.59262	8.45061
chr5	179921428	179922436	0.652552	4.63074
chr1	181073459	181074467	8.47786	4.98244
chr1	192513930	192514938	5.05966	2.96015
chr3	195423304	195424312	3.24247	16.3443
chr3	196594480	196595488	6.78233	8.88046
chr2	200322961	200323969	7.00527	3.92733
chr2	201980573	201981581	22.5841	9.25171
chr1	203830924	203831932	3.02121	5.891
chr1	204379951	204380959	19.169	11.2056
chr2	208030226	208031234	57.464	24.3651
chr1	208416286	208417294	16.8178	11.7136
chr2	219124321	219125329	1.6706	6.14501
chr1	224032146	224033154	41.5494	6.83864
chr1	224517403	224518411	4.60392	6.64325
chr1	228327579	228328587	26.6282	7.9719
chr1	231003732	231004740	40.1453	11.655
chr2	242445290	242446298	1.07161	4.65027
chr1	242687277	242688285	8.19965	6.5651
chr2	243030064	243031072	11.723	4.98244

## Sheet: Figure 7E left
#'chr'	'start'	'end'	Mre11 pellet ChIP 15m post light; no input; includes 2 replicates, read depth normalized	phosphoDNA-PK GLASS ChIP 15min post light, input influence removed; includes average of 2 replicates, read depth normalized
chr9	19282973	19284473	7.71285	8.06488
chr9	19505866	19507366	5.90977	4.65075
chr9	20744487	20745987	16.4969	6.56616
chr9	34094765	34096265	4.14455	7.41969
chr9	76731454	76732954	11.0961	10.6994
chr9	97850462	97851962	9.30982	5.05399
chr9	127880124	127881624	7.05808	1.47856
chr19	7223321	7224821	10.8114	1.07532
chr19	43423367	43424867	3.61737	2.21784
chr19	51647245	51648745	5.6588	3.09154
chr8	6269484	6270984	1.63062	1.14252
chr8	67902793	67904293	2.91633	0
chr8	97795317	97796817	6.54632	7.18446
chr8	102493403	102494903	4.7152	2.41274
chr8	144981952	144983452	6.42854	3.64264
chr14	24211933	24213433	2.65554	6.68713
chr14	59443946	59445446	9.35889	6.51911
chr14	60112322	60113822	3.5052	2.76894
chr14	63637322	63638822	6.10046	5.04055
chr14	71394803	71396303	9.12755	5.45051
chr14	72644698	72646198	8.36762	0
chr14	81603940	81605440	5.35876	11.4588
chr14	90409129	90410629	11.1073	8.24634
chr2	10806589	10808089	8.54849	6.35109
chr2	13613256	13614756	3.48417	7.25167
chr2	21660869	21662369	10.2198	3.67624
chr2	27883624	27885124	5.37418	2.82271
chr2	70335777	70337277	6.17757	5.27578
chr2	73378454	73379954	3.41126	1.15597
chr2	97846319	97847819	5.62655	5.56477
chr2	127668858	127670358	4.7194	3.53511
chr2	131112459	131113959	6.15794	6.28389
chr2	218524623	218526123	4.03239	5.89408
chr2	218966844	218968344	8.76442	3.84426
chr2	219046156	219047656	5.20452	0.866975
chrX	18912219	18913719	7.24035	6.46535
chrX	38698000	38699500	9.71362	3.01761
chrX	47539728	47541228	5.06572	3.32676
chrX	54034139	54035639	2.32185	1.79444
chrX	71354434	71355934	8.54148	4.42224
chrX	71976798	71978298	7.76473	6.39814
chrX	100621522	100623022	10.8311	4.50961
chrX	104571977	104573477	10.5128	2.74878
chrX	136870581	136872081	15.8631	9.98029
chrX	137190406	137191906	7.41	4.11309
chr6	19831410	19832910	3.12804	3.58887
chr6	34157692	34159192	4.31841	1.98262
chr6	35526281	35527781	5.26341	6.71401
chr6	43048143	43049643	12.8136	6.4183
chr6	58379995	58381495	4.16278	2.04982
chr6	96119648	96121148	5.57607	1.33743
chr18	12419229	12420729	34.3706	4.44913
chr18	27100733	27102233	3.53885	6.73418
chr18	30221551	30223051	7.45066	5.07415
chr18	46026027	46027527	2.45645	3.48134
chr18	47096260	47097760	4.05342	3.54855
chr18	67140314	67141814	2.36251	1.90869
chr17	7622835	7624335	14.1526	7.22479
chr17	7638955	7640455	2.2265	8.23962
chr17	34818284	34819784	3.98331	2.0431
chr17	48021104	48022604	7.46749	4.73812
chr17	50491970	50493470	6.24768	4.59698
chr17	80896401	80897901	4.02117	6.58632
chr10	63608592	63610092	4.85681	1.94229
chr10	86581088	86582588	12.0887	9.36198
chr10	103820943	103822443	5.73732	4.69107
chr10	110587369	110588869	9.20046	8.08504
chr16	408548	410048	8.36482	1.29038
chr16	3104535	3106035	5.55645	3.04449
chr16	21126701	21128201	10.9082	1.33071
chr16	47371290	47372790	8.2877	1.38447
chr20	19324586	19326086	4.47544	1.12236
chr1	13645543	13647043	3.78982	1.8146
chr1	17033524	17035024	6.39069	8.20602
chr1	26934035	26935535	13.7755	6.34437
chr1	155403495	155404995	7.72126	6.45862
chr1	160250850	160252350	8.36482	7.15086
chr1	205294748	205296248	8.13908	3.06465
chr1	218262861	218264361	5.41483	8.06488
chr1	224878327	224879827	15.0668	9.19396
chr4	57697171	57698671	5.92379	1.72051
chr4	79309093	79310593	5.17228	3.48134
chr4	144372775	144374275	4.03239	2.17752
chr12	88059699	88061199	4.045	1.10892
chr12	105958201	105959701	2.65274	0.0806488
chr12	117312672	117314172	5.35876	7.17102
chr12	123921513	123923013	2.26716	2.52028
chr12	130732614	130734114	3.45893	5.32954
chr3	32831598	32833098	12.5921	5.96129
chr3	40174283	40175783	8.77843	3.83754
chr3	63111348	63112848	4.25672	1.76755
chr3	138617359	138618859	9.0308	3.72329
chr3	145067560	145069060	7.48852	3.05121
chr3	172627659	172629159	5.06011	0
chr3	179429831	179431331	6.11308	7.80949
chr3	186758476	186759976	3.64821	1.76083
chr5	555744	557244	3.25984	5.36987
chr5	31326069	31327569	6.34301	4.73812
chr5	44537445	44538945	2.66535	0.712398
chr5	61365272	61366772	6.63745	7.63475
chr5	69173889	69175389	7.89792	5.24217
chr5	75704340	75705840	6.6669	2.13047
chr5	93917019	93918519	5.47793	12.0906
chr5	108411674	108413174	4.80353	3.49478
chr5	129084013	129085513	3.73374	1.9759
chr5	131388211	131389711	10.517	10.7801
chr5	141758607	141760107	4.73203	1.25006
chr5	157830168	157831668	6.82533	12.85
chr5	164698827	164700327	6.69774	6.6132
chr5	180661166	180662666	5.80602	3.19235
chr15	38619942	38621442	6.1313	2.7555
chr15	75877731	75879231	9.06165	11.0422
chr21	28642820	28644320	8.69571	5.00695
chr11	65667284	65668784	9.5678	4.75828
chr11	100047271	100048771	8.47418	0.759443
chr11	117155329	117156829	4.47123	5.84032
chr11	119158627	119160127	6.97676	3.68296
chr11	119330955	119332455	5.37137	2.13047
chr7	31244009	31245509	4.11511	2.60092
chr7	102094377	102095877	3.79123	4.61714
chr7	152450423	152451923	5.66861	4.22062
chr7	155274995	155276495	9.20186	4.84565
chr13	73087931	73089431	4.52592	5.10104
chr13	77321300	77322800	12.7085	7.72212
chr13	91009512	91011012	14.5031	6.74762
chr22	19199982	19201482	12.9524	5.53116

## Sheet: Figure 7E right
#'chr'	'start'	'end'	Mre11 pellet ChIP 60m post light; no input; includes 2 replicates, read depth normalized	phosphoDNA-PK GLASS ChIP 60min post light, input influence removed; includes average of 2 replicates, read depth normalized
chr20	19324586	19326086	3.37653	6.32651
chr3	32831598	32833098	36.7732	11.7373
chr3	40174283	40175783	16.1438	16.8062
chr3	63111348	63112848	13.9173	8.53853
chr3	138617359	138618859	30.1021	26.2218
chr3	145067560	145069060	13.8403	11.3116
chr3	172627659	172629159	15.69	11.9178
chr3	179429831	179431331	22.8444	12.0597
chr3	186758476	186759976	23.0574	8.21608
chr11	65667284	65668784	15.9292	4.48209
chr11	100047271	100048771	20.0151	14.4136
chr11	117155329	117156829	17.71	17.7284
chr11	119158627	119160127	17.1595	9.09959
chr11	119330955	119332455	8.66168	1.13503
chr12	88059699	88061199	19.2746	9.50589
chr12	105958201	105959701	5.13279	8.28702
chr12	117312672	117314172	14.5432	11.447
chr12	123921513	123923013	1.66779	1.47038
chr12	130732614	130734114	4.79857	4.17253
chr13	73087931	73089431	16.4403	8.51918
chr13	77321300	77322800	52.0684	18.2895
chr13	91009512	91011012	27.3121	12.782
chrX	18912219	18913719	13.7355	10.2991
chrX	38698000	38699500	26.4733	10.5506
chrX	47539728	47541228	12.6706	4.89482
chrX	54034139	54035639	17.9541	8.51274
chrX	71354434	71355934	16.7811	12.4982
chrX	71976798	71978298	16.4125	10.1056
chrX	100621522	100623022	22.697	12.8723
chrX	104571977	104573477	45.6692	29.0916
chrX	136870581	136872081	48.261	45.4141
chrX	137190406	137191906	10.4785	6.33296
chr19	7223321	7224821	20.9768	9.94443
chr19	43423367	43424867	13.0343	6.79729
chr19	51647245	51648745	2.36898	3.17293
chr14	24211933	24213433	2.12651	8.96416
chr14	59443946	59445446	24.9333	27.1247
chr14	60112322	60113822	16.9744	15.5744
chr14	63637322	63638822	14.6431	6.45549
chr14	71394803	71396303	32.3121	14.3878
chr14	72644698	72646198	20.4034	11.1439
chr14	81603940	81605440	8.30125	8.86743
chr14	90409129	90410629	24.3353	30.8329
chr22	19199982	19201482	49.3553	23.4423
chr21	28642820	28644320	10.2492	7.68081
chr8	6269484	6270984	10.8734	7.38415
chr8	67902793	67904293	5.66851	1.19307
chr8	97795317	97796817	18.7765	22.3008
chr8	102493403	102494903	11.3518	11.6792
chr8	144981952	144983452	11.0372	3.87587
chr15	38619942	38621442	17.3004	9.87994
chr15	75877731	75879231	39.6353	21.7591
chr18	12419229	12420729	82.2835	37.9139
chr18	27100733	27102233	4.23172	4.90772
chr18	30221551	30223051	6.80385	2.81823
chr18	46026027	46027527	11.9547	14.5942
chr18	47096260	47097760	8.62564	5.14633
chr18	67140314	67141814	4.56102	3.86297
chr7	31244009	31245509	7.27568	4.82388
chr7	102094377	102095877	9.02702	10.886
chr7	152450423	152451923	12.8066	11.9114
chr7	155274995	155276495	10.5474	11.8211
chr10	63608592	63610092	18.7798	12.8723
chr10	86581088	86582588	41.6079	22.3072
chr10	103820943	103822443	10.3131	18.4249
chr10	110587369	110588869	39.6665	29.1948
chr5	555744	557244	9.29242	8.51918
chr5	31326069	31327569	15.7277	9.47364
chr5	44537445	44538945	9.17938	6.86178
chr5	61365272	61366772	23.9814	19.2697
chr5	69173889	69175389	24.658	19.0118
chr5	75704340	75705840	19.9037	4.3402
chr5	93917019	93918519	22.6134	15.3423
chr5	108411674	108413174	14.6021	17.9735
chr5	129084013	129085513	17.0743	13.2076
chr5	131388211	131389711	46.3802	24.5322
chr5	141758607	141760107	3.46991	6.29426
chr5	157830168	157831668	17.0973	11.0085
chr5	164698827	164700327	10.6145	5.91377
chr5	180661166	180662666	12.9491	9.90572
chr16	408548	410048	22.9476	11.2342
chr16	3104535	3106035	11.7024	7.65501
chr16	21126701	21128201	28.8209	13.0335
chr16	47371290	47372790	8.56174	5.15278
chr6	19831410	19832910	6.68917	8.39665
chr6	34157692	34159192	14.571	8.20963
chr6	35526281	35527781	18.4194	8.38375
chr6	43048143	43049643	27.1187	14.6974
chr6	58379995	58381495	10.8111	6.17174
chr6	96119648	96121148	11.8072	12.4144
chr17	7622835	7624335	41.3342	28.3564
chr17	7638955	7640455	5.26057	5.95246
chr17	34818284	34819784	3.13734	7.70015
chr17	48021104	48022604	25.1184	9.53168
chr17	50491970	50493470	22.3251	14.1685
chr17	80896401	80897901	18.3162	14.2911
chr4	57697171	57698671	14.1008	4.44339
chr4	79309093	79310593	10.2541	6.41679
chr4	144372775	144374275	19.2434	12.5756
chr1	13645543	13647043	11.2551	2.52802
chr1	17033524	17035024	18.1392	12.9561
chr1	26934035	26935535	44.1685	22.3008
chr1	155403495	155404995	27.856	17.7865
chr1	160250850	160252350	19.4187	6.55867
chr1	205294748	205296248	28.4965	22.9586
chr1	218262861	218264361	8.4274	7.29387
chr1	224878327	224879827	44.6387	31.7293
chr2	10806589	10808089	34.9105	21.5076
chr2	13613256	13614756	13.7437	4.46919
chr2	21660869	21662369	19.7071	10.9634
chr2	27883624	27885124	19.0632	5.82348
chr2	70335777	70337277	15.8522	10.5377
chr2	73378454	73379954	4.75106	5.55262
chr2	97846319	97847819	2.99809	5.09474
chr2	127668858	127670358	16.8171	8.49984
chr2	131112459	131113959	22.6233	8.97706
chr2	218524623	218526123	5.30808	11.647
chr2	218966844	218968344	14.9888	7.97747
chr2	219046156	219047656	18.8273	11.3697
chr9	19282973	19284473	14.7054	11.4471
chr9	19505866	19507366	13.4996	6.18463
chr9	20744487	20745987	57.8319	30.7103
chr9	34094765	34096265	15.1477	5.93312
chr9	76731454	76732954	25.9031	15.7615
chr9	97850462	97851962	38.6573	15.2778
chr9	127880124	127881624	26.1866	10.6796

## Sheet: Figure 7F left
#'chr'	'start'	'end'	Mre11 15m post light; no input; includes 2 replicates, read depth normalized	phosphoDNA-PK pellet ChIP 15min post light, input influence removed; includes average of 2 replicates, read depth normalized
chr1	13645543	13647043	3.78982	2.49976
chr1	17033524	17035024	6.39069	7.59706
chr1	26934035	26935535	13.7755	13.5464
chr1	155403495	155404995	7.72126	13.048
chr1	160250850	160252350	8.36482	6.41875
chr1	205294748	205296248	8.13908	4.46598
chr1	218262861	218264361	5.41483	3.69271
chr1	224878327	224879827	15.0668	8.69332
chr22	19199982	19201482	12.9524	3.50347
chr7	31244009	31245509	4.11511	4.77328
chr7	102094377	102095877	3.79123	7.70796
chr7	152450423	152451923	5.66861	2.83095
chr7	155274995	155276495	9.20186	2.60379
chr16	408548	410048	8.36482	6.18473
chr16	3104535	3106035	5.55645	2.25116
chr16	21126701	21128201	10.9082	5.30429
chr16	47371290	47372790	8.2877	3.28808
chr15	38619942	38621442	6.1313	3.96517
chr15	75877731	75879231	9.06165	13.522
chr18	12419229	12420729	34.3706	30.6498
chr18	27100733	27102233	3.53885	6.34797
chr18	30221551	30223051	7.45066	2.61445
chr18	46026027	46027527	2.45645	2.17093
chr18	47096260	47097760	4.05342	3.85494
chr18	67140314	67141814	2.36251	4.97466
chr8	6269484	6270984	1.63062	1.92563
chr8	67902793	67904293	2.91633	4.78239
chr8	97795317	97796817	6.54632	4.51028
chr8	102493403	102494903	4.7152	4.76637
chr8	144981952	144983452	6.42854	6.51264
chr6	19831410	19832910	3.12804	2.18463
chr6	34157692	34159192	4.31841	4.96677
chr6	35526281	35527781	5.26341	6.36703
chr6	43048143	43049643	12.8136	3.14256
chr6	58379995	58381495	4.16278	3.91269
chr6	96119648	96121148	5.57607	6.83249
chr10	63608592	63610092	4.85681	10.2873
chr10	86581088	86582588	12.0887	6.645
chr10	103820943	103822443	5.73732	3.89774
chr10	110587369	110588869	9.20046	10.951
chr13	73087931	73089431	4.52592	1.4738
chr13	77321300	77322800	12.7085	1.53938
chr13	91009512	91011012	14.5031	3.57896
chr21	28642820	28644320	8.69571	4.17564
chr2	10806589	10808089	8.54849	6.88923
chr2	13613256	13614756	3.48417	3.82504
chr2	21660869	21662369	10.2198	6.97072
chr2	27883624	27885124	5.37418	3.82402
chr2	70335777	70337277	6.17757	10.2427
chr2	73378454	73379954	3.41126	2.57342
chr2	97846319	97847819	5.62655	3.99484
chr2	127668858	127670358	4.7194	4.62382
chr2	131112459	131113959	6.15794	5.70852
chr2	218524623	218526123	4.03239	10.6285
chr2	218966844	218968344	8.76442	4.66363
chr2	219046156	219047656	5.20452	2.24387
chr11	65667284	65668784	9.5678	3.71931
chr11	100047271	100048771	8.47418	5.00625
chr11	117155329	117156829	4.47123	12.0791
chr11	119158627	119160127	6.97676	2.15309
chr11	119330955	119332455	5.37137	2.38685
chr4	57697171	57698671	5.92379	4.76942
chr4	79309093	79310593	5.17228	3.7573
chr4	144372775	144374275	4.03239	2.97355
chr12	88059699	88061199	4.045	7.30556
chr12	105958201	105959701	2.65274	2.59439
chr12	117312672	117314172	5.35876	2.66868
chr12	123921513	123923013	2.26716	1.19401
chr12	130732614	130734114	3.45893	3.11308
chr9	19282973	19284473	7.71285	9.20561
chr9	19505866	19507366	5.90977	5.07271
chr9	20744487	20745987	16.4969	27.9663
chr9	34094765	34096265	4.14455	12.8945
chr9	76731454	76732954	11.0961	3.86687
chr9	97850462	97851962	9.30982	6.37577
chr9	127880124	127881624	7.05808	6.52096
chr3	32831598	32833098	12.5921	4.85462
chr3	40174283	40175783	8.77843	3.58438
chr3	63111348	63112848	4.25672	3.35885
chr3	138617359	138618859	9.0308	7.98932
chr3	145067560	145069060	7.48852	4.54292
chr3	172627659	172629159	5.06011	3.68267
chr3	179429831	179431331	6.11308	4.96392
chr3	186758476	186759976	3.64821	1.85939
chr5	555744	557244	3.25984	1.72253
chr5	31326069	31327569	6.34301	5.25499
chr5	44537445	44538945	2.66535	2.67123
chr5	61365272	61366772	6.63745	18.7424
chr5	69173889	69175389	7.89792	2.70004
chr5	75704340	75705840	6.6669	5.24827
chr5	93917019	93918519	5.47793	8.87069
chr5	108411674	108413174	4.80353	3.38977
chr5	129084013	129085513	3.73374	9.39918
chr5	131388211	131389711	10.517	53.3475
chr5	141758607	141760107	4.73203	1.62506
chr5	157830168	157831668	6.82533	14.2793
chr5	164698827	164700327	6.69774	7.71448
chr5	180661166	180662666	5.80602	1.20579
chr20	19324586	19326086	4.47544	1.40147
chr17	7622835	7624335	14.1526	7.32128
chr17	7638955	7640455	2.2265	1.43147
chr17	34818284	34819784	3.98331	1.65019
chr17	48021104	48022604	7.46749	4.39212
chr17	50491970	50493470	6.24768	5.07008
chr17	80896401	80897901	4.02117	6.06763
chr19	7223321	7224821	10.8114	3.09626
chr19	43423367	43424867	3.61737	7.43402
chr19	51647245	51648745	5.6588	3.27965
chrX	18912219	18913719	7.24035	7.55105
chrX	38698000	38699500	9.71362	7.04097
chrX	47539728	47541228	5.06572	5.57613
chrX	54034139	54035639	2.32185	7.25974
chrX	71354434	71355934	8.54148	6.04578
chrX	71976798	71978298	7.76473	4.2331
chrX	100621522	100623022	10.8311	4.83422
chrX	104571977	104573477	10.5128	6.35285
chrX	136870581	136872081	15.8631	54.4205
chrX	137190406	137191906	7.41	4.69114
chr14	24211933	24213433	2.65554	2.37222
chr14	59443946	59445446	9.35889	3.10322
chr14	60112322	60113822	3.5052	10.3631
chr14	63637322	63638822	6.10046	6.92221
chr14	71394803	71396303	9.12755	4.00242
chr14	72644698	72646198	8.36762	5.38264
chr14	81603940	81605440	5.35876	3.06947
chr14	90409129	90410629	11.1073	7.49915

## Sheet: Figure 7F right
#'chr'	'start'	'end'	Mre11 pellet ChIP 60m post light; no input; includes 2 replicates, read depth normalized	phosphoDNA-PK pellet ChIP 60min post light, input influence removed; includes average of 2 replicates, read depth normalized
chr1	13645543	13647043	11.2551	37.9766
chr1	17033524	17035024	18.1392	83.0081
chr1	26934035	26935535	44.1685	164.86
chr1	155403495	155404995	27.856	183.023
chr1	160250850	160252350	19.4187	61.0948
chr1	205294748	205296248	28.4965	178.046
chr1	218262861	218264361	8.4274	33.8532
chr1	224878327	224879827	44.6387	232.696
chr22	19199982	19201482	49.3553	211.476
chr7	31244009	31245509	7.27568	59.0639
chr7	102094377	102095877	9.02702	43.4923
chr7	152450423	152451923	12.8066	67.4324
chr7	155274995	155276495	10.5474	67.5148
chr16	408548	410048	22.9476	181.149
chr16	3104535	3106035	11.7024	63.2132
chr16	21126701	21128201	28.8209	160.245
chr16	47371290	47372790	8.56174	64.0152
chr15	38619942	38621442	17.3004	126.747
chr15	75877731	75879231	39.6353	261.985
chr18	12419229	12420729	82.2835	318.341
chr18	27100733	27102233	4.23172	11.5042
chr18	30221551	30223051	6.80385	7.3577
chr18	46026027	46027527	11.9547	44.5899
chr18	47096260	47097760	8.62564	46.1415
chr18	67140314	67141814	4.56102	27.5493
chr8	6269484	6270984	10.8734	67.33
chr8	67902793	67904293	5.66851	73.2533
chr8	97795317	97796817	18.7765	157.272
chr8	102493403	102494903	11.3518	71.0999
chr8	144981952	144983452	11.0372	55.5097
chr6	19831410	19832910	6.68917	55.41
chr6	34157692	34159192	14.571	62.2365
chr6	35526281	35527781	18.4194	143.587
chr6	43048143	43049643	27.1187	141.039
chr6	58379995	58381495	10.8111	29.0075
chr6	96119648	96121148	11.8072	119.68
chr10	63608592	63610092	18.7798	88.6067
chr10	86581088	86582588	41.6079	122.358
chr10	103820943	103822443	10.3131	36.7064
chr10	110587369	110588869	39.6665	145.457
chr13	73087931	73089431	16.4403	67.3016
chr13	77321300	77322800	52.0684	222.133
chr13	91009512	91011012	27.3121	122.989
chr21	28642820	28644320	10.2492	54.9469
chr2	10806589	10808089	34.9105	219.73
chr2	13613256	13614756	13.7437	49.4496
chr2	21660869	21662369	19.7071	141.236
chr2	27883624	27885124	19.0632	132.239
chr2	70335777	70337277	15.8522	134.077
chr2	73378454	73379954	4.75106	41.4959
chr2	97846319	97847819	2.99809	12.3598
chr2	127668858	127670358	16.8171	76.589
chr2	131112459	131113959	22.6233	103.787
chr2	218524623	218526123	5.30808	31.1953
chr2	218966844	218968344	14.9888	113.557
chr2	219046156	219047656	18.8273	112.658
chr11	65667284	65668784	15.9292	104.538
chr11	100047271	100048771	20.0151	132.82
chr11	117155329	117156829	17.71	87.0109
chr11	119158627	119160127	17.1595	76.3587
chr11	119330955	119332455	8.66168	26.1567
chr4	57697171	57698671	14.1008	61.0382
chr4	79309093	79310593	10.2541	28.948
chr4	144372775	144374275	19.2434	163.608
chr12	88059699	88061199	19.2746	91.1042
chr12	105958201	105959701	5.13279	47.3166
chr12	117312672	117314172	14.5432	50.9224
chr12	123921513	123923013	1.66779	21.2206
chr12	130732614	130734114	4.79857	23.8415
chr9	19282973	19284473	14.7054	66.0519
chr9	19505866	19507366	13.4996	102.135
chr9	20744487	20745987	57.8319	228.862
chr9	34094765	34096265	15.1477	73.5547
chr9	76731454	76732954	25.9031	149.783
chr9	97850462	97851962	38.6573	198.715
chr9	127880124	127881624	26.1866	127.518
chr3	32831598	32833098	36.7732	170.835
chr3	40174283	40175783	16.1438	170.095
chr3	63111348	63112848	13.9173	76.4478
chr3	138617359	138618859	30.1021	268.724
chr3	145067560	145069060	13.8403	116.922
chr3	172627659	172629159	15.69	72.241
chr3	179429831	179431331	22.8444	150.208
chr3	186758476	186759976	23.0574	59.002
chr5	555744	557244	9.29242	90.5616
chr5	31326069	31327569	15.7277	119.872
chr5	44537445	44538945	9.17938	27.2242
chr5	61365272	61366772	23.9814	118.475
chr5	69173889	69175389	24.658	101.245
chr5	75704340	75705840	19.9037	109.308
chr5	93917019	93918519	22.6134	143.169
chr5	108411674	108413174	14.6021	88.7072
chr5	129084013	129085513	17.0743	146.868
chr5	131388211	131389711	46.3802	304.602
chr5	141758607	141760107	3.46991	39.8472
chr5	157830168	157831668	17.0973	112.53
chr5	164698827	164700327	10.6145	74.8087
chr5	180661166	180662666	12.9491	133.954
chr20	19324586	19326086	3.37653	25.7437
chr17	7622835	7624335	41.3342	323.742
chr17	7638955	7640455	5.26057	3.45581
chr17	34818284	34819784	3.13734	36.4028
chr17	48021104	48022604	25.1184	146.787
chr17	50491970	50493470	22.3251	92.5096
chr17	80896401	80897901	18.3162	76.6402
chr19	7223321	7224821	20.9768	122.25
chr19	43423367	43424867	13.0343	61.8592
chr19	51647245	51648745	2.36898	6.67847
chrX	18912219	18913719	13.7355	89.6482
chrX	38698000	38699500	26.4733	155.594
chrX	47539728	47541228	12.6706	78.5485
chrX	54034139	54035639	17.9541	62.7665
chrX	71354434	71355934	16.7811	132.727
chrX	71976798	71978298	16.4125	104.551
chrX	100621522	100623022	22.697	106.121
chrX	104571977	104573477	45.6692	277.322
chrX	136870581	136872081	48.261	225.696
chrX	137190406	137191906	10.4785	41.9695
chr14	24211933	24213433	2.12651	3.20428
chr14	59443946	59445446	24.9333	196.111
chr14	60112322	60113822	16.9744	139.12
chr14	63637322	63638822	14.6431	54.5012
chr14	71394803	71396303	32.3121	197.415
chr14	72644698	72646198	20.4034	154.245
chr14	81603940	81605440	8.30125	41.6594
chr14	90409129	90410629	24.3353	173.504
